# Supplementary material for: l-2-Hydroxyglutarate remodeling of the epigenome and epitranscriptome creates a metabolic vulnerability in kidney cancer models
Source: J Clin Invest. 2024 May 14;134(13):e171294. doi: 10.1172/JCI171294 (PMC11213505; doi:10.1172/JCI171294)
Supplement: Supplemental table 1 [file jci-134-171294-s017.xlsx]

## Sheet: Genes increased in Low L-2HG
id	baseMean	log2FoldChange	lfcSE	stat	pvalue	padj	gene
ENSG00000087299	7285.74	5.16901	0.0570212	90.6506	0	0	L2HGDH
ENSG00000092621	6272.63	0.482102	0.0403104	11.9597	5.77563e-33	1.49623e-29	PHGDH
ENSG00000135069	4318.96	0.481431	0.0459445	10.4785	1.08413e-25	1.27661e-22	PSAT1
ENSG00000070669	2393.78	0.412587	0.0554657	7.4386	1.0176e-13	3.766e-11	ASNS
ENSG00000242265	11257.6	0.378537	0.0390289	9.69889	3.04787e-22	2.63194e-19	PEG10
ENSG00000196517	309.022	0.334693	0.0810701	4.12844	3.65229e-05	0.00189742	SLC6A9
ENSG00000151012	965.379	0.314338	0.0723879	4.34241	1.4093e-05	0.000833545	SLC7A11
ENSG00000136010	1376.59	0.30546	0.0664768	4.59499	4.32776e-06	0.000290453	ALDH1L2
ENSG00000103257	45955.9	0.301605	0.0312696	9.64533	5.14448e-22	4.16478e-19	SLC7A5
ENSG00000221866	405.512	0.292222	0.0804887	3.63059	0.000282772	0.0103176	PLXNA4
ENSG00000163359	2087.72	0.269866	0.0579767	4.65473	3.24406e-06	0.000227137	COL6A3
ENSG00000261786	889.619	0.264779	0.0784234	3.37628	0.000734732	0.0232122	RP4-555D20.2
ENSG00000186205	148.021	0.263286	0.0753279	3.49519	0.000473716	0.0160919	2016-03-01
ENSG00000105281	10193.2	0.259891	0.0376835	6.8967	5.32243e-12	1.46684e-09	SLC1A5
ENSG00000128564	1066.14	0.257386	0.0687998	3.74109	0.000183223	0.0071528	VGF
ENSG00000198860	1949.79	0.256253	0.0586615	4.36833	1.25203e-05	0.000747352	TSEN15
ENSG00000141753	1515.11	0.256152	0.0631473	4.05642	4.98297e-05	0.00248248	IGFBP4
ENSG00000143674	1156.67	0.254927	0.0673729	3.78382	0.000154438	0.00625134	MLK4
ENSG00000135636	1536.8	0.251262	0.0626565	4.01016	6.06782e-05	0.00298846	DYSF
ENSG00000114767	1041.28	0.25018	0.0717914	3.48482	0.000492461	0.0166116	RRP9
ENSG00000092421	706.787	0.249761	0.0760571	3.28386	0.00102398	0.0298057	SEMA6A
ENSG00000132142	3045.68	0.245347	0.0545249	4.49973	6.80384e-06	0.000442865	ACACA
ENSG00000165449	820.033	0.235366	0.0731586	3.21721	0.00129445	0.0353267	SLC16A9
ENSG00000214517	3939.55	0.235207	0.0512796	4.58676	4.50173e-06	0.000300572	PPME1
ENSG00000143815	4775.99	0.23165	0.0441479	5.24713	1.54484e-07	1.45002e-05	LBR
ENSG00000163083	921.216	0.23052	0.0712841	3.23382	0.00122147	0.0338794	INHBB
ENSG00000116183	63.6379	0.224426	0.0607631	3.69345	0.00022123	0.00837894	PAPPA2
ENSG00000168003	14507.1	0.223425	0.0317996	7.02602	2.12502e-12	6.25577e-10	SLC3A2
ENSG00000137801	18182.1	0.222996	0.0350993	6.3533	2.10747e-10	3.7914e-08	THBS1
ENSG00000196305	8628.53	0.215938	0.0401271	5.38135	7.39303e-08	7.66095e-06	IARS
ENSG00000147676	2495.37	0.21534	0.053791	4.00328	6.24702e-05	0.00305002	MAL2
ENSG00000169991	1298.59	0.21449	0.0656706	3.26616	0.00109017	0.0310352	IFFO2
ENSG00000153904	6241.13	0.213508	0.0405668	5.26312	1.41633e-07	1.34895e-05	DDAH1
ENSG00000128591	21029.6	0.213112	0.0324189	6.57369	4.9084e-11	1.04227e-08	FLNC
ENSG00000155850	3774.82	0.212453	0.0475836	4.46484	8.01287e-06	0.000513815	SLC26A2
ENSG00000092969	3045.36	0.212396	0.0505854	4.19877	2.68373e-05	0.0014606	TGFB2
ENSG00000185275	2466.07	0.211778	0.0565176	3.74711	0.000178882	0.00706421	CD24P4
ENSG00000119285	4334.6	0.208425	0.0458439	4.54641	5.45686e-06	0.000360626	HEATR1
ENSG00000112851	3862.39	0.20766	0.0474168	4.37947	1.18969e-05	0.000717784	ERBB2IP
ENSG00000166986	6519.87	0.207119	0.0401816	5.15458	2.54206e-07	2.22482e-05	MARS
ENSG00000119681	6851.69	0.206999	0.039209	5.27936	1.29634e-07	1.2531e-05	LTBP2
ENSG00000140044	1598.06	0.204872	0.065265	3.13908	0.00169479	0.0427116	JDP2
ENSG00000198793	2712.94	0.203914	0.0536012	3.80428	0.000142216	0.00579283	MTOR
ENSG00000152078	3455.01	0.203832	0.0485944	4.19456	2.73398e-05	0.00147555	TMEM56
ENSG00000101849	2809.03	0.20117	0.0521845	3.85498	0.000115741	0.0049154	TBL1X
ENSG00000120800	2113.46	0.199393	0.0591431	3.37137	0.000747964	0.0235155	UTP20
ENSG00000197971	2352.39	0.195634	0.055003	3.55679	0.000375413	0.0133225	MBP
ENSG00000173898	3962.74	0.193248	0.0490333	3.94115	8.10922e-05	0.00375138	SPTBN2
ENSG00000125630	2489.37	0.193104	0.0564243	3.42235	0.000620816	0.019969	POLR1B
ENSG00000090861	10284.2	0.192377	0.035637	5.39823	6.73019e-08	7.03034e-06	AARS
ENSG00000134684	6697.5	0.191807	0.0393	4.88058	1.05774e-06	8.30359e-05	YARS
ENSG00000160208	2726.08	0.18989	0.0542168	3.50242	0.000461055	0.0157991	RRP1B
ENSG00000136261	4772.27	0.189821	0.0449374	4.22412	2.39879e-05	0.00132487	BZW2
ENSG00000031698	7503.94	0.189337	0.0399461	4.73981	2.13921e-06	0.000154839	SARS
ENSG00000169710	7788.2	0.189091	0.0399952	4.72784	2.26916e-06	0.000163292	FASN
ENSG00000018510	4811.67	0.188043	0.0452778	4.15308	3.2803e-05	0.00172722	AGPS
ENSG00000141076	2574.53	0.187702	0.0552666	3.3963	0.000683034	0.0217915	CIRH1A
ENSG00000060982	6859.78	0.186484	0.04023	4.63545	3.56163e-06	0.000246705	BCAT1
ENSG00000163629	4071.24	0.18635	0.0470856	3.95769	7.56789e-05	0.00352615	PTPN13
ENSG00000120694	9502.24	0.186203	0.0397584	4.68337	2.82202e-06	0.000198661	HSPH1
ENSG00000125872	7401.72	0.184761	0.0446761	4.13556	3.54096e-05	0.00184944	LRRN4
ENSG00000169439	9653.77	0.18452	0.0367045	5.02716	4.9779e-07	4.13325e-05	SDC2
ENSG00000116649	2949.79	0.181866	0.0514582	3.53424	0.000408946	0.0142013	SRM
ENSG00000166197	9995.81	0.181502	0.036258	5.00585	5.56172e-07	4.53088e-05	NOLC1
ENSG00000134198	2692.97	0.178027	0.0535542	3.32423	0.000886615	0.0270219	TSPAN2
ENSG00000160211	4098.24	0.178	0.0464906	3.82873	0.000128806	0.00539944	G6PD
ENSG00000166123	3249.51	0.175127	0.0505241	3.46621	0.000527855	0.0176675	GPT2
ENSG00000147955	2380.31	0.175091	0.0553232	3.16487	0.00155153	0.0400337	SIGMAR1
ENSG00000080824	57549	0.174265	0.0297634	5.85503	4.76924e-09	6.23999e-07	HSP90AA1
ENSG00000113013	17351.5	0.174151	0.0341251	5.10331	3.33767e-07	2.84427e-05	HSPA9
ENSG00000068654	3086.49	0.173962	0.0544524	3.19475	0.00139951	0.0372236	POLR1A
ENSG00000065183	2570.41	0.173863	0.0538049	3.23136	0.00123202	0.0340217	WDR3
ENSG00000143878	5531.77	0.171964	0.0491285	3.5003	0.000464731	0.015883	RHOB
ENSG00000218336	4999.28	0.171619	0.0437382	3.92378	8.71691e-05	0.00392049	TENM3
ENSG00000132382	4194.72	0.171223	0.0519268	3.29738	0.0009759	0.0286905	MYBBP1A
ENSG00000160949	3960.71	0.171181	0.0520644	3.28786	0.00100951	0.0294969	TONSL
ENSG00000088766	4600.69	0.170436	0.0442313	3.85328	0.000116544	0.00493332	CRLS1
ENSG00000164442	4489.54	0.170082	0.044672	3.80736	0.000140459	0.00575748	CITED2
ENSG00000185551	3157.12	0.169297	0.05306	3.19067	0.00141942	0.0375986	NR2F2
ENSG00000171914	2926.53	0.169123	0.0512459	3.30023	0.000966072	0.0285697	TLN2
ENSG00000164741	3373.81	0.169037	0.0490229	3.44811	0.000564519	0.0185589	DLC1
ENSG00000144381	46090.9	0.166177	0.0275966	6.02164	1.72657e-09	2.6005e-07	HSPD1
ENSG00000101361	9506.85	0.163735	0.0423411	3.86704	0.000110162	0.00473268	NOP56
ENSG00000134440	9331.33	0.163233	0.0380162	4.29377	1.75665e-05	0.00100681	NARS
ENSG00000148843	4932.99	0.162783	0.0432803	3.76113	0.000169147	0.00672073	PDCD11
ENSG00000135829	9152.84	0.162431	0.0369214	4.39936	1.08569e-05	0.000666488	DHX9
ENSG00000163584	2777.16	0.162398	0.0524107	3.09857	0.00194456	0.0478602	RPL22L1
ENSG00000115053	30262.6	0.160581	0.0364016	4.41136	1.02722e-05	0.000636629	NCL
ENSG00000167291	3974.57	0.160527	0.046552	3.44834	0.000564036	0.0185589	TBC1D16
ENSG00000070814	9989.83	0.159108	0.0412579	3.85642	0.000115058	0.00490244	TCOF1
ENSG00000170606	11212.7	0.156828	0.0348009	4.50645	6.59206e-06	0.000431247	HSPA4
ENSG00000121579	4295.4	0.155844	0.0455397	3.42215	0.000621286	0.019969	NAA50
ENSG00000137831	4873.34	0.155738	0.0451377	3.45029	0.000559984	0.0185038	UACA
ENSG00000153107	4113.37	0.154436	0.0458721	3.36667	0.000760803	0.0237462	ANAPC1
ENSG00000136628	11396	0.153487	0.0346336	4.43174	9.34771e-06	0.000586345	EPRS
ENSG00000100504	5837.68	0.151853	0.0414145	3.66666	0.00024574	0.00919963	PYGL
ENSG00000253729	29505.8	0.149893	0.0358111	4.18567	2.84331e-05	0.00151561	PRKDC
ENSG00000077235	3888.92	0.14954	0.0473709	3.15678	0.00159521	0.0408355	GTF3C1
ENSG00000109971	39012.2	0.149537	0.0339764	4.4012	1.07656e-05	0.000664034	HSPA8
ENSG00000156471	9668.35	0.147136	0.036912	3.98612	6.71633e-05	0.00321021	PTDSS1
ENSG00000083312	8063.24	0.146998	0.0424318	3.46434	0.000531528	0.0177445	TNPO1
ENSG00000114867	21576.7	0.145503	0.0318357	4.57043	4.86718e-06	0.000323306	EIF4G1
ENSG00000136717	7820.74	0.145086	0.0380352	3.81451	0.000136453	0.00564687	BIN1
ENSG00000124207	11283.5	0.144988	0.0345469	4.19685	2.70649e-05	0.00146683	CSE1L
ENSG00000104907	3872.58	0.144887	0.0468611	3.09184	0.00198917	0.0485229	TRMT1
ENSG00000084090	7259.06	0.144072	0.0382679	3.76483	0.00016666	0.0066423	STARD7
ENSG00000184216	10043.3	0.143847	0.0371833	3.8686	0.000109462	0.00472621	IRAK1
ENSG00000114999	8053.36	0.142242	0.0373792	3.80537	0.00014159	0.00578554	TTL
ENSG00000133706	9573.16	0.142178	0.0357717	3.9746	7.04971e-05	0.00333266	LARS
ENSG00000144136	9690.43	0.141907	0.0362313	3.91668	8.97752e-05	0.00398239	SLC20A1
ENSG00000106105	10173.6	0.140337	0.0352238	3.98416	6.77185e-05	0.00322485	GARS
ENSG00000159131	5809.51	0.140116	0.0422141	3.31917	0.000902842	0.0272599	GART
ENSG00000135966	4539.49	0.139042	0.0448788	3.09817	0.00194722	0.0478602	TGFBRAP1
ENSG00000088247	12636.4	0.138594	0.0351947	3.93792	8.21912e-05	0.00378631	KHSRP
ENSG00000084774	5854.58	0.137268	0.0409483	3.35222	0.000801649	0.0247233	CAD
ENSG00000112984	5275.24	0.136381	0.0421727	3.23388	0.0012212	0.0338794	KIF20A
ENSG00000100714	4889.12	0.136131	0.0441008	3.08682	0.00202312	0.049166	MTHFD1
ENSG00000069275	11084.1	0.135542	0.0367147	3.69177	0.000222696	0.00840987	NUCKS1
ENSG00000204394	7294.82	0.133337	0.0387415	3.4417	0.000578071	0.0188608	VARS
ENSG00000015479	11594.9	0.133232	0.0341614	3.90006	9.61675e-05	0.00425139	MATR3
ENSG00000101057	11389.9	0.132476	0.0336904	3.93217	8.4184e-05	0.00382609	MYBL2
ENSG00000138095	7236.39	0.1315	0.0401034	3.27903	0.00104163	0.0301167	LRPPRC
ENSG00000117500	5728.7	0.129867	0.0411913	3.15278	0.00161722	0.0410845	TMED5
ENSG00000132205	5744.29	0.129822	0.0413568	3.13907	0.00169488	0.0427116	EMILIN2
ENSG00000125534	7392.34	0.129683	0.0419174	3.09376	0.00197634	0.0484186	PPDPF
ENSG00000170144	18767.5	0.129161	0.0327234	3.94707	7.91143e-05	0.003673	HNRNPA3
ENSG00000090060	6777.85	0.128426	0.0389486	3.29732	0.000976135	0.0286905	PAPOLA
ENSG00000172534	6750.77	0.128371	0.0403513	3.18134	0.00146595	0.0385711	HCFC1
ENSG00000144028	22695.3	0.12783	0.0298077	4.2885	1.79884e-05	0.00102645	SNRNP200
ENSG00000155506	11371.1	0.126261	0.0340683	3.70612	0.000210462	0.00801797	LARP1
ENSG00000100591	7269.49	0.126175	0.0407857	3.0936	0.00197742	0.0484186	AHSA1
ENSG00000130402	34085.8	0.125296	0.0279812	4.47787	7.53906e-06	0.000485838	ACTN4
ENSG00000112118	6641.02	0.125055	0.040543	3.08451	0.00203888	0.0494561	MCM3
ENSG00000119335	24641.8	0.124779	0.0288769	4.32107	1.55275e-05	0.00090192	SET
ENSG00000211460	6551.47	0.124656	0.0398394	3.12895	0.00175431	0.0438679	TSN
ENSG00000168439	9556.46	0.123868	0.0357663	3.46325	0.000533698	0.0177712	STIP1
ENSG00000177106	18511.8	0.122718	0.0369973	3.31695	0.000910067	0.0273367	EPS8L2
ENSG00000132688	9294.23	0.122572	0.0369707	3.3154	0.000915129	0.0273757	NES
ENSG00000163468	15694.8	0.121679	0.0314295	3.87149	0.000108173	0.00470191	CCT3
ENSG00000089154	8774.93	0.120429	0.0368278	3.27006	0.00107526	0.0307459	GCN1L1
ENSG00000116133	10282.7	0.119893	0.037809	3.17102	0.00151906	0.0393793	DHCR24
ENSG00000170017	16893.3	0.119469	0.0312149	3.82729	0.00012956	0.00541353	ALCAM
ENSG00000048828	8167.22	0.118659	0.0369867	3.20814	0.00133595	0.0357533	FAM120A
ENSG00000120438	10181.1	0.1166	0.0352795	3.30504	0.000949622	0.0282121	TCP1
ENSG00000145632	25192.4	0.115225	0.0293978	3.9195	8.87317e-05	0.00394963	PLK2
ENSG00000180900	10472.8	0.114283	0.0355353	3.21603	0.00129978	0.03537	SCRIB
ENSG00000165732	15005.9	0.112963	0.0344444	3.27959	0.00103957	0.0301167	DDX21
ENSG00000161203	12935.5	0.112326	0.0347274	3.23452	0.00121849	0.0338794	AP2M1
ENSG00000119318	10801.1	0.111968	0.0352063	3.18034	0.00147102	0.0385711	RAD23B
ENSG00000070614	14322.6	0.111887	0.0326116	3.4309	0.000601576	0.0194805	NDST1
ENSG00000101333	15831.6	0.111338	0.0343412	3.24212	0.00118644	0.0333362	PLCB4
ENSG00000130816	12761.9	0.109868	0.034203	3.21222	0.00131712	0.0356174	DNMT1
ENSG00000110958	12910.7	0.109141	0.0336758	3.24093	0.00119142	0.0334037	PTGES3
ENSG00000146731	16304.9	0.10808	0.0313087	3.45209	0.000556271	0.0184281	CCT6A
ENSG00000065150	16683.7	0.103651	0.0318873	3.25053	0.00115189	0.0325063	IPO5
ENSG00000176619	19279.5	0.102492	0.0305669	3.35303	0.000799323	0.0247103	LMNB2
ENSG00000106263	24165.8	0.101819	0.0295541	3.44516	0.000570717	0.0187152	EIF3B
ENSG00000167601	23376.8	0.10166	0.0287237	3.53923	0.000401293	0.0140106	AXL
ENSG00000151892	31831.2	0.100597	0.0277143	3.62978	0.000283663	0.010321	GFRA1
ENSG00000117519	25721.7	0.100285	0.028855	3.47547	0.000509963	0.0171573	CNN3
ENSG00000143549	17845.7	0.0979937	0.0305301	3.20974	0.00132857	0.0356293	TPM3
ENSG00000127022	33067.1	0.0962223	0.0276977	3.47402	0.00051272	0.0172054	CANX
ENSG00000005884	40215.4	0.0865224	0.027287	3.17082	0.00152008	0.0393793	ITGA3
ENSG00000196924	98846.1	0.0805074	0.0249605	3.22539	0.001258	0.0345232	FLNA
ENSG00000096384	67359.9	0.0802908	0.0250048	3.21102	0.00132266	0.0356293	HSP90AB1

## Sheet: Genes decreased in low L-2HG 
id	baseMean	log2FoldChange	lfcSE	stat	pvalue	padj	gene
ENSG00000162897	458.693	-0.881574	0.080845	-10.9045	1.09703e-27	1.57887e-24	FCAMR
ENSG00000166523	1732.56	-0.755085	0.0679063	-11.1195	1.00822e-28	1.86565e-25	CLEC4E
ENSG00000108691	484.274	-0.695039	0.0810894	-8.57126	1.02357e-17	5.52431e-15	CCL2
ENSG00000163739	6887.19	-0.693872	0.0453799	-15.2903	8.876e-53	5.74854e-49	CXCL1
ENSG00000166396	800.386	-0.687929	0.0757939	-9.07631	1.12319e-19	6.92793e-17	SERPINB7
ENSG00000173432	7757.02	-0.671648	0.046979	-14.2968	2.29167e-46	9.89466e-43	SAA1
ENSG00000135447	456.137	-0.661284	0.0811258	-8.15134	3.59926e-16	1.79312e-13	PPP1R1A
ENSG00000164400	1811.77	-0.636088	0.0674151	-9.4354	3.89497e-21	2.65535e-18	CSF2
ENSG00000185101	4751.2	-0.602726	0.0479413	-12.5722	3.00372e-36	9.7268e-33	ANO9
ENSG00000163082	1304.15	-0.595777	0.0692629	-8.60168	7.85592e-18	4.42425e-15	SGPP2
ENSG00000134339	916.323	-0.550427	0.0751714	-7.32229	2.43781e-13	8.53432e-11	SAA2
ENSG00000163661	2168.33	-0.550273	0.057135	-9.63112	5.90843e-22	4.50187e-19	PTX3
ENSG00000196878	2902.02	-0.542249	0.0804251	-6.74228	1.55917e-11	3.73998e-09	LAMB3
ENSG00000081041	1229.22	-0.523318	0.0678872	-7.70865	1.2716e-14	5.31325e-12	CXCL2
ENSG00000169429	19448	-0.521702	0.0801258	-6.51103	7.46349e-11	1.4429e-08	IL8
ENSG00000107562	3128.81	-0.519731	0.0534078	-9.73137	2.21588e-22	2.20787e-19	CXCL12
ENSG00000124875	5699.58	-0.512936	0.0776255	-6.60783	3.90007e-11	8.4196e-09	CXCL6
ENSG00000164761	3945.48	-0.511856	0.0769998	-6.64749	2.98129e-11	6.54519e-09	TNFRSF11B
ENSG00000182326	2847.43	-0.507645	0.052311	-9.70437	2.88867e-22	2.63194e-19	C1S
ENSG00000162407	1031.16	-0.505768	0.0727552	-6.95164	3.61055e-12	1.03928e-09	PPAP2B
ENSG00000125730	16336.6	-0.501427	0.0781134	-6.41922	1.36972e-10	2.53457e-08	C3
ENSG00000121858	4009.41	-0.499548	0.052194	-9.57098	1.05893e-21	7.62019e-19	TNFSF10
ENSG00000112096	41154.1	-0.497879	0.0770305	-6.4634	1.02376e-10	1.95011e-08	SOD2
ENSG00000118503	4598.91	-0.495383	0.0760037	-6.51788	7.13083e-11	1.39948e-08	TNFAIP3
ENSG00000162692	4709.07	-0.494349	0.0806206	-6.1318	8.68903e-10	1.40686e-07	VCAM1
ENSG00000172575	889.347	-0.486906	0.0746445	-6.52299	6.89177e-11	1.37337e-08	RASGRP1
ENSG00000136244	6725.88	-0.481383	0.0412895	-11.6587	2.07121e-31	4.47139e-28	IL6
ENSG00000185633	1752.6	-0.476092	0.0671676	-7.08812	1.35946e-12	4.09513e-10	NDUFA4L2
ENSG00000122862	322.25	-0.474697	0.0811308	-5.85101	4.88588e-09	6.32868e-07	SRGN
ENSG00000197249	493.527	-0.469781	0.0797033	-5.89412	3.76675e-09	5.08237e-07	SERPINA1
ENSG00000221869	2506.96	-0.469246	0.0602768	-7.78484	6.97997e-15	3.01372e-12	CEBPD
ENSG00000100985	288.161	-0.4647	0.0808994	-5.74417	9.23753e-09	1.18469e-06	MMP9
ENSG00000137393	1174.09	-0.461085	0.0684513	-6.73596	1.62849e-11	3.83523e-09	RNF144B
ENSG00000130513	1749.75	-0.459458	0.0645766	-7.11493	1.11971e-12	3.53745e-10	GDF15
ENSG00000107159	236.64	-0.454033	0.0799729	-5.67734	1.36805e-08	1.68765e-06	CA9
ENSG00000185215	12718.9	-0.450082	0.0409947	-10.979	4.82007e-28	7.80429e-25	TNFAIP2
ENSG00000232810	1222.81	-0.449608	0.0698618	-6.43568	1.22924e-10	2.30758e-08	TNF
ENSG00000163735	10429.6	-0.446821	0.0424713	-10.5205	6.94772e-26	8.99939e-23	CXCL5
ENSG00000186907	1161.89	-0.445294	0.0708403	-6.28589	3.2599e-10	5.70615e-08	RTN4RL2
ENSG00000123689	1758.88	-0.443292	0.0677145	-6.5465	5.89026e-11	1.2028e-08	G0S2
ENSG00000085117	5681.71	-0.442235	0.0750997	-5.88864	3.8938e-09	5.19962e-07	CD82
ENSG00000135925	331.418	-0.439042	0.0811306	-5.41154	6.24848e-08	6.58305e-06	WNT10A
ENSG00000107731	3654.96	-0.432858	0.0807196	-5.36249	8.20834e-08	8.43831e-06	UNC5B
ENSG00000134070	1310.57	-0.428575	0.0726483	-5.89932	3.65006e-09	4.97676e-07	IRAK2
ENSG00000100647	3286.91	-0.427811	0.0545657	-7.84029	4.49507e-15	2.00775e-12	KIAA0247
ENSG00000086300	676.021	-0.424823	0.0785043	-5.41146	6.25117e-08	6.58305e-06	SNX10
ENSG00000166920	699.513	-0.423497	0.0753908	-5.61735	1.93907e-08	2.32179e-06	C15orf48
ENSG00000133805	1988.05	-0.415952	0.0585086	-7.10925	1.16679e-12	3.59845e-10	AMPD3
ENSG00000104490	458.91	-0.415344	0.0803478	-5.16933	2.34941e-07	2.07504e-05	NCALD
ENSG00000159403	789.227	-0.413987	0.0756252	-5.4742	4.39498e-08	4.86565e-06	C1R
ENSG00000136048	2348.76	-0.412434	0.0617825	-6.67558	2.46263e-11	5.49974e-09	DRAM1
ENSG00000114251	984.579	-0.406251	0.0723376	-5.61604	1.95379e-08	2.32179e-06	WNT5A
ENSG00000119508	365.267	-0.405995	0.0810537	-5.00896	5.47246e-07	4.48637e-05	NR4A3
ENSG00000162645	432.413	-0.405326	0.0807997	-5.01643	5.26416e-07	4.3431e-05	GBP2
ENSG00000162366	2971.16	-0.404747	0.0591824	-6.83897	7.97667e-12	2.02592e-09	PDZK1IP1
ENSG00000121753	970.495	-0.402373	0.0709184	-5.67375	1.39703e-08	1.69483e-06	BAI2
ENSG00000178038	2351.56	-0.4016	0.0558756	-7.1874	6.6039e-13	2.15989e-10	ALS2CL
ENSG00000168621	1680.47	-0.401078	0.0661939	-6.05914	1.3685e-09	2.11025e-07	GDNF
ENSG00000105928	4005.86	-0.396687	0.0534319	-7.42416	1.135e-13	4.08378e-11	DFNA5
ENSG00000142303	787.722	-0.392978	0.0746212	-5.2663	1.39201e-07	1.33561e-05	ADAMTS10
ENSG00000047457	1393.68	-0.391466	0.0658929	-5.94095	2.83375e-09	4.07839e-07	CP
ENSG00000170231	201.432	-0.381934	0.0784249	-4.87006	1.11566e-06	8.70553e-05	FABP6
ENSG00000115414	294866	-0.381578	0.0550741	-6.92844	4.25494e-12	1.19814e-09	FN1
ENSG00000186815	4440.88	-0.38015	0.0498938	-7.61918	2.55295e-14	1.00207e-11	TPCN1
ENSG00000104951	1149.87	-0.379553	0.0723313	-5.24742	1.54245e-07	1.45002e-05	IL4I1
ENSG00000163638	2247.85	-0.377544	0.0576829	-6.54517	5.94295e-11	1.2028e-08	ADAMTS9
ENSG00000028277	1250.61	-0.37419	0.0685922	-5.45529	4.88933e-08	5.27762e-06	POU2F2
ENSG00000087245	4345.61	-0.373773	0.054737	-6.82852	8.57929e-12	2.13707e-09	MMP2
ENSG00000023445	3376.85	-0.373392	0.0793541	-4.70539	2.53376e-06	0.000181325	BIRC3
ENSG00000145779	2302.73	-0.372931	0.0588451	-6.3375	2.33521e-10	4.14356e-08	TNFAIP8
ENSG00000006118	6689.56	-0.371456	0.0407206	-9.12207	7.37003e-20	4.7732e-17	TMEM132A
ENSG00000146674	30123.4	-0.369515	0.0355162	-10.4041	2.37472e-25	2.56332e-22	IGFBP3
ENSG00000105246	487.99	-0.369466	0.0802775	-4.60236	4.17726e-06	0.000283547	EBI3
ENSG00000196139	955.814	-0.36901	0.0739019	-4.99324	5.93746e-07	4.80675e-05	AKR1C3
ENSG00000090339	9720.22	-0.36843	0.0410436	-8.97654	2.7941e-19	1.64509e-16	ICAM1
ENSG00000125629	2679.66	-0.367577	0.0548405	-6.70265	2.04667e-11	4.73403e-09	INSIG2
ENSG00000180672	1558.04	-0.364155	0.0664331	-5.48153	4.21659e-08	4.74935e-06	AC007362.1
ENSG00000056558	942.663	-0.362894	0.0709121	-5.11752	3.09572e-07	2.65555e-05	TRAF1
ENSG00000173918	4112.51	-0.359505	0.08113	-4.43122	9.3703e-06	0.000586345	C1QTNF1
ENSG00000184371	7890.86	-0.349291	0.0439964	-7.93908	2.0369e-15	9.42283e-13	CSF1
ENSG00000126709	1095.15	-0.343894	0.0722057	-4.76271	1.91014e-06	0.000141383	IFI6
ENSG00000135919	3112.12	-0.342666	0.0562294	-6.09407	1.10079e-09	1.71789e-07	SERPINE2
ENSG00000100906	5785.21	-0.342275	0.0781602	-4.37915	1.19141e-05	0.000717784	NFKBIA
ENSG00000178860	1555.33	-0.339353	0.0640981	-5.29428	1.19484e-07	1.18144e-05	MSC
ENSG00000163131	303.583	-0.339152	0.0811149	-4.18113	2.90058e-05	0.0015398	CTSS
ENSG00000167703	795.129	-0.33592	0.0756861	-4.43833	9.06609e-06	0.000575653	SLC43A2
ENSG00000118257	12651.5	-0.335107	0.0404576	-8.28293	1.20181e-16	6.22683e-14	NRP2
ENSG00000104267	1278.07	-0.332859	0.0722861	-4.60474	4.12977e-06	0.000283031	CA2
ENSG00000169242	2061.72	-0.332734	0.0808329	-4.11632	3.84962e-05	0.00197874	EFNA1
ENSG00000171159	1818.87	-0.330079	0.0618029	-5.34084	9.25156e-08	9.36214e-06	C9orf16
ENSG00000158714	170.335	-0.326692	0.077542	-4.2131	2.51887e-05	0.00138249	SLAMF8
ENSG00000166033	1972.69	-0.326544	0.0672626	-4.85477	1.20529e-06	9.3486e-05	HTRA1
ENSG00000163121	188.671	-0.32582	0.0756642	-4.30614	1.6613e-05	0.000960661	NEURL3
ENSG00000167604	516.276	-0.323841	0.0789844	-4.10006	4.13044e-05	0.00211469	NFKBID
ENSG00000137491	3941.88	-0.322036	0.0506277	-6.36086	2.00624e-10	3.66011e-08	SLCO2B1
ENSG00000124762	942.808	-0.317795	0.0752291	-4.22436	2.39616e-05	0.00132487	CDKN1A
ENSG00000130477	288.74	-0.317399	0.0807021	-3.93297	8.3902e-05	0.00382609	UNC13A
ENSG00000133639	2936.89	-0.313892	0.0783062	-4.00852	6.11015e-05	0.00299791	BTG1
ENSG00000184012	129.991	-0.311634	0.0732778	-4.25277	2.11138e-05	0.00118907	TMPRSS2
ENSG00000168685	629.597	-0.311259	0.0777631	-4.00266	6.26346e-05	0.00305002	IL7R
ENSG00000177283	1540.23	-0.311109	0.0672109	-4.62884	3.67713e-06	0.000253351	FZD8
ENSG00000168398	249.92	-0.310933	0.0805799	-3.8587	0.000113994	0.00487314	BDKRB2
ENSG00000090776	1544.05	-0.310558	0.0640204	-4.85093	1.22885e-06	9.47456e-05	EFNB1
ENSG00000110031	612.073	-0.310557	0.0770955	-4.02822	5.62016e-05	0.00277855	LPXN
ENSG00000163874	1730.66	-0.31042	0.0611661	-5.07503	3.87435e-07	3.28003e-05	ZC3H12A
ENSG00000163347	10240	-0.310217	0.0382852	-8.10279	5.37126e-16	2.57681e-13	CLDN1
ENSG00000166750	1346.52	-0.309196	0.0648349	-4.76897	1.85173e-06	0.000137848	SLFN5
ENSG00000091073	1534.02	-0.308948	0.0643078	-4.8042	1.55371e-06	0.000117691	DTX2
ENSG00000163362	806.178	-0.308772	0.0741834	-4.16228	3.15085e-05	0.00166583	C1orf106
ENSG00000104368	2814.1	-0.306751	0.0565813	-5.42143	5.91253e-08	6.32934e-06	PLAT
ENSG00000107551	1985.98	-0.306508	0.0592986	-5.16889	2.3549e-07	2.07504e-05	RASSF4
ENSG00000119714	211.515	-0.30632	0.0796157	-3.84748	0.000119339	0.00503517	GPR68
ENSG00000077150	8494.48	-0.30404	0.0448422	-6.78022	1.19993e-11	2.9326e-09	NFKB2
ENSG00000157873	753.006	-0.302704	0.0743792	-4.06973	4.70667e-05	0.0023722	TNFRSF14
ENSG00000117289	3331.74	-0.302311	0.0511567	-5.90951	3.4312e-09	4.72813e-07	TXNIP
ENSG00000105825	7668.64	-0.30199	0.0393108	-7.68213	1.56468e-14	6.33352e-12	TFPI2
ENSG00000073756	161.979	-0.301213	0.0768089	-3.92158	8.79688e-05	0.00392917	PTGS2
ENSG00000184232	3760.26	-0.298255	0.0484046	-6.16171	7.19643e-10	1.17994e-07	OAF
ENSG00000137331	4098.05	-0.298028	0.0521185	-5.71827	1.07613e-08	1.36658e-06	IER3
ENSG00000173801	1666.9	-0.297908	0.0809779	-3.67888	0.000234257	0.00879518	JUP
ENSG00000157227	14863.6	-0.297724	0.0391692	-7.60098	2.93893e-14	1.11965e-11	MMP14
ENSG00000125384	499.944	-0.29766	0.0792611	-3.75543	0.000173044	0.00685457	PTGER2
ENSG00000162511	179.236	-0.297155	0.0775028	-3.83411	0.000126017	0.00529968	LAPTM5
ENSG00000105717	523.003	-0.294071	0.0786556	-3.73872	0.000184962	0.00719462	PBX4
ENSG00000178573	1733.11	-0.291768	0.0615577	-4.73976	2.13975e-06	0.000154839	MAF
ENSG00000112299	162.162	-0.291273	0.0767356	-3.79581	0.000147164	0.00597558	VNN1
ENSG00000087303	6844.47	-0.290762	0.0423853	-6.85998	6.88679e-12	1.8206e-09	NID2
ENSG00000164932	4265.83	-0.290355	0.0510411	-5.68865	1.28048e-08	1.59481e-06	CTHRC1
ENSG00000110911	1779.74	-0.290293	0.0604674	-4.80082	1.58017e-06	0.000119	SLC11A2
ENSG00000095303	1068.91	-0.289962	0.0728107	-3.98241	6.82202e-05	0.00323684	PTGS1
ENSG00000101307	186.18	-0.28852	0.0784201	-3.67916	0.000234005	0.00879518	SIRPB1
ENSG00000154175	718.33	-0.287886	0.0755049	-3.81281	0.000137398	0.00566787	ABI3BP
ENSG00000165474	1612.79	-0.287676	0.0661048	-4.35181	1.35016e-05	0.000802229	GJB2
ENSG00000072682	15387.6	-0.286725	0.0663056	-4.3243	1.53019e-05	0.000892816	P4HA2
ENSG00000065320	3197.15	-0.286338	0.0504705	-5.67338	1.40004e-08	1.69483e-06	NTN1
ENSG00000105639	414.909	-0.286014	0.0804884	-3.55348	0.000380174	0.0134546	JAK3
ENSG00000075223	8414.25	-0.284577	0.043452	-6.54923	5.78349e-11	1.2028e-08	SEMA3C
ENSG00000088826	6665.63	-0.284319	0.0456222	-6.23204	4.60398e-10	7.84675e-08	SMOX
ENSG00000159167	1304.31	-0.282744	0.0669428	-4.22366	2.40365e-05	0.00132487	STC1
ENSG00000179163	1097.49	-0.282658	0.0690839	-4.09152	4.28563e-05	0.00217065	FUCA1
ENSG00000080573	991.875	-0.28142	0.0705839	-3.98702	6.69075e-05	0.00321021	COL5A3
ENSG00000101670	2339.07	-0.280945	0.0805275	-3.48881	0.000485172	0.0164084	LIPG
ENSG00000214530	661.194	-0.279354	0.0774212	-3.60824	0.000308277	0.0111539	STARD10
ENSG00000165507	1135.6	-0.278384	0.0736072	-3.78202	0.000155562	0.00627722	C10orf10
ENSG00000085662	91348.5	-0.277297	0.0582858	-4.75754	1.95966e-06	0.000143409	AKR1B1
ENSG00000135245	1687.57	-0.275047	0.0656611	-4.18889	2.80326e-05	0.00150666	HILPDA
ENSG00000170873	8172.22	-0.274574	0.0400254	-6.85998	6.88717e-12	1.8206e-09	MTSS1
ENSG00000189143	673.939	-0.272509	0.075933	-3.5888	0.000332198	0.0118866	CLDN4
ENSG00000146278	2610.09	-0.272263	0.0619306	-4.39625	1.10138e-05	0.00067293	PNRC1
ENSG00000171992	13006.5	-0.272041	0.0374374	-7.26654	3.68817e-13	1.25718e-10	SYNPO
ENSG00000132965	370.694	-0.271817	0.0808748	-3.36096	0.000776727	0.024185	ALOX5AP
ENSG00000135124	567.735	-0.269782	0.0787793	-3.42453	0.000615857	0.0198933	P2RX4
ENSG00000157240	887.216	-0.269228	0.0719232	-3.74327	0.000181644	0.00715146	FZD1
ENSG00000118785	11411.7	-0.269003	0.0432643	-6.21768	5.04567e-10	8.37904e-08	SPP1
ENSG00000156427	373.633	-0.268639	0.0808059	-3.32449	0.000885799	0.0270219	FGF18
ENSG00000123095	1019.54	-0.268106	0.0716428	-3.74226	0.000182374	0.0071528	BHLHE41
ENSG00000108846	2448.76	-0.267854	0.0547647	-4.891	1.00323e-06	7.92371e-05	ABCC3
ENSG00000139329	371.315	-0.265385	0.0809742	-3.2774	0.00104769	0.0301573	LUM
ENSG00000159128	2198.35	-0.263744	0.0608438	-4.33477	1.45913e-05	0.000859099	IFNGR2
ENSG00000143466	1111.24	-0.263377	0.068115	-3.86665	0.000110343	0.00473268	IKBKE
ENSG00000111674	8089.11	-0.263119	0.038412	-6.84992	7.38899e-12	1.91419e-09	ENO2
ENSG00000197046	659.065	-0.26197	0.0763043	-3.43322	0.000596452	0.019363	SIGLEC15
ENSG00000118849	202.126	-0.261567	0.0793317	-3.29712	0.000976801	0.0286905	RARRES1
ENSG00000106617	4968.13	-0.260112	0.0439761	-5.91484	3.32202e-09	4.62689e-07	PRKAG2
ENSG00000147454	6194.19	-0.259647	0.0429605	-6.04384	1.50485e-09	2.29321e-07	SLC25A37
ENSG00000163435	2653.5	-0.258162	0.0578458	-4.46293	8.08459e-06	0.00051586	ELF3
ENSG00000014914	474.753	-0.258159	0.0795254	-3.24624	0.00116939	0.0329286	MTMR11
ENSG00000151651	9341.63	-0.257982	0.0421326	-6.12311	9.17665e-10	1.46747e-07	ADAM8
ENSG00000204592	6034.85	-0.256941	0.0449787	-5.7125	1.11326e-08	1.40001e-06	HLA-E
ENSG00000170175	1244.38	-0.256808	0.0674035	-3.81001	0.000138961	0.00571418	CHRNB1
ENSG00000148346	525.632	-0.256341	0.0652751	-3.92708	8.59821e-05	0.00388058	LCN2
ENSG00000105855	3910.73	-0.256327	0.0468621	-5.4698	4.50532e-08	4.94555e-06	ITGB8
ENSG00000107968	503.011	-0.255877	0.0797127	-3.20999	0.00132738	0.0356293	MAP3K8
ENSG00000155465	118.768	-0.25579	0.072217	-3.54197	0.000397154	0.0139036	SLC7A7
ENSG00000172216	2993.92	-0.255538	0.054492	-4.68946	2.7393e-06	0.000193892	CEBPB
ENSG00000079215	584.294	-0.255191	0.0778478	-3.27808	0.00104517	0.0301518	SLC1A3
ENSG00000102575	275.447	-0.254894	0.0808322	-3.15337	0.001614	0.0410845	ACP5
ENSG00000150907	1486.86	-0.254587	0.0636468	-4	6.33412e-05	0.00307288	FOXO1
ENSG00000124785	692.022	-0.25414	0.0754346	-3.36901	0.000754385	0.0236599	NRN1
ENSG00000049323	706.696	-0.253688	0.0751221	-3.37701	0.00073279	0.0232074	LTBP1
ENSG00000162496	471.728	-0.253306	0.0803453	-3.15271	0.00161763	0.0410845	DHRS3
ENSG00000171467	4051.28	-0.253031	0.0472953	-5.35003	8.79412e-08	8.96931e-06	ZNF318
ENSG00000168779	1032.19	-0.253026	0.0693727	-3.64735	0.000264963	0.00975017	SHOX2
ENSG00000138764	1072.85	-0.252996	0.0743893	-3.40098	0.000671447	0.0214747	CCNG2
ENSG00000149557	93.56	-0.252631	0.0668793	-3.77741	0.000158467	0.00637028	FEZ1
ENSG00000017373	172.054	-0.251903	0.0766262	-3.28742	0.00101109	0.0294969	SRCIN1
ENSG00000145014	995.366	-0.251685	0.0708806	-3.55082	0.00038403	0.0135172	TMEM44
ENSG00000104635	9896.81	-0.251473	0.0402781	-6.24343	4.28082e-10	7.39326e-08	SLC39A14
ENSG00000124508	841.999	-0.25044	0.0728432	-3.43807	0.000585866	0.0190671	BTN2A2
ENSG00000131773	3773.11	-0.250378	0.0497051	-5.03726	4.72247e-07	3.97209e-05	KHDRBS3
ENSG00000164096	3256.86	-0.250147	0.0553183	-4.52196	6.12693e-06	0.000402854	C4orf3
ENSG00000117984	9218.71	-0.250139	0.0409938	-6.10189	1.04823e-09	1.65582e-07	CTSD
ENSG00000145901	15299.6	-0.249772	0.0347579	-7.18604	6.66994e-13	2.15989e-10	TNIP1
ENSG00000184384	1272.84	-0.248245	0.0663591	-3.74094	0.000183334	0.0071528	MAML2
ENSG00000051523	14881.5	-0.244293	0.0364886	-6.69505	2.15605e-11	4.89953e-09	CYBA
ENSG00000117266	3098.11	-0.244223	0.0550825	-4.43377	9.25995e-06	0.000585093	CDK18
ENSG00000172005	623.912	-0.244157	0.0778458	-3.13642	0.00171026	0.0429323	MAL
ENSG00000106511	104.89	-0.242978	0.070569	-3.44313	0.000575024	0.0188088	MEOX2
ENSG00000159110	737.97	-0.241445	0.075149	-3.21288	0.00131409	0.0356174	IFNAR2
ENSG00000130707	6971.06	-0.24127	0.0456798	-5.28176	1.27951e-07	1.24613e-05	ASS1
ENSG00000172889	1653.95	-0.240363	0.0621234	-3.86912	0.000109228	0.00472621	EGFL7
ENSG00000100031	2936.83	-0.239514	0.0520437	-4.60217	4.18108e-06	0.000283547	GGT1
ENSG00000168209	6909.15	-0.237685	0.0456206	-5.21003	1.88811e-07	1.75948e-05	DDIT4
ENSG00000130066	1847.82	-0.237256	0.0648901	-3.65627	0.000255914	0.00947102	SAT1
ENSG00000104081	988.373	-0.236642	0.0715107	-3.30919	0.000935667	0.0278614	BMF
ENSG00000196549	5163.75	-0.236305	0.0476957	-4.95444	7.25407e-07	5.80012e-05	MME
ENSG00000256292	145.653	-0.235877	0.0754574	-3.12596	0.00177223	0.0440609	RP11-955H22.1
ENSG00000074410	8443.8	-0.235652	0.039176	-6.01521	1.79651e-09	2.67474e-07	CA12
ENSG00000173334	2160.37	-0.235241	0.0643714	-3.65444	0.000257742	0.00951148	TRIB1
ENSG00000075651	973.292	-0.234891	0.0715875	-3.28117	0.00103377	0.0300234	PLD1
ENSG00000115828	1493.73	-0.234615	0.0677779	-3.46153	0.000537119	0.0178392	QPCT
ENSG00000106665	3852.38	-0.234248	0.0483066	-4.84918	1.23974e-06	9.502e-05	CLIP2
ENSG00000146457	2544.92	-0.234195	0.0576797	-4.06027	4.90167e-05	0.0024514	WTAP
ENSG00000126561	882.214	-0.233241	0.0720199	-3.23856	0.00120134	0.0336091	STAT5A
ENSG00000148344	1951.17	-0.233154	0.0588144	-3.96423	7.36335e-05	0.00346827	PTGES
ENSG00000166145	120.283	-0.231931	0.0726827	-3.19101	0.00141779	0.0375986	SPINT1
ENSG00000105643	1017.51	-0.231922	0.0709817	-3.26735	0.00108558	0.0309725	ARRDC2
ENSG00000144802	5513.39	-0.231819	0.0438846	-5.28246	1.27463e-07	1.24613e-05	NFKBIZ
ENSG00000251003	1208.4	-0.231747	0.0697447	-3.32279	0.000891208	0.0270347	RP11-152P17.2
ENSG00000135924	1166.91	-0.230475	0.0703678	-3.2753	0.00105551	0.030315	DNAJB2
ENSG00000185222	4387.78	-0.230067	0.0449217	-5.12151	3.03098e-07	2.61735e-05	WBP5
ENSG00000128016	830.668	-0.229273	0.0732028	-3.13203	0.00173605	0.0434952	ZFP36
ENSG00000122729	8224.6	-0.227497	0.040854	-5.56854	2.56883e-08	2.99767e-06	ACO1
ENSG00000104856	3217.02	-0.225406	0.0550943	-4.09128	4.29003e-05	0.00217065	RELB
ENSG00000167508	2201.44	-0.225022	0.0571998	-3.93397	8.35528e-05	0.00382424	MVD
ENSG00000183287	7752.21	-0.225014	0.0421833	-5.33419	9.59709e-08	9.63652e-06	CCBE1
ENSG00000105376	1076.76	-0.224106	0.0686922	-3.26246	0.0011045	0.031374	ICAM5
ENSG00000115594	1109.24	-0.223215	0.0700269	-3.18756	0.00143481	0.0379287	IL1R1
ENSG00000113083	7306.89	-0.221781	0.0427998	-5.18183	2.19724e-07	1.97644e-05	LOX
ENSG00000121966	106.212	-0.221716	0.0698412	-3.17458	0.00150053	0.0391074	CXCR4
ENSG00000139998	912.87	-0.221433	0.0716129	-3.09208	0.00198758	0.0485229	RAB15
ENSG00000128274	1330.78	-0.218427	0.0650163	-3.35958	0.000780614	0.0242477	A4GALT
ENSG00000145365	1103.45	-0.217938	0.0689207	-3.16215	0.00156607	0.0403286	TIFA
ENSG00000234745	16608.6	-0.217205	0.0364793	-5.95419	2.61362e-09	3.80384e-07	HLA-B
ENSG00000131016	12710.9	-0.216484	0.0348118	-6.21868	5.01342e-10	8.37904e-08	AKAP12
ENSG00000136052	1869.51	-0.215952	0.0610928	-3.53482	0.00040805	0.0142013	SLC41A2
ENSG00000157680	2103.37	-0.215513	0.0578285	-3.72676	0.000193954	0.0075218	DGKI
ENSG00000173281	3224.56	-0.213869	0.049708	-4.30251	1.68871e-05	0.000972169	PPP1R3B
ENSG00000076641	7187.96	-0.212533	0.0408198	-5.20661	1.92323e-07	1.7794e-05	PAG1
ENSG00000100097	16047.4	-0.212151	0.0352799	-6.01336	1.81718e-09	2.67477e-07	LGALS1
ENSG00000169554	2789.62	-0.211396	0.0533533	-3.9622	7.42635e-05	0.00348527	ZEB2
ENSG00000145911	1623.82	-0.211065	0.0635478	-3.32135	0.00089582	0.0271111	N4BP3
ENSG00000144810	3399.8	-0.211038	0.0529346	-3.98677	6.69785e-05	0.00321021	COL8A1
ENSG00000187479	52.6137	-0.209867	0.0567821	-3.696	0.000219019	0.00831951	C11orf96
ENSG00000109046	5709.18	-0.208411	0.0414339	-5.02996	4.90592e-07	4.09976e-05	WSB1
ENSG00000197635	2659.96	-0.207288	0.0549492	-3.77235	0.000161718	0.00646523	DPP4
ENSG00000122515	9899.8	-0.207144	0.0349818	-5.92146	3.19096e-09	4.49267e-07	ZMIZ2
ENSG00000175040	1348.47	-0.206548	0.0662477	-3.11782	0.00182194	0.0451234	CHST2
ENSG00000101230	1581.67	-0.204817	0.0617383	-3.31751	0.000908242	0.0273367	ISM1
ENSG00000167552	5769.89	-0.2044	0.0466897	-4.37784	1.19861e-05	0.000718776	TUBA1A
ENSG00000148926	16430.8	-0.204348	0.0370097	-5.52146	3.36191e-08	3.8881e-06	ADM
ENSG00000164733	19699.6	-0.204298	0.0344527	-5.92981	3.0329e-09	4.31704e-07	CTSB
ENSG00000172061	76.436	-0.20249	0.0647391	-3.12778	0.00176133	0.0439585	LRRC15
ENSG00000182704	2880.1	-0.200749	0.0548475	-3.66012	0.000252094	0.00935636	TSKU
ENSG00000185507	1649.05	-0.199703	0.0612769	-3.25903	0.00111795	0.0316866	IRF7
ENSG00000166592	2390.08	-0.198805	0.0568874	-3.49471	0.000474569	0.0160919	RRAD
ENSG00000129038	1729.78	-0.198738	0.0618661	-3.21239	0.00131637	0.0356174	LOXL1
ENSG00000143333	71.9623	-0.198383	0.0628048	-3.15872	0.00158462	0.0406448	RGS16
ENSG00000165757	3680.57	-0.196608	0.0496398	-3.96068	7.47356e-05	0.00349476	KIAA1462
ENSG00000231925	10523.7	-0.19641	0.0407808	-4.81624	1.46286e-06	0.000111461	TAPBP
ENSG00000186340	3470.51	-0.19578	0.0481739	-4.06403	4.82318e-05	0.0024215	THBS2
ENSG00000206503	11665.6	-0.195469	0.0380774	-5.13347	2.84447e-07	2.47278e-05	HLA-A
ENSG00000171608	3424.28	-0.195119	0.0488299	-3.99589	6.44525e-05	0.00311512	PIK3CD
ENSG00000120549	2154.14	-0.193297	0.0566007	-3.4151	0.000637581	0.020442	KIAA1217
ENSG00000163516	2772.22	-0.19169	0.0529316	-3.62147	0.000292934	0.0106285	ANKZF1
ENSG00000125347	2697.5	-0.190922	0.0563899	-3.38576	0.000709826	0.0225906	IRF1
ENSG00000196968	2121.39	-0.190763	0.0592323	-3.22059	0.00127927	0.0350325	FUT11
ENSG00000010818	1732.4	-0.190576	0.0609527	-3.12662	0.00176827	0.0440471	HIVEP2
ENSG00000134013	28473.9	-0.189804	0.034712	-5.46797	4.55218e-08	4.95499e-06	LOXL2
ENSG00000106546	2184.68	-0.189576	0.0565377	-3.3531	0.000799122	0.0247103	AHR
ENSG00000104774	2141.35	-0.189111	0.0570222	-3.31644	0.000911717	0.0273367	MAN2B1
ENSG00000254999	3600.29	-0.186674	0.0512213	-3.64445	0.000267959	0.00983251	BRK1
ENSG00000166710	28685.9	-0.186618	0.0317072	-5.88565	3.96488e-09	5.24052e-07	B2M
ENSG00000163814	9946.16	-0.186176	0.0358421	-5.19434	2.05453e-07	1.861e-05	CDCP1
ENSG00000137575	7608.05	-0.185221	0.0411747	-4.49841	6.84647e-06	0.000443412	SDCBP
ENSG00000109320	5014.46	-0.184795	0.0437484	-4.22405	2.39949e-05	0.00132487	NFKB1
ENSG00000172638	10776.6	-0.183957	0.0355681	-5.17198	2.3163e-07	2.06918e-05	EFEMP2
ENSG00000126458	2498.98	-0.183788	0.0571306	-3.21698	0.00129547	0.0353267	RRAS
ENSG00000122641	12575.1	-0.183761	0.0333723	-5.5064	3.66253e-08	4.17906e-06	INHBA
ENSG00000236453	2334.48	-0.181508	0.0551241	-3.29271	0.00099225	0.0290783	AC003092.1
ENSG00000165949	7117.69	-0.180726	0.041262	-4.37995	1.18706e-05	0.000717784	IFI27
ENSG00000160326	2129.41	-0.178809	0.0564685	-3.16653	0.00154268	0.0398849	SLC2A6
ENSG00000108179	11257.9	-0.176999	0.0357094	-4.95664	7.17239e-07	5.77043e-05	PPIF
ENSG00000197746	55723.9	-0.176941	0.0321381	-5.50565	3.67802e-08	4.17906e-06	PSAP
ENSG00000117228	2567.59	-0.176518	0.0571746	-3.08734	0.00201954	0.049166	GBP1
ENSG00000122861	7359.14	-0.176306	0.0453397	-3.88855	0.000100844	0.00442789	PLAU
ENSG00000138061	2446.65	-0.174572	0.0548821	-3.18086	0.00146839	0.0385711	CYP1B1
ENSG00000130508	23458.3	-0.174392	0.0313167	-5.56867	2.56694e-08	2.99767e-06	PXDN
ENSG00000105404	2974.47	-0.174037	0.0548398	-3.17355	0.00150589	0.0391682	RABAC1
ENSG00000101236	2846.45	-0.172902	0.0528089	-3.2741	0.00105998	0.030376	RNF24
ENSG00000166949	8826.53	-0.170513	0.0370801	-4.5985	4.2555e-06	0.000287091	SMAD3
ENSG00000120129	15430.1	-0.170447	0.0345805	-4.929	8.26496e-07	6.56785e-05	DUSP1
ENSG00000188313	4102.96	-0.170246	0.0457998	-3.71717	0.00020147	0.00778998	PLSCR1
ENSG00000131981	3184.04	-0.169811	0.0538275	-3.15473	0.00160647	0.0410425	LGALS3
ENSG00000166923	10492.8	-0.169255	0.0413047	-4.09773	4.17226e-05	0.00212769	GREM1
ENSG00000013441	2837.17	-0.168695	0.0537569	-3.13811	0.00170038	0.0427671	CLK1
ENSG00000090006	15167.6	-0.168629	0.0324268	-5.20029	1.98979e-07	1.82792e-05	LTBP4
ENSG00000113583	4453.63	-0.166727	0.0501531	-3.32436	0.000886214	0.0270219	C5orf15
ENSG00000107679	3788.68	-0.166307	0.0500417	-3.32338	0.000889352	0.0270347	PLEKHA1
ENSG00000123240	11419	-0.166294	0.0357861	-4.6469	3.36964e-06	0.000234661	OPTN
ENSG00000141756	10689	-0.165457	0.0352525	-4.6935	2.68573e-06	0.000191144	FKBP10
ENSG00000119139	3447.3	-0.163731	0.0496019	-3.3009	0.000963753	0.0285664	TJP2
ENSG00000074416	10452.1	-0.162845	0.0384014	-4.24062	2.22906e-05	0.00124991	MGLL
ENSG00000155876	3252.07	-0.162837	0.0499934	-3.25717	0.0011253	0.0318254	RRAGA
ENSG00000011028	11071	-0.162193	0.0387454	-4.18614	2.83743e-05	0.00151561	MRC2
ENSG00000085063	12441.1	-0.160247	0.0395685	-4.04987	5.12461e-05	0.00254326	CD59
ENSG00000075420	8157.98	-0.159501	0.0374166	-4.26284	2.01848e-05	0.00114172	FNDC3B
ENSG00000196975	6402.08	-0.159146	0.0416344	-3.82246	0.000132125	0.00550296	ANXA4
ENSG00000117298	15870.9	-0.159041	0.0334129	-4.75986	1.93729e-06	0.000142578	ECE1
ENSG00000182809	4124.18	-0.158533	0.0490387	-3.23282	0.00122576	0.0339259	CRIP2
ENSG00000126432	6338.51	-0.158157	0.0402558	-3.92879	8.53736e-05	0.00386659	PRDX5
ENSG00000116260	17640.4	-0.157758	0.0330788	-4.76917	1.84989e-06	0.000137848	QSOX1
ENSG00000008517	10046.7	-0.15641	0.0379674	-4.1196	3.7953e-05	0.00195859	IL32
ENSG00000197122	3606.65	-0.155834	0.048539	-3.21049	0.00132508	0.0356293	SRC
ENSG00000187498	26359.5	-0.154949	0.0291093	-5.32299	1.02076e-07	1.01707e-05	COL4A1
ENSG00000034510	37780.1	-0.154921	0.0282972	-5.4748	4.38018e-08	4.86565e-06	TMSB10
ENSG00000008513	8419.68	-0.154363	0.0373183	-4.13639	3.52813e-05	0.00184944	ST3GAL1
ENSG00000204525	6284.86	-0.154302	0.0457494	-3.37277	0.00074417	0.0234531	HLA-C
ENSG00000144749	4075.55	-0.153555	0.045918	-3.34412	0.000825446	0.0253967	LRIG1
ENSG00000104765	7432.38	-0.153468	0.0413847	-3.70834	0.000208623	0.00797137	BNIP3L
ENSG00000166888	5868.01	-0.153124	0.0412351	-3.71344	0.000204463	0.00788217	STAT6
ENSG00000079308	4993.61	-0.152666	0.0429821	-3.55186	0.000382517	0.0135007	TNS1
ENSG00000026508	35448.5	-0.152328	0.0293107	-5.19703	2.02502e-07	1.84719e-05	CD44
ENSG00000197930	4748.79	-0.152131	0.0459207	-3.31291	0.000923316	0.0275569	ERO1L
ENSG00000197324	4149.42	-0.150144	0.0477687	-3.14314	0.00167145	0.0423686	LRP10
ENSG00000013364	7835.2	-0.1493	0.0384801	-3.87993	0.000104486	0.00455694	MVP
ENSG00000166016	6140.97	-0.149169	0.0417468	-3.57318	0.000352672	0.0125845	ABTB2
ENSG00000111817	3877.04	-0.147593	0.0472728	-3.12215	0.00179538	0.0445508	DSE
ENSG00000101187	5604.85	-0.147555	0.0467033	-3.15941	0.00158088	0.0406292	SLCO4A1
ENSG00000136156	16910	-0.147393	0.0345205	-4.26974	1.95705e-05	0.00111183	ITM2B
ENSG00000102316	3913.55	-0.146864	0.0473626	-3.10085	0.00192968	0.0476099	MAGED2
ENSG00000070961	5017.94	-0.146804	0.0458068	-3.20485	0.00135135	0.0360907	ATP2B1
ENSG00000122026	8459.84	-0.146721	0.0414222	-3.54209	0.000396974	0.0139036	RPL21
ENSG00000123143	16015.1	-0.146583	0.0403489	-3.6329	0.000280252	0.0102545	PKN1
ENSG00000139211	12162.5	-0.146056	0.0347154	-4.20725	2.58496e-05	0.00141279	AMIGO2
ENSG00000189067	7925.38	-0.145645	0.0375065	-3.8832	0.000103093	0.00451135	LITAF
ENSG00000058085	6056.34	-0.143584	0.0444424	-3.23079	0.00123448	0.0340217	LAMC2
ENSG00000087074	5628.53	-0.142013	0.0447318	-3.17477	0.00149957	0.0391074	PPP1R15A
ENSG00000120889	6725.73	-0.139427	0.0394966	-3.53009	0.000415416	0.014349	TNFRSF10B
ENSG00000260032	8055.39	-0.139367	0.0386722	-3.6038	0.0003136	0.0113149	LINC00657
ENSG00000176171	10040.6	-0.139279	0.0368775	-3.77681	0.000158851	0.00637028	BNIP3
ENSG00000104312	4877.39	-0.137164	0.0441924	-3.10379	0.0019106	0.0472289	RIPK2
ENSG00000106070	6141.03	-0.136576	0.0421882	-3.2373	0.00120666	0.0336851	GRB10
ENSG00000141959	12325.5	-0.136031	0.0346759	-3.92293	8.74786e-05	0.0039208	PFKL
ENSG00000152952	19338.7	-0.134684	0.034208	-3.93722	8.24318e-05	0.00378631	PLOD2
ENSG00000124145	9994	-0.133998	0.0361267	-3.70912	0.000207983	0.00797042	SDC4
ENSG00000142173	35483.6	-0.132537	0.0306337	-4.32651	1.51488e-05	0.000887885	COL6A2
ENSG00000106538	9189.95	-0.130832	0.0372653	-3.51083	0.000446703	0.0153887	RARRES2
ENSG00000135404	9639.53	-0.130701	0.0386514	-3.38154	0.000720811	0.022884	CD63
ENSG00000120708	42715.5	-0.129569	0.0292687	-4.42689	9.56012e-06	0.000595347	TGFBI
ENSG00000198668	9481.41	-0.128325	0.0366771	-3.49878	0.000467387	0.0159318	CALM1
ENSG00000114270	46209.9	-0.127895	0.0349416	-3.66024	0.000251982	0.00935636	COL7A1
ENSG00000197956	14792.7	-0.127637	0.037906	-3.36719	0.000759383	0.0237462	S100A6
ENSG00000167526	26429.9	-0.122597	0.0320798	-3.82163	0.000132575	0.00550397	RPL13
ENSG00000105373	9816.43	-0.11977	0.0377015	-3.1768	0.00148908	0.0389658	GLTSCR2
ENSG00000134871	40110.9	-0.117737	0.0285227	-4.12782	3.66213e-05	0.00189742	COL4A2
ENSG00000100650	15419	-0.117576	0.0326844	-3.5973	0.000321541	0.0115692	SRSF5
ENSG00000084234	22121.4	-0.115501	0.0315337	-3.66278	0.000249493	0.0093132	APLP2
ENSG00000026025	51991.2	-0.114005	0.0341652	-3.33687	0.000847283	0.0260068	VIM
ENSG00000185624	20143.3	-0.113792	0.0306638	-3.71096	0.000206478	0.00793624	P4HB
ENSG00000170889	23849.3	-0.109516	0.0307654	-3.55972	0.000371256	0.0132112	RPS9
ENSG00000114353	11527.5	-0.107679	0.0338012	-3.18564	0.00144433	0.0381026	GNAI2
ENSG00000111669	30332.8	-0.107447	0.0299	-3.59354	0.000326217	0.0117049	TPI1
ENSG00000158710	16812	-0.105695	0.0336416	-3.14179	0.00167918	0.0424812	TAGLN2
ENSG00000108821	107191	-0.10555	0.0270803	-3.89766	9.71247e-05	0.0042791	COL1A1
ENSG00000125618	18379	-0.102547	0.0317611	-3.2287	0.00124353	0.0341984	PAX8
ENSG00000142156	33175.9	-0.0967464	0.0274009	-3.53077	0.000414347	0.014349	COL6A1
ENSG00000142541	44134.3	-0.0965227	0.0275428	-3.50446	0.000457526	0.0157197	RPL13A
ENSG00000008988	36217.3	-0.0885196	0.0277063	-3.19492	0.00139869	0.0372236	RPS20
