# Supplementary material for: l-2-Hydroxyglutarate remodeling of the epigenome and epitranscriptome creates a metabolic vulnerability in kidney cancer models
Source: J Clin Invest. 2024 May 14;134(13):e171294. doi: 10.1172/JCI171294 (PMC11213505; doi:10.1172/JCI171294)
Supplement: Supplemental table 2 [file jci-134-171294-s018.xlsx]

## Sheet: Sheet1
PEAK INFO													m6A regulation INFO
seqnames	start	end	width	geneId	transcriptId	distanceToTSS	geneName	GO	KEGG	KO_ENTRY	EC	Description	peak_annotation	diff.lg.fdr	diff.p	diff.log2.fc	m6A_regulation L2HGDH (low L-2HG) relative to Control (high L-2HG)
chr1	923928	926013	2086	ENSG00000187634	ENST00000420190	0	SAMD11	GO:0003677(DNA binding);GO:0003682(chromatin binding);GO:0005515(protein binding);GO:0005634(nucleus);GO:0042393(histone binding);GO:0045892(negative regulation of transcription, DNA-templated);GO:0045892(negative regulation of transcription, DNA-templated)	NA	NA	NA	sterile alpha motif domain containing 11 [Source:HGNC Symbol;Acc:HGNC:28706]	5' UTR	-1.79	0.00346737	0.557	up
chr1	942339	943717	1379	ENSG00000187634	ENST00000342066	16608	SAMD11	GO:0003677(DNA binding);GO:0003682(chromatin binding);GO:0005515(protein binding);GO:0005634(nucleus);GO:0042393(histone binding);GO:0045892(negative regulation of transcription, DNA-templated);GO:0045892(negative regulation of transcription, DNA-templated)	NA	NA	NA	sterile alpha motif domain containing 11 [Source:HGNC Symbol;Acc:HGNC:28706]	3' UTR	-0.323	0.322107	-0.0536	down
chr1	943896	944581	686	ENSG00000187634	ENST00000342066	18165	SAMD11	GO:0003677(DNA binding);GO:0003682(chromatin binding);GO:0005515(protein binding);GO:0005634(nucleus);GO:0042393(histone binding);GO:0045892(negative regulation of transcription, DNA-templated);GO:0045892(negative regulation of transcription, DNA-templated)	NA	NA	NA	sterile alpha motif domain containing 11 [Source:HGNC Symbol;Acc:HGNC:28706]	3' UTR	-118	1e-121	-0.972	down
chr1	1008199	1013536	5338	ENSG00000187608	ENST00000649529	0	ISG15	GO:0002376(immune system process);GO:0005178(integrin binding);GO:0005515(protein binding);GO:0005576(extracellular region);GO:0005634(nucleus);GO:0005654(nucleoplasm);GO:0005737(cytoplasm);GO:0005829(cytosol);GO:0007229(integrin-mediated signaling pathway);GO:0009617(response to bacterium);GO:0015935(small ribosomal subunit);GO:0016032(viral process);GO:0019941(modification-dependent protein cat…	04622(RIG-I-like receptor signaling pathway);05165(Human papillomavirus infection);05169(Epstein-Barr virus infection);05169(Epstein-Barr virus infection)	K12159	NA	ISG15 ubiquitin like modifier [Source:HGNC Symbol;Acc:HGNC:4053]	5' UTR	-1.57	0.00630957	0.182	up
chr1	1014062	1014540	479	ENSG00000187608	ENST00000624697	12924	ISG15	GO:0002376(immune system process);GO:0005178(integrin binding);GO:0005515(protein binding);GO:0005576(extracellular region);GO:0005634(nucleus);GO:0005654(nucleoplasm);GO:0005737(cytoplasm);GO:0005829(cytosol);GO:0007229(integrin-mediated signaling pathway);GO:0009617(response to bacterium);GO:0015935(small ribosomal subunit);GO:0016032(viral process);GO:0019941(modification-dependent protein cat…	04622(RIG-I-like receptor signaling pathway);05165(Human papillomavirus infection);05169(Epstein-Barr virus infection);05169(Epstein-Barr virus infection)	K12159	NA	ISG15 ubiquitin like modifier [Source:HGNC Symbol;Acc:HGNC:4053]	3' UTR	-0.561	0.130317	-0.0208	down
chr1	23961078	23961829	752	ENSG00000189266	ENST00000647887	4239	PNRC2	GO:0000184(nuclear-transcribed mRNA catabolic process, nonsense-mediated decay);GO:0000932(P-body);GO:0005515(protein binding);GO:0005634(nucleus);GO:0005654(nucleoplasm);GO:0005737(cytoplasm);GO:0005794(Golgi apparatus);GO:0005829(cytosol);GO:0031087(deadenylation-independent decapping of nuclear-transcribed mRNA);GO:0031087(deadenylation-independent decapping of nuclear-transcribed mRNA)	NA	K18751	NA	proline rich nuclear receptor coactivator 2 [Source:HGNC Symbol;Acc:HGNC:23158]	5' UTR	-0.324	0.321366	0.115	up
chr1	23963254	23963462	209	ENSG00000189266	ENST00000647887	6415	PNRC2	GO:0000184(nuclear-transcribed mRNA catabolic process, nonsense-mediated decay);GO:0000932(P-body);GO:0005515(protein binding);GO:0005634(nucleus);GO:0005654(nucleoplasm);GO:0005737(cytoplasm);GO:0005794(Golgi apparatus);GO:0005829(cytosol);GO:0031087(deadenylation-independent decapping of nuclear-transcribed mRNA);GO:0031087(deadenylation-independent decapping of nuclear-transcribed mRNA)	NA	K18751	NA	proline rich nuclear receptor coactivator 2 [Source:HGNC Symbol;Acc:HGNC:23158]	3' UTR	-7.16	5.12861e-09	-2.34	down
chr1	24745382	24745622	241	ENSG00000169504	ENST00000497755	0	CLIC4	GO:0001525(angiogenesis);GO:0001886(endothelial cell morphogenesis);GO:0005244(voltage-gated ion channel activity);GO:0005254(chloride channel activity);GO:0005515(protein binding);GO:0005622(intracellular);GO:0005634(nucleus);GO:0005737(cytoplasm);GO:0005739(mitochondrion);GO:0005813(centrosome);GO:0005815(microtubule organizing center);GO:0005829(cytosol);GO:0005856(cytoskeleton);GO:0005886(pla…	NA	K05024	NA	chloride intracellular channel 4 [Source:HGNC Symbol;Acc:HGNC:13518]	5' UTR	-0.378	0.256448	-0.243	down
chr1	24840023	24840964	942	ENSG00000169504	ENST00000488683	94641	CLIC4	GO:0001525(angiogenesis);GO:0001886(endothelial cell morphogenesis);GO:0005244(voltage-gated ion channel activity);GO:0005254(chloride channel activity);GO:0005515(protein binding);GO:0005622(intracellular);GO:0005634(nucleus);GO:0005737(cytoplasm);GO:0005739(mitochondrion);GO:0005813(centrosome);GO:0005815(microtubule organizing center);GO:0005829(cytosol);GO:0005856(cytoskeleton);GO:0005886(pla…	NA	K05024	NA	chloride intracellular channel 4 [Source:HGNC Symbol;Acc:HGNC:13518]	3' UTR	-1.11	0.0234423	-0.42	down
chr1	24844051	24844321	271	ENSG00000169504	ENST00000488683	98669	CLIC4	GO:0001525(angiogenesis);GO:0001886(endothelial cell morphogenesis);GO:0005244(voltage-gated ion channel activity);GO:0005254(chloride channel activity);GO:0005515(protein binding);GO:0005622(intracellular);GO:0005634(nucleus);GO:0005737(cytoplasm);GO:0005739(mitochondrion);GO:0005813(centrosome);GO:0005815(microtubule organizing center);GO:0005829(cytosol);GO:0005856(cytoskeleton);GO:0005886(pla…	NA	K05024	NA	chloride intracellular channel 4 [Source:HGNC Symbol;Acc:HGNC:13518]	3' UTR	-105	1e-107	-6.69	down
chr1	47373012	47373221	210	ENSG00000162368	ENST00000371873	39215	CMPK1	GO:0000166(nucleotide binding);GO:0004127(cytidylate kinase activity);GO:0004550(nucleoside diphosphate kinase activity);GO:0004849(uridine kinase activity);GO:0005524(ATP binding);GO:0005634(nucleus);GO:0005654(nucleoplasm);GO:0005730(nucleolus);GO:0005737(cytoplasm);GO:0005829(cytosol);GO:0006139(nucleobase-containing compound metabolic process);GO:0006163(purine nucleotide metabolic process);G…	00240(Pyrimidine metabolism);00983(Drug metabolism - other enzymes);00983(Drug metabolism - other enzymes)	K13800	EC:2.7.4.14	cytidine/uridine monophosphate kinase 1 [Source:HGNC Symbol;Acc:HGNC:18170]	Exon (ENST00000371873/ENSG00000162368, exon 3 of 6)	-6.72	1.47911e-08	-1.5	down
chr1	47374924	47376754	1831	ENSG00000162368	ENST00000371873	41127	CMPK1	GO:0000166(nucleotide binding);GO:0004127(cytidylate kinase activity);GO:0004550(nucleoside diphosphate kinase activity);GO:0004849(uridine kinase activity);GO:0005524(ATP binding);GO:0005634(nucleus);GO:0005654(nucleoplasm);GO:0005730(nucleolus);GO:0005737(cytoplasm);GO:0005829(cytosol);GO:0006139(nucleobase-containing compound metabolic process);GO:0006163(purine nucleotide metabolic process);G…	00240(Pyrimidine metabolism);00983(Drug metabolism - other enzymes);00983(Drug metabolism - other enzymes)	K13800	EC:2.7.4.14	cytidine/uridine monophosphate kinase 1 [Source:HGNC Symbol;Acc:HGNC:18170]	3' UTR	-18.1	2.51189e-20	-3.66	down
chr1	51269999	51271503	1505	ENSG00000123091	ENST00000242719	33726	RNF11	GO:0000151(ubiquitin ligase complex);GO:0003677(DNA binding);GO:0005515(protein binding);GO:0005634(nucleus);GO:0005737(cytoplasm);GO:0005768(endosome);GO:0005769(early endosome);GO:0006511(ubiquitin-dependent protein catabolic process);GO:0008270(zinc ion binding);GO:0046872(metal ion binding);GO:0051865(protein autoubiquitination);GO:0055037(recycling endosome);GO:0061630(ubiquitin protein liga…	NA	K11980	NA	ring finger protein 11 [Source:HGNC Symbol;Acc:HGNC:10056]	3' UTR	-1.84	0.0030903	-0.576	down
chr1	62439811	62441501	1691	ENSG00000162607	ENST00000452143	3514	USP1	GO:0001501(skeletal system development);GO:0004197(cysteine-type endopeptidase activity);GO:0004843(thiol-dependent ubiquitin-specific protease activity);GO:0005515(protein binding);GO:0005634(nucleus);GO:0005654(nucleoplasm);GO:0005829(cytosol);GO:0006281(DNA repair);GO:0006282(regulation of DNA repair);GO:0006508(proteolysis);GO:0006511(ubiquitin-dependent protein catabolic process);GO:0006974(…	03460(Fanconi anemia pathway);03460(Fanconi anemia pathway)	K11832	EC:3.4.19.12	ubiquitin specific peptidase 1 [Source:HGNC Symbol;Acc:HGNC:12607]	5' UTR	-0.799	0.060256	-2.09	down
chr1	62443305	62450874	7570	ENSG00000162607	ENST00000452143	7008	USP1	GO:0001501(skeletal system development);GO:0004197(cysteine-type endopeptidase activity);GO:0004843(thiol-dependent ubiquitin-specific protease activity);GO:0005515(protein binding);GO:0005634(nucleus);GO:0005654(nucleoplasm);GO:0005829(cytosol);GO:0006281(DNA repair);GO:0006282(regulation of DNA repair);GO:0006508(proteolysis);GO:0006511(ubiquitin-dependent protein catabolic process);GO:0006974(…	03460(Fanconi anemia pathway);03460(Fanconi anemia pathway)	K11832	EC:3.4.19.12	ubiquitin specific peptidase 1 [Source:HGNC Symbol;Acc:HGNC:12607]	Exon (ENST00000452143/ENSG00000162607, exon 5 of 5)	-32.6	3.98107e-35	-1.87	down
chr1	62451474	62451774	301	ENSG00000162607	ENST00000371146	15170	USP1	GO:0001501(skeletal system development);GO:0004197(cysteine-type endopeptidase activity);GO:0004843(thiol-dependent ubiquitin-specific protease activity);GO:0005515(protein binding);GO:0005634(nucleus);GO:0005654(nucleoplasm);GO:0005829(cytosol);GO:0006281(DNA repair);GO:0006282(regulation of DNA repair);GO:0006508(proteolysis);GO:0006511(ubiquitin-dependent protein catabolic process);GO:0006974(…	03460(Fanconi anemia pathway);03460(Fanconi anemia pathway)	K11832	EC:3.4.19.12	ubiquitin specific peptidase 1 [Source:HGNC Symbol;Acc:HGNC:12607]	3' UTR	-29.4	7.94328e-32	-4.34	down
chr1	63370864	63371073	210	ENSG00000088035	ENST00000647818	3289	ALG6	GO:0004583(dolichyl-phosphate-glucose-glycolipid alpha-glucosyltransferase activity);GO:0005783(endoplasmic reticulum);GO:0005789(endoplasmic reticulum membrane);GO:0006486(protein glycosylation);GO:0006487(protein N-linked glycosylation);GO:0006488(dolichol-linked oligosaccharide biosynthetic process);GO:0006490(oligosaccharide-lipid intermediate biosynthetic process);GO:0016020(membrane);GO:001…	00510(N-Glycan biosynthesis);00510(N-Glycan biosynthesis)	K03848	EC:2.4.1.267	ALG6 alpha-1,3-glucosyltransferase [Source:HGNC Symbol;Acc:HGNC:23157]	5' UTR	-2.39	0.000707946	-3.42	down
chr1	63436934	63437234	301	ENSG00000088035	ENST00000647818	69359	ALG6	GO:0004583(dolichyl-phosphate-glucose-glycolipid alpha-glucosyltransferase activity);GO:0005783(endoplasmic reticulum);GO:0005789(endoplasmic reticulum membrane);GO:0006486(protein glycosylation);GO:0006487(protein N-linked glycosylation);GO:0006488(dolichol-linked oligosaccharide biosynthetic process);GO:0006490(oligosaccharide-lipid intermediate biosynthetic process);GO:0016020(membrane);GO:001…	00510(N-Glycan biosynthesis);00510(N-Glycan biosynthesis)	K03848	EC:2.4.1.267	ALG6 alpha-1,3-glucosyltransferase [Source:HGNC Symbol;Acc:HGNC:23157]	3' UTR	-10.6	1.25893e-12	-4.92	down
chr1	66958076	66958886	811	ENSG00000198160	ENST00000355977	33181	MIER1	GO:0000122(negative regulation of transcription by RNA polymerase II);GO:0000981(DNA-binding transcription factor activity, RNA polymerase II-specific);GO:0001103(RNA polymerase II repressing transcription factor binding);GO:0003677(DNA binding);GO:0003714(transcription corepressor activity);GO:0004407(histone deacetylase activity);GO:0005515(protein binding);GO:0005634(nucleus);GO:0005654(nucleo…	NA	NA	NA	MIER1 transcriptional regulator [Source:HGNC Symbol;Acc:HGNC:29657]	Exon (ENST00000355977/ENSG00000198160, exon 4 of 14)	-0.38	0.254097	-1.24	down
chr1	66984603	66984813	211	ENSG00000198160	ENST00000355977	59708	MIER1	GO:0000122(negative regulation of transcription by RNA polymerase II);GO:0000981(DNA-binding transcription factor activity, RNA polymerase II-specific);GO:0001103(RNA polymerase II repressing transcription factor binding);GO:0003677(DNA binding);GO:0003714(transcription corepressor activity);GO:0004407(histone deacetylase activity);GO:0005515(protein binding);GO:0005634(nucleus);GO:0005654(nucleo…	NA	NA	NA	MIER1 transcriptional regulator [Source:HGNC Symbol;Acc:HGNC:29657]	Exon (ENST00000371018/ENSG00000198160, exon 15 of 16)	-0.521	0.149968	-0.877	down
chr1	77129551	77129668	118	ENSG00000142892	ENST00000370812	89762	PIGK	GO:0003756(protein disulfide isomerase activity);GO:0003923(GPI-anchor transamidase activity);GO:0005515(protein binding);GO:0005783(endoplasmic reticulum);GO:0005789(endoplasmic reticulum membrane);GO:0006506(GPI anchor biosynthetic process);GO:0006508(proteolysis);GO:0008233(peptidase activity);GO:0008234(cysteine-type peptidase activity);GO:0016020(membrane);GO:0016021(integral component of me…	00563(Glycosylphosphatidylinositol (GPI)-anchor biosynthesis);00563(Glycosylphosphatidylinositol (GPI)-anchor biosynthesis)	K05290	EC:2.6.-.-	phosphatidylinositol glycan anchor biosynthesis class K [Source:HGNC Symbol;Acc:HGNC:8965]	Exon (ENST00000471722/ENSG00000226084, exon 1 of 1)	-0.316	0.33266	-0.108	down
chr1	78628033	78628303	271	ENSG00000137959	ENST00000452835	8111	IFI44L	GO:0003674(molecular_function);GO:0005525(GTP binding);GO:0005575(cellular_component);GO:0005737(cytoplasm);GO:0006955(immune response);GO:0051607(defense response to virus);GO:0051607(defense response to virus)	NA	NA	NA	interferon induced protein 44 like [Source:HGNC Symbol;Acc:HGNC:17817]	Exon (ENST00000452835/ENSG00000137959, exon 3 of 3)	-1.75	0.00389045	-3.33	down
chr1	78642343	78642822	480	ENSG00000137959	ENST00000370751	21895	IFI44L	GO:0003674(molecular_function);GO:0005525(GTP binding);GO:0005575(cellular_component);GO:0005737(cytoplasm);GO:0006955(immune response);GO:0051607(defense response to virus);GO:0051607(defense response to virus)	NA	NA	NA	interferon induced protein 44 like [Source:HGNC Symbol;Acc:HGNC:17817]	3' UTR	-1.04	0.0288403	-0.604	down
chr1	78645816	78645876	61	ENSG00000137959	ENST00000370751	25368	IFI44L	GO:0003674(molecular_function);GO:0005525(GTP binding);GO:0005575(cellular_component);GO:0005737(cytoplasm);GO:0006955(immune response);GO:0051607(defense response to virus);GO:0051607(defense response to virus)	NA	NA	NA	interferon induced protein 44 like [Source:HGNC Symbol;Acc:HGNC:17817]	3' UTR	-0.297	0.364754	-1	down
chr1	78650286	78655029	4744	ENSG00000137965	ENST00000470323	490	IFI44	GO:0005515(protein binding);GO:0005737(cytoplasm);GO:0006955(immune response);GO:0009615(response to virus);GO:0009617(response to bacterium);GO:0009617(response to bacterium)	NA	NA	NA	interferon induced protein 44 [Source:HGNC Symbol;Acc:HGNC:16938]	5' UTR	-11.7	1e-13	-1.49	down
chr1	78663778	78664078	301	ENSG00000137965	ENST00000370747	13947	IFI44	GO:0005515(protein binding);GO:0005737(cytoplasm);GO:0006955(immune response);GO:0009615(response to virus);GO:0009617(response to bacterium);GO:0009617(response to bacterium)	NA	NA	NA	interferon induced protein 44 [Source:HGNC Symbol;Acc:HGNC:16938]	3' UTR	-9.71	1.25893e-11	-2.15	down
chr1	88833080	88833587	508	ENSG00000065243	ENST00000370521	148807	PKN2	GO:0000166(nucleotide binding);GO:0003723(RNA binding);GO:0004672(protein kinase activity);GO:0004674(protein serine/threonine kinase activity);GO:0004697(protein kinase C activity);GO:0004698(calcium-dependent protein kinase C activity);GO:0005515(protein binding);GO:0005524(ATP binding);GO:0005634(nucleus);GO:0005654(nucleoplasm);GO:0005737(cytoplasm);GO:0005813(centrosome);GO:0005829(cytosol);…	04151(PI3K-Akt signaling pathway);05132(Salmonella infection);05132(Salmonella infection)	NA	NA	protein kinase N2 [Source:HGNC Symbol;Acc:HGNC:9406]	3' UTR	-0.863	0.0489779	-0.937	down
chr1	88835625	88835715	91	ENSG00000065243	ENST00000370521	151352	PKN2	GO:0000166(nucleotide binding);GO:0003723(RNA binding);GO:0004672(protein kinase activity);GO:0004674(protein serine/threonine kinase activity);GO:0004697(protein kinase C activity);GO:0004698(calcium-dependent protein kinase C activity);GO:0005515(protein binding);GO:0005524(ATP binding);GO:0005634(nucleus);GO:0005654(nucleoplasm);GO:0005737(cytoplasm);GO:0005813(centrosome);GO:0005829(cytosol);…	04151(PI3K-Akt signaling pathway);05132(Salmonella infection);05132(Salmonella infection)	NA	NA	protein kinase N2 [Source:HGNC Symbol;Acc:HGNC:9406]	3' UTR	-2.04	0.0018197	-4.15	down
chr1	95194707	95194916	210	ENSG00000152078	ENST00000370203	77352	TLCD4	GO:0003674(molecular_function);GO:0005515(protein binding);GO:0005575(cellular_component);GO:0008150(biological_process);GO:0016020(membrane);GO:0016021(integral component of membrane)	NA	NA	NA	TLC domain containing 4 [Source:HGNC Symbol;Acc:HGNC:26477]	3' UTR	-0.837	0.0537032	-2.91	down
chr1	95197547	95197607	61	ENSG00000152078	ENST00000370203	80192	TLCD4	GO:0003674(molecular_function);GO:0005515(protein binding);GO:0005575(cellular_component);GO:0008150(biological_process);GO:0016020(membrane);GO:0016021(integral component of membrane)	NA	NA	NA	TLC domain containing 4 [Source:HGNC Symbol;Acc:HGNC:26477]	3' UTR	-0.783	0.0630957	-3.91	down
chr1	100979240	100979390	151	ENSG00000162695	ENST00000370112	83164	SLC30A7	GO:0005737(cytoplasm);GO:0005794(Golgi apparatus);GO:0006811(ion transport);GO:0006812(cation transport);GO:0006829(zinc ion transport);GO:0008324(cation transmembrane transporter activity);GO:0016020(membrane);GO:0016021(integral component of membrane);GO:0031410(cytoplasmic vesicle);GO:0031982(vesicle);GO:0032119(sequestering of zinc ion);GO:0048471(perinuclear region of cytoplasm);GO:0055085(t…	NA	K14692	NA	solute carrier family 30 member 7 [Source:HGNC Symbol;Acc:HGNC:19306]	3' UTR	-0.866	0.0489779	-3.12	down
chr1	110963571	110963751	181	ENSG00000121931	ENST00000369763	171	LRIF1	GO:0000784(nuclear chromosome, telomeric region);GO:0001740(Barr body);GO:0005515(protein binding);GO:0005634(nucleus);GO:0005654(nucleoplasm);GO:0005694(chromosome);GO:0006355(regulation of transcription, DNA-templated);GO:0009048(dosage compensation by inactivation of X chromosome);GO:0016363(nuclear matrix);GO:0034451(centriolar satellite);GO:0042974(retinoic acid receptor binding);GO:0042974(…	NA	K23220	NA	ligand dependent nuclear receptor interacting factor 1 [Source:HGNC Symbol;Acc:HGNC:30299]	5' UTR	-0.392	0.242103	1	up
chr1	119140421	119141823	1403	ENSG00000116874	ENST00000369426	0	WARS2	GO:0000166(nucleotide binding);GO:0001570(vasculogenesis);GO:0004812(aminoacyl-tRNA ligase activity);GO:0004830(tryptophan-tRNA ligase activity);GO:0005524(ATP binding);GO:0005739(mitochondrion);GO:0005759(mitochondrial matrix);GO:0005886(plasma membrane);GO:0006412(translation);GO:0006418(tRNA aminoacylation for protein translation);GO:0006436(tryptophanyl-tRNA aminoacylation);GO:0016874(ligase …	00970(Aminoacyl-tRNA biosynthesis);00970(Aminoacyl-tRNA biosynthesis)	K01867	EC:6.1.1.2	tryptophanyl tRNA synthetase 2, mitochondrial [Source:HGNC Symbol;Acc:HGNC:12730]	5' UTR	-1.02	0.030903	0.863	up
chr1	160753389	160753509	121	ENSG00000026751	ENST00000441662	14332	SLAMF7	GO:0002250(adaptive immune response);GO:0002376(immune system process);GO:0005783(endoplasmic reticulum);GO:0005886(plasma membrane);GO:0007155(cell adhesion);GO:0016020(membrane);GO:0016021(integral component of membrane);GO:0030101(natural killer cell activation);GO:0042267(natural killer cell mediated cytotoxicity);GO:0042802(identical protein binding);GO:0045087(innate immune response);GO:005…	NA	K06733	NA	SLAM family member 7 [Source:HGNC Symbol;Acc:HGNC:21394]	3' UTR	-0.43	0.208449	-2.15	down
chr1	160753717	160754195	479	ENSG00000026751	ENST00000441662	14660	SLAMF7	GO:0002250(adaptive immune response);GO:0002376(immune system process);GO:0005783(endoplasmic reticulum);GO:0005886(plasma membrane);GO:0007155(cell adhesion);GO:0016020(membrane);GO:0016021(integral component of membrane);GO:0030101(natural killer cell activation);GO:0042267(natural killer cell mediated cytotoxicity);GO:0042802(identical protein binding);GO:0045087(innate immune response);GO:005…	NA	K06733	NA	SLAM family member 7 [Source:HGNC Symbol;Acc:HGNC:21394]	3' UTR	-0.802	0.0588844	-1	down
chr1	160754403	160754761	359	ENSG00000026751	ENST00000441662	15346	SLAMF7	GO:0002250(adaptive immune response);GO:0002376(immune system process);GO:0005783(endoplasmic reticulum);GO:0005886(plasma membrane);GO:0007155(cell adhesion);GO:0016020(membrane);GO:0016021(integral component of membrane);GO:0030101(natural killer cell activation);GO:0042267(natural killer cell mediated cytotoxicity);GO:0042802(identical protein binding);GO:0045087(innate immune response);GO:005…	NA	K06733	NA	SLAM family member 7 [Source:HGNC Symbol;Acc:HGNC:21394]	3' UTR	-0.328	0.3155	0.341	up
chr1	162528165	162528344	180	ENSG00000152332	ENST00000545294	30914	UHMK1	GO:0000166(nucleotide binding);GO:0003676(nucleic acid binding);GO:0003723(RNA binding);GO:0004672(protein kinase activity);GO:0004674(protein serine/threonine kinase activity);GO:0005515(protein binding);GO:0005524(ATP binding);GO:0005634(nucleus);GO:0005654(nucleoplasm);GO:0005737(cytoplasm);GO:0005794(Golgi apparatus);GO:0006468(protein phosphorylation);GO:0007050(cell cycle arrest);GO:0016301…	NA	K08877	EC:2.7.11.1	U2AF homology motif kinase 1 [Source:HGNC Symbol;Acc:HGNC:19683]	3' UTR	-2.18	0.00123027	-3.19	down
chr1	172589047	172589884	838	ENSG00000094975	ENST00000367723	56698	SUCO	GO:0001503(ossification);GO:0005737(cytoplasm);GO:0005783(endoplasmic reticulum);GO:0005791(rough endoplasmic reticulum);GO:0007275(multicellular organism development);GO:0016020(membrane);GO:0016021(integral component of membrane);GO:0030867(rough endoplasmic reticulum membrane);GO:0032967(positive regulation of collagen biosynthetic process);GO:0045669(positive regulation of osteoblast differen…	NA	NA	NA	SUN domain containing ossification factor [Source:HGNC Symbol;Acc:HGNC:1240]	Exon (ENST00000367723/ENSG00000094975, exon 17 of 23)	-1.11	0.0234423	-1.24	down
chr1	172609920	172610398	479	ENSG00000094975	ENST00000367723	77571	SUCO	GO:0001503(ossification);GO:0005737(cytoplasm);GO:0005783(endoplasmic reticulum);GO:0005791(rough endoplasmic reticulum);GO:0007275(multicellular organism development);GO:0016020(membrane);GO:0016021(integral component of membrane);GO:0030867(rough endoplasmic reticulum membrane);GO:0032967(positive regulation of collagen biosynthetic process);GO:0045669(positive regulation of osteoblast differen…	NA	NA	NA	SUN domain containing ossification factor [Source:HGNC Symbol;Acc:HGNC:1240]	3' UTR	-1.39	0.0107152	-1.12	down
chr1	183186238	183186388	151	ENSG00000058085	ENST00000493293	0	LAMC2	GO:0005102(signaling receptor binding);GO:0005201(extracellular matrix structural constituent);GO:0005576(extracellular region);GO:0005604(basement membrane);GO:0005607(laminin-2 complex);GO:0005615(extracellular space);GO:0005938(cell cortex);GO:0007155(cell adhesion);GO:0008045(motor neuron axon guidance);GO:0008201(heparin binding);GO:0008284(positive regulation of cell population proliferatio…	04151(PI3K-Akt signaling pathway);04510(Focal adhesion);04512(ECM-receptor interaction);05145(Toxoplasmosis);05146(Amoebiasis);05165(Human papillomavirus infection);05200(Pathways in cancer);05222(Small cell lung cancer);05222(Small cell lung cancer)	K06246	NA	laminin subunit gamma 2 [Source:HGNC Symbol;Acc:HGNC:6493]	5' UTR	-0.217	0.555904	-0.0465	down
chr1	183237481	183239735	2255	ENSG00000058085	ENST00000461729	0	LAMC2	GO:0005102(signaling receptor binding);GO:0005201(extracellular matrix structural constituent);GO:0005576(extracellular region);GO:0005604(basement membrane);GO:0005607(laminin-2 complex);GO:0005615(extracellular space);GO:0005938(cell cortex);GO:0007155(cell adhesion);GO:0008045(motor neuron axon guidance);GO:0008201(heparin binding);GO:0008284(positive regulation of cell population proliferatio…	04151(PI3K-Akt signaling pathway);04510(Focal adhesion);04512(ECM-receptor interaction);05145(Toxoplasmosis);05146(Amoebiasis);05165(Human papillomavirus infection);05200(Pathways in cancer);05222(Small cell lung cancer);05222(Small cell lung cancer)	K06246	NA	laminin subunit gamma 2 [Source:HGNC Symbol;Acc:HGNC:6493]	Exon (ENST00000493293/ENSG00000058085, exon 18 of 22)	-0.431	0.20797	-0.0891	down
chr1	183240004	183240876	873	ENSG00000058085	ENST00000493293	53766	LAMC2	GO:0005102(signaling receptor binding);GO:0005201(extracellular matrix structural constituent);GO:0005576(extracellular region);GO:0005604(basement membrane);GO:0005607(laminin-2 complex);GO:0005615(extracellular space);GO:0005938(cell cortex);GO:0007155(cell adhesion);GO:0008045(motor neuron axon guidance);GO:0008201(heparin binding);GO:0008284(positive regulation of cell population proliferatio…	04151(PI3K-Akt signaling pathway);04510(Focal adhesion);04512(ECM-receptor interaction);05145(Toxoplasmosis);05146(Amoebiasis);05165(Human papillomavirus infection);05200(Pathways in cancer);05222(Small cell lung cancer);05222(Small cell lung cancer)	K06246	NA	laminin subunit gamma 2 [Source:HGNC Symbol;Acc:HGNC:6493]	3' UTR	-0.435	0.204644	0.0974	up
chr1	183240996	183243959	2964	ENSG00000058085	ENST00000476255	0	LAMC2	GO:0005102(signaling receptor binding);GO:0005201(extracellular matrix structural constituent);GO:0005576(extracellular region);GO:0005604(basement membrane);GO:0005607(laminin-2 complex);GO:0005615(extracellular space);GO:0005938(cell cortex);GO:0007155(cell adhesion);GO:0008045(motor neuron axon guidance);GO:0008201(heparin binding);GO:0008284(positive regulation of cell population proliferatio…	04151(PI3K-Akt signaling pathway);04510(Focal adhesion);04512(ECM-receptor interaction);05145(Toxoplasmosis);05146(Amoebiasis);05165(Human papillomavirus infection);05200(Pathways in cancer);05222(Small cell lung cancer);05222(Small cell lung cancer)	K06246	NA	laminin subunit gamma 2 [Source:HGNC Symbol;Acc:HGNC:6493]	3' UTR	-2.86	0.00020893	-0.251	down
chr1	183244288	183244348	61	ENSG00000058085	ENST00000264144	58024	LAMC2	GO:0005102(signaling receptor binding);GO:0005201(extracellular matrix structural constituent);GO:0005576(extracellular region);GO:0005604(basement membrane);GO:0005607(laminin-2 complex);GO:0005615(extracellular space);GO:0005938(cell cortex);GO:0007155(cell adhesion);GO:0008045(motor neuron axon guidance);GO:0008201(heparin binding);GO:0008284(positive regulation of cell population proliferatio…	04151(PI3K-Akt signaling pathway);04510(Focal adhesion);04512(ECM-receptor interaction);05145(Toxoplasmosis);05146(Amoebiasis);05165(Human papillomavirus infection);05200(Pathways in cancer);05222(Small cell lung cancer);05222(Small cell lung cancer)	K06246	NA	laminin subunit gamma 2 [Source:HGNC Symbol;Acc:HGNC:6493]	3' UTR	-15.3	1.99526e-17	-2.35	down
chr1	193069061	193069241	181	ENSG00000116747	ENST00000512587	0	RO60	GO:0002520(immune system development);GO:0003723(RNA binding);GO:0005634(nucleus);GO:0005654(nucleoplasm);GO:0005737(cytoplasm);GO:0005829(cytosol);GO:0006383(transcription by RNA polymerase III);GO:0007224(smoothened signaling pathway);GO:0009411(response to UV);GO:0010468(regulation of gene expression);GO:0030030(cell projection organization);GO:0030620(U2 snRNA binding);GO:0035457(cellular res…	05322(Systemic lupus erythematosus);05322(Systemic lupus erythematosus)	K11089	NA	Ro60, Y RNA binding protein [Source:HGNC Symbol;Acc:HGNC:11313]	Exon (ENST00000400968/ENSG00000116747, exon 2 of 9)	-0.156	0.683912	-0.348	down
chr1	193084761	193085001	241	ENSG00000116747	ENST00000432079	25307	RO60	GO:0002520(immune system development);GO:0003723(RNA binding);GO:0005634(nucleus);GO:0005654(nucleoplasm);GO:0005737(cytoplasm);GO:0005829(cytosol);GO:0006383(transcription by RNA polymerase III);GO:0007224(smoothened signaling pathway);GO:0009411(response to UV);GO:0010468(regulation of gene expression);GO:0030030(cell projection organization);GO:0030620(U2 snRNA binding);GO:0035457(cellular res…	05322(Systemic lupus erythematosus);05322(Systemic lupus erythematosus)	K11089	NA	Ro60, Y RNA binding protein [Source:HGNC Symbol;Acc:HGNC:11313]	3' UTR	-0.284	0.389045	-0.466	down
chr1	198319753	198319963	211	ENSG00000151414	ENST00000367385	162755	NEK7	GO:0000166(nucleotide binding);GO:0000922(spindle pole);GO:0004672(protein kinase activity);GO:0004674(protein serine/threonine kinase activity);GO:0005515(protein binding);GO:0005524(ATP binding);GO:0005634(nucleus);GO:0005654(nucleoplasm);GO:0005737(cytoplasm);GO:0005815(microtubule organizing center);GO:0005856(cytoskeleton);GO:0005874(microtubule);GO:0006468(protein phosphorylation);GO:000734…	04621(NOD-like receptor signaling pathway);04621(NOD-like receptor signaling pathway)	K20876	EC:2.7.11.1	NIMA related kinase 7 [Source:HGNC Symbol;Acc:HGNC:13386]	3' UTR	-0.196	0.601174	-0.322	down
chr1	203305551	203307924	2374	ENSG00000159388	ENST00000475157	60	BTG2	GO:0000122(negative regulation of transcription by RNA polymerase II);GO:0001227(DNA-binding transcription repressor activity, RNA polymerase II-specific);GO:0005515(protein binding);GO:0005634(nucleus);GO:0005737(cytoplasm);GO:0005829(cytosol);GO:0006281(DNA repair);GO:0006479(protein methylation);GO:0006974(cellular response to DNA damage stimulus);GO:0006977(DNA damage response, signal transdu…	03018(RNA degradation);03018(RNA degradation)	K14443	NA	BTG anti-proliferation factor 2 [Source:HGNC Symbol;Acc:HGNC:1131]	5' UTR	-0.518	0.151008	-0.325	down
chr1	203309482	203309602	121	ENSG00000159388	ENST00000475157	3991	BTG2	GO:0000122(negative regulation of transcription by RNA polymerase II);GO:0001227(DNA-binding transcription repressor activity, RNA polymerase II-specific);GO:0005515(protein binding);GO:0005634(nucleus);GO:0005737(cytoplasm);GO:0005829(cytosol);GO:0006281(DNA repair);GO:0006479(protein methylation);GO:0006974(cellular response to DNA damage stimulus);GO:0006977(DNA damage response, signal transdu…	03018(RNA degradation);03018(RNA degradation)	K14443	NA	BTG anti-proliferation factor 2 [Source:HGNC Symbol;Acc:HGNC:1131]	3' UTR	-0.924	0.040738	-2.21	down
chr1	203838030	203849955	11926	ENSG00000058673	ENST00000453771	42376	ZC3H11A	GO:0000346(transcription export complex);GO:0003723(RNA binding);GO:0003729(mRNA binding);GO:0005515(protein binding);GO:0005654(nucleoplasm);GO:0006405(RNA export from nucleus);GO:0006406(mRNA export from nucleus);GO:0016973(poly(A)+ mRNA export from nucleus);GO:0031124(mRNA 3'-end processing);GO:0046872(metal ion binding);GO:0051028(mRNA transport);GO:0051028(mRNA transport)	NA	K22415	NA	zinc finger CCCH-type containing 11A [Source:HGNC Symbol;Acc:HGNC:29093]	3' UTR	-0.776	0.0645654	-0.289	down
chr1	203852212	203852811	600	ENSG00000058673	ENST00000367210	56552	ZC3H11A	GO:0000346(transcription export complex);GO:0003723(RNA binding);GO:0003729(mRNA binding);GO:0005515(protein binding);GO:0005654(nucleoplasm);GO:0006405(RNA export from nucleus);GO:0006406(mRNA export from nucleus);GO:0016973(poly(A)+ mRNA export from nucleus);GO:0031124(mRNA 3'-end processing);GO:0046872(metal ion binding);GO:0051028(mRNA transport);GO:0051028(mRNA transport)	NA	K22415	NA	zinc finger CCCH-type containing 11A [Source:HGNC Symbol;Acc:HGNC:29093]	3' UTR	-5.06	8.51138e-07	-1.14	down
chr1	203853441	203854160	720	ENSG00000058673	ENST00000367210	57781	ZC3H11A	GO:0000346(transcription export complex);GO:0003723(RNA binding);GO:0003729(mRNA binding);GO:0005515(protein binding);GO:0005654(nucleoplasm);GO:0006405(RNA export from nucleus);GO:0006406(mRNA export from nucleus);GO:0016973(poly(A)+ mRNA export from nucleus);GO:0031124(mRNA 3'-end processing);GO:0046872(metal ion binding);GO:0051028(mRNA transport);GO:0051028(mRNA transport)	NA	K22415	NA	zinc finger CCCH-type containing 11A [Source:HGNC Symbol;Acc:HGNC:29093]	3' UTR	-18.8	5.01187e-21	-1	down
chr1	203840325	203849948	9624	ENSG00000058673	ENST00000453771	44671	ZC3H11A	GO:0000346(transcription export complex);GO:0003723(RNA binding);GO:0003729(mRNA binding);GO:0005515(protein binding);GO:0005654(nucleoplasm);GO:0006405(RNA export from nucleus);GO:0006406(mRNA export from nucleus);GO:0016973(poly(A)+ mRNA export from nucleus);GO:0031124(mRNA 3'-end processing);GO:0046872(metal ion binding);GO:0051028(mRNA transport);GO:0051028(mRNA transport)	NA	K22415	NA	zinc finger CCCH-type containing 11A [Source:HGNC Symbol;Acc:HGNC:29093]	3' UTR	-0.702	0.0812831	-0.272	down
chr1	203852216	203852814	599	ENSG00000058673	ENST00000367210	56556	ZC3H11A	GO:0000346(transcription export complex);GO:0003723(RNA binding);GO:0003729(mRNA binding);GO:0005515(protein binding);GO:0005654(nucleoplasm);GO:0006405(RNA export from nucleus);GO:0006406(mRNA export from nucleus);GO:0016973(poly(A)+ mRNA export from nucleus);GO:0031124(mRNA 3'-end processing);GO:0046872(metal ion binding);GO:0051028(mRNA transport);GO:0051028(mRNA transport)	NA	K22415	NA	zinc finger CCCH-type containing 11A [Source:HGNC Symbol;Acc:HGNC:29093]	3' UTR	-5.21	5.88844e-07	-1.16	down
chr1	203853443	203854161	719	ENSG00000058673	ENST00000367210	57783	ZC3H11A	GO:0000346(transcription export complex);GO:0003723(RNA binding);GO:0003729(mRNA binding);GO:0005515(protein binding);GO:0005654(nucleoplasm);GO:0006405(RNA export from nucleus);GO:0006406(mRNA export from nucleus);GO:0016973(poly(A)+ mRNA export from nucleus);GO:0031124(mRNA 3'-end processing);GO:0046872(metal ion binding);GO:0051028(mRNA transport);GO:0051028(mRNA transport)	NA	K22415	NA	zinc finger CCCH-type containing 11A [Source:HGNC Symbol;Acc:HGNC:29093]	3' UTR	-18.2	1.99526e-20	-0.984	down
chr1	209675719	209676390	672	ENSG00000123689	ENST00000367029	307	G0S2	GO:0003674(molecular_function);GO:0005515(protein binding);GO:0005739(mitochondrion);GO:0005811(lipid droplet);GO:0006915(apoptotic process);GO:0019216(regulation of lipid metabolic process);GO:0097191(extrinsic apoptotic signaling pathway);GO:0120162(positive regulation of cold-induced thermogenesis);GO:2001238(positive regulation of extrinsic apoptotic signaling pathway)	NA	NA	NA	G0/G1 switch 2 [Source:HGNC Symbol;Acc:HGNC:30229]	3' UTR	-1.15	0.020893	-0.0988	down
chr1	219173869	219174107	239	ENSG00000143353	ENST00000460522	0	LYPLAL1	GO:0002084(protein depalmitoylation);GO:0004622(lysophospholipase activity);GO:0005515(protein binding);GO:0005737(cytoplasm);GO:0005829(cytosol);GO:0008150(biological_process);GO:0008474(palmitoyl-(protein) hydrolase activity);GO:0016787(hydrolase activity);GO:0052689(carboxylic ester hydrolase activity);GO:0052689(carboxylic ester hydrolase activity)	NA	K06999	NA	lysophospholipase like 1 [Source:HGNC Symbol;Acc:HGNC:20440]	5' UTR	-0.261	0.43451	-0.0837	down
chr1	219210625	219211855	1231	ENSG00000143353	ENST00000460522	36756	LYPLAL1	GO:0002084(protein depalmitoylation);GO:0004622(lysophospholipase activity);GO:0005515(protein binding);GO:0005737(cytoplasm);GO:0005829(cytosol);GO:0008150(biological_process);GO:0008474(palmitoyl-(protein) hydrolase activity);GO:0016787(hydrolase activity);GO:0052689(carboxylic ester hydrolase activity);GO:0052689(carboxylic ester hydrolase activity)	NA	K06999	NA	lysophospholipase like 1 [Source:HGNC Symbol;Acc:HGNC:20440]	3' UTR	-44.9	1.58489e-47	-3.78	down
chr1	225716123	225735862	19740	ENSG00000227496	ENST00000665855	0	AC099066	NA	NA	NA	NA	novel transcript	Exon (ENST00000651661/ENSG00000227496, exon 3 of 3)	-0.295	0.368129	-0.28	down
chr1	225789111	225789568	458	ENSG00000143742	ENST00000304786	11285	SRP9	GO:0003723(RNA binding);GO:0005047(signal recognition particle binding);GO:0005515(protein binding);GO:0005737(cytoplasm);GO:0005785(signal recognition particle receptor complex);GO:0005786(signal recognition particle, endoplasmic reticulum targeting);GO:0005829(cytosol);GO:0006614(SRP-dependent cotranslational protein targeting to membrane);GO:0008312(7S RNA binding);GO:0045900(negative regulati…	03060(Protein export);03060(Protein export)	K03109	NA	signal recognition particle 9 [Source:HGNC Symbol;Acc:HGNC:11304]	3' UTR	-33.6	5.01187e-36	-2.34	down
chr1	225790108	225790468	361	ENSG00000143742	ENST00000304786	12282	SRP9	GO:0003723(RNA binding);GO:0005047(signal recognition particle binding);GO:0005515(protein binding);GO:0005737(cytoplasm);GO:0005785(signal recognition particle receptor complex);GO:0005786(signal recognition particle, endoplasmic reticulum targeting);GO:0005829(cytosol);GO:0006614(SRP-dependent cotranslational protein targeting to membrane);GO:0008312(7S RNA binding);GO:0045900(negative regulati…	03060(Protein export);03060(Protein export)	K03109	NA	signal recognition particle 9 [Source:HGNC Symbol;Acc:HGNC:11304]	3' UTR	-152	1e-154	-3.69	down
chr1	247418792	247418941	150	ENSG00000162711	ENST00000642259	0	NLRP3	GO:0000139(Golgi membrane);GO:0000166(nucleotide binding);GO:0002374(cytokine secretion involved in immune response);GO:0002376(immune system process);GO:0002523(leukocyte migration involved in inflammatory response);GO:0002674(negative regulation of acute inflammatory response);GO:0002830(positive regulation of type 2 immune response);GO:0005515(protein binding);GO:0005524(ATP binding);GO:000557…	04217(Necroptosis);04621(NOD-like receptor signaling pathway);04625(C-type lectin receptor signaling pathway);05133(Pertussis);05164(Influenza A);05164(Influenza A)	K12800	NA	NLR family pyrin domain containing 3 [Source:HGNC Symbol;Acc:HGNC:16400]	5' UTR	-0.642	0.1	-2.47	down
chr1	247423979	247424188	210	ENSG00000162711	ENST00000366497	7823	NLRP3	GO:0000139(Golgi membrane);GO:0000166(nucleotide binding);GO:0002374(cytokine secretion involved in immune response);GO:0002376(immune system process);GO:0002523(leukocyte migration involved in inflammatory response);GO:0002674(negative regulation of acute inflammatory response);GO:0002830(positive regulation of type 2 immune response);GO:0005515(protein binding);GO:0005524(ATP binding);GO:000557…	04217(Necroptosis);04621(NOD-like receptor signaling pathway);04625(C-type lectin receptor signaling pathway);05133(Pertussis);05164(Influenza A);05164(Influenza A)	K12800	NA	NLR family pyrin domain containing 3 [Source:HGNC Symbol;Acc:HGNC:16400]	Exon (ENST00000366497/ENSG00000162711, exon 4 of 9)	-0.242	0.485289	0.234	up
chr1	247424935	247425055	121	ENSG00000162711	ENST00000366497	8779	NLRP3	GO:0000139(Golgi membrane);GO:0000166(nucleotide binding);GO:0002374(cytokine secretion involved in immune response);GO:0002376(immune system process);GO:0002523(leukocyte migration involved in inflammatory response);GO:0002674(negative regulation of acute inflammatory response);GO:0002830(positive regulation of type 2 immune response);GO:0005515(protein binding);GO:0005524(ATP binding);GO:000557…	04217(Necroptosis);04621(NOD-like receptor signaling pathway);04625(C-type lectin receptor signaling pathway);05133(Pertussis);05164(Influenza A);05164(Influenza A)	K12800	NA	NLR family pyrin domain containing 3 [Source:HGNC Symbol;Acc:HGNC:16400]	Exon (ENST00000366497/ENSG00000162711, exon 4 of 9)	-0.472	0.178238	1.16	up
chr1	247425115	247425533	419	ENSG00000162711	ENST00000366497	8959	NLRP3	GO:0000139(Golgi membrane);GO:0000166(nucleotide binding);GO:0002374(cytokine secretion involved in immune response);GO:0002376(immune system process);GO:0002523(leukocyte migration involved in inflammatory response);GO:0002674(negative regulation of acute inflammatory response);GO:0002830(positive regulation of type 2 immune response);GO:0005515(protein binding);GO:0005524(ATP binding);GO:000557…	04217(Necroptosis);04621(NOD-like receptor signaling pathway);04625(C-type lectin receptor signaling pathway);05133(Pertussis);05164(Influenza A);05164(Influenza A)	K12800	NA	NLR family pyrin domain containing 3 [Source:HGNC Symbol;Acc:HGNC:16400]	Exon (ENST00000366497/ENSG00000162711, exon 4 of 9)	-0.301	0.357273	0.265	up
chr1	916870	918211	1342	ENSG00000223764	ENST00000609207	2805	LINC02593	NA	NA	NA	NA	long intergenic non-protein coding RNA 2593 [Source:HGNC Symbol;Acc:HGNC:53933]	Exon (ENST00000609207/ENSG00000223764, exon 1 of 1)	-2.75	0.000275423	-0.663	down
chr1	919395	919692	298	ENSG00000223764	ENST00000417705	0	LINC02593	NA	NA	NA	NA	long intergenic non-protein coding RNA 2593 [Source:HGNC Symbol;Acc:HGNC:53933]	Exon (ENST00000609207/ENSG00000223764, exon 1 of 1)	-0.778	0.0645654	-0.857	down
chr1	27666064	27666412	349	ENSG00000126709	ENST00000339145	5766	IFI6	GO:0001836(release of cytochrome c from mitochondria);GO:0002376(immune system process);GO:0005515(protein binding);GO:0005739(mitochondrion);GO:0005743(mitochondrial inner membrane);GO:0005886(plasma membrane);GO:0006915(apoptotic process);GO:0006955(immune response);GO:0016020(membrane);GO:0016021(integral component of membrane);GO:0031966(mitochondrial membrane);GO:0042058(regulation of epider…	NA	NA	NA	interferon alpha inducible protein 6 [Source:HGNC Symbol;Acc:HGNC:4054]	3' UTR	-16.4	1.25893e-18	-0.242	down
chr1	41478775	41480812	2038	ENSG00000127129	ENST00000372587	3871	EDN2	GO:0001516(prostaglandin biosynthetic process);GO:0001659(temperature homeostasis);GO:0002690(positive regulation of leukocyte chemotaxis);GO:0003058(hormonal regulation of the force of heart contraction);GO:0003099(positive regulation of the force of heart contraction by chemical signal);GO:0003100(regulation of systemic arterial blood pressure by endothelin);GO:0005179(hormone activity);GO:0005…	04024(cAMP signaling pathway);04080(Neuroactive ligand-receptor interaction);04270(Vascular smooth muscle contraction);04924(Renin secretion);04924(Renin secretion)	K16367	NA	endothelin 2 [Source:HGNC Symbol;Acc:HGNC:3177]	3' UTR	-0.257	0.445656	-0.0593	down
chr1	47994066	47996935	2870	ENSG00000269113	ENST00000435576	0	TRABD2B	GO:0004222(metalloendopeptidase activity);GO:0005515(protein binding);GO:0005886(plasma membrane);GO:0005887(integral component of plasma membrane);GO:0006508(proteolysis);GO:0008233(peptidase activity);GO:0008237(metallopeptidase activity);GO:0016020(membrane);GO:0016021(integral component of membrane);GO:0016055(Wnt signaling pathway);GO:0016787(hydrolase activity);GO:0017147(Wnt-protein bindin…	NA	NA	NA	TraB domain containing 2B [Source:HGNC Symbol;Acc:HGNC:44200]	5' UTR	-1.34	0.0123027	-0.599	down
chr1	63440770	63440980	211	ENSG00000142856	ENST00000492655	6080	ITGB3BP	GO:0000775(chromosome, centromeric region);GO:0000776(kinetochore);GO:0000777(condensed chromosome kinetochore);GO:0005515(protein binding);GO:0005634(nucleus);GO:0005654(nucleoplasm);GO:0005694(chromosome);GO:0005737(cytoplasm);GO:0005829(cytosol);GO:0006355(regulation of transcription, DNA-templated);GO:0006915(apoptotic process);GO:0007049(cell cycle);GO:0007155(cell adhesion);GO:0007165(signa…	NA	K11510	NA	integrin subunit beta 3 binding protein [Source:HGNC Symbol;Acc:HGNC:6157]	3' UTR	-11.7	1e-13	-3.01	down
chr1	63453953	63457269	3317	ENSG00000142856	ENST00000463803	0	ITGB3BP	GO:0000775(chromosome, centromeric region);GO:0000776(kinetochore);GO:0000777(condensed chromosome kinetochore);GO:0005515(protein binding);GO:0005634(nucleus);GO:0005654(nucleoplasm);GO:0005694(chromosome);GO:0005737(cytoplasm);GO:0005829(cytosol);GO:0006355(regulation of transcription, DNA-templated);GO:0006915(apoptotic process);GO:0007049(cell cycle);GO:0007155(cell adhesion);GO:0007165(signa…	NA	K11510	NA	integrin subunit beta 3 binding protein [Source:HGNC Symbol;Acc:HGNC:6157]	Exon (ENST00000271002/ENSG00000142856, exon 5 of 9)	-6.99	7.76247e-09	-2.86	down
chr1	68474452	68474721	270	ENSG00000024526	ENST00000456315	22361	DEPDC1	GO:0005096(GTPase activator activity);GO:0005515(protein binding);GO:0005634(nucleus);GO:0007165(signal transduction);GO:0017053(transcriptional repressor complex);GO:0035556(intracellular signal transduction);GO:0043547(positive regulation of GTPase activity);GO:0045892(negative regulation of transcription, DNA-templated);GO:0045892(negative regulation of transcription, DNA-templated)	NA	NA	NA	DEP domain containing 1 [Source:HGNC Symbol;Acc:HGNC:22949]	3' UTR	-13.3	1.99526e-15	-3.3	down
chr1	68475590	68475740	151	ENSG00000024526	ENST00000456315	21342	DEPDC1	GO:0005096(GTPase activator activity);GO:0005515(protein binding);GO:0005634(nucleus);GO:0007165(signal transduction);GO:0017053(transcriptional repressor complex);GO:0035556(intracellular signal transduction);GO:0043547(positive regulation of GTPase activity);GO:0045892(negative regulation of transcription, DNA-templated);GO:0045892(negative regulation of transcription, DNA-templated)	NA	NA	NA	DEP domain containing 1 [Source:HGNC Symbol;Acc:HGNC:22949]	3' UTR	-1.99	0.00204174	-3.23	down
chr1	68482174	68482354	181	ENSG00000024526	ENST00000488146	0	DEPDC1	GO:0005096(GTPase activator activity);GO:0005515(protein binding);GO:0005634(nucleus);GO:0007165(signal transduction);GO:0017053(transcriptional repressor complex);GO:0035556(intracellular signal transduction);GO:0043547(positive regulation of GTPase activity);GO:0045892(negative regulation of transcription, DNA-templated);GO:0045892(negative regulation of transcription, DNA-templated)	NA	NA	NA	DEP domain containing 1 [Source:HGNC Symbol;Acc:HGNC:22949]	Exon (ENST00000456315/ENSG00000024526, exon 8 of 12)	-0.173	0.65013	-0.115	down
chr1	68489575	68494635	5061	ENSG00000024526	ENST00000489862	0	DEPDC1	GO:0005096(GTPase activator activity);GO:0005515(protein binding);GO:0005634(nucleus);GO:0007165(signal transduction);GO:0017053(transcriptional repressor complex);GO:0035556(intracellular signal transduction);GO:0043547(positive regulation of GTPase activity);GO:0045892(negative regulation of transcription, DNA-templated);GO:0045892(negative regulation of transcription, DNA-templated)	NA	NA	NA	DEP domain containing 1 [Source:HGNC Symbol;Acc:HGNC:22949]	5' UTR	-1.32	0.0128825	-2.71	down
chr1	70205400	70205579	180	ENSG00000066557	ENST00000370952	0	LRRC40	GO:0004722(protein serine/threonine phosphatase activity);GO:0005515(protein binding);GO:0005737(cytoplasm);GO:0006470(protein dephosphorylation);GO:0007165(signal transduction);GO:0016020(membrane);GO:0043231(intracellular membrane-bounded organelle)	NA	NA	NA	leucine rich repeat containing 40 [Source:HGNC Symbol;Acc:HGNC:26004]	5' UTR	-0.212	0.566239	0.186	up
chr1	89181174	89181354	181	ENSG00000162654	ENST00000355754	17588	GBP4	GO:0000139(Golgi membrane);GO:0000166(nucleotide binding);GO:0003924(GTPase activity);GO:0005515(protein binding);GO:0005525(GTP binding);GO:0005634(nucleus);GO:0005737(cytoplasm);GO:0005794(Golgi apparatus);GO:0005829(cytosol);GO:0005886(plasma membrane);GO:0016020(membrane);GO:0016787(hydrolase activity);GO:0020005(symbiont-containing vacuole membrane);GO:0031410(cytoplasmic vesicle);GO:0042803…	04621(NOD-like receptor signaling pathway);04621(NOD-like receptor signaling pathway)	K20899	NA	guanylate binding protein 4 [Source:HGNC Symbol;Acc:HGNC:20480]	3' UTR	-0.3	0.358096	-0.481	down
chr1	89185307	89186470	1164	ENSG00000162654	ENST00000471938	0	GBP4	GO:0000139(Golgi membrane);GO:0000166(nucleotide binding);GO:0003924(GTPase activity);GO:0005515(protein binding);GO:0005525(GTP binding);GO:0005634(nucleus);GO:0005737(cytoplasm);GO:0005794(Golgi apparatus);GO:0005829(cytosol);GO:0005886(plasma membrane);GO:0016020(membrane);GO:0016787(hydrolase activity);GO:0020005(symbiont-containing vacuole membrane);GO:0031410(cytoplasmic vesicle);GO:0042803…	04621(NOD-like receptor signaling pathway);04621(NOD-like receptor signaling pathway)	K20899	NA	guanylate binding protein 4 [Source:HGNC Symbol;Acc:HGNC:20480]	Exon (ENST00000355754/ENSG00000162654, exon 10 of 11)	-0.744	0.0707946	-2.57	down
chr1	90916465	90916705	241	ENSG00000122482	ENST00000370440	104768	ZNF644	GO:0001226(RNA polymerase II transcription corepressor binding);GO:0003676(nucleic acid binding);GO:0003677(DNA binding);GO:0003700(DNA-binding transcription factor activity);GO:0005634(nucleus);GO:0006355(regulation of transcription, DNA-templated);GO:0046872(metal ion binding);GO:0046872(metal ion binding)	NA	NA	NA	zinc finger protein 644 [Source:HGNC Symbol;Acc:HGNC:29222]	3' UTR	-1.63	0.00537032	-2.94	down
chr1	90916855	90918095	1241	ENSG00000122482	ENST00000370440	103378	ZNF644	GO:0001226(RNA polymerase II transcription corepressor binding);GO:0003676(nucleic acid binding);GO:0003677(DNA binding);GO:0003700(DNA-binding transcription factor activity);GO:0005634(nucleus);GO:0006355(regulation of transcription, DNA-templated);GO:0046872(metal ion binding);GO:0046872(metal ion binding)	NA	NA	NA	zinc finger protein 644 [Source:HGNC Symbol;Acc:HGNC:29222]	Exon (ENST00000370440/ENSG00000122482, exon 5 of 6)	-0.314	0.335738	-0.504	down
chr1	90918155	90918245	91	ENSG00000122482	ENST00000370440	103228	ZNF644	GO:0001226(RNA polymerase II transcription corepressor binding);GO:0003676(nucleic acid binding);GO:0003677(DNA binding);GO:0003700(DNA-binding transcription factor activity);GO:0005634(nucleus);GO:0006355(regulation of transcription, DNA-templated);GO:0046872(metal ion binding);GO:0046872(metal ion binding)	NA	NA	NA	zinc finger protein 644 [Source:HGNC Symbol;Acc:HGNC:29222]	Exon (ENST00000482709/ENSG00000122482, exon 1 of 2)	-0.239	0.500035	-1.26	down
chr1	90937486	90938025	540	ENSG00000122482	ENST00000370440	83448	ZNF644	GO:0001226(RNA polymerase II transcription corepressor binding);GO:0003676(nucleic acid binding);GO:0003677(DNA binding);GO:0003700(DNA-binding transcription factor activity);GO:0005634(nucleus);GO:0006355(regulation of transcription, DNA-templated);GO:0046872(metal ion binding);GO:0046872(metal ion binding)	NA	NA	NA	zinc finger protein 644 [Source:HGNC Symbol;Acc:HGNC:29222]	3' UTR	-3.21	8.51138e-05	-4.28	down
chr1	90938745	90938924	180	ENSG00000122482	ENST00000370440	82549	ZNF644	GO:0001226(RNA polymerase II transcription corepressor binding);GO:0003676(nucleic acid binding);GO:0003677(DNA binding);GO:0003700(DNA-binding transcription factor activity);GO:0005634(nucleus);GO:0006355(regulation of transcription, DNA-templated);GO:0046872(metal ion binding);GO:0046872(metal ion binding)	NA	NA	NA	zinc finger protein 644 [Source:HGNC Symbol;Acc:HGNC:29222]	Exon (ENST00000370440/ENSG00000122482, exon 3 of 6)	-0.535	0.142561	-2.68	down
chr1	90939613	90939703	91	ENSG00000122482	ENST00000370440	81770	ZNF644	GO:0001226(RNA polymerase II transcription corepressor binding);GO:0003676(nucleic acid binding);GO:0003677(DNA binding);GO:0003700(DNA-binding transcription factor activity);GO:0005634(nucleus);GO:0006355(regulation of transcription, DNA-templated);GO:0046872(metal ion binding);GO:0046872(metal ion binding)	NA	NA	NA	zinc finger protein 644 [Source:HGNC Symbol;Acc:HGNC:29222]	Exon (ENST00000370440/ENSG00000122482, exon 3 of 6)	-0.261	0.437522	-1.58	down
chr1	91021183	91021374	192	ENSG00000122482	ENST00000370440	99	ZNF644	GO:0001226(RNA polymerase II transcription corepressor binding);GO:0003676(nucleic acid binding);GO:0003677(DNA binding);GO:0003700(DNA-binding transcription factor activity);GO:0005634(nucleus);GO:0006355(regulation of transcription, DNA-templated);GO:0046872(metal ion binding);GO:0046872(metal ion binding)	NA	NA	NA	zinc finger protein 644 [Source:HGNC Symbol;Acc:HGNC:29222]	5' UTR	-0.314	0.335738	-1.43	down
chr1	94530095	94532354	2260	ENSG00000117525	ENST00000334047	9405	F3	GO:0001938(positive regulation of endothelial cell proliferation);GO:0002020(protease binding);GO:0002541(activation of plasma proteins involved in acute inflammatory response);GO:0002543(activation of blood coagulation via clotting cascade);GO:0004252(serine-type endopeptidase activity);GO:0004896(cytokine receptor activity);GO:0005515(protein binding);GO:0005543(phospholipid binding);GO:0005576…	04610(Complement and coagulation cascades);04933(AGE-RAGE signaling pathway in diabetic complications);04933(AGE-RAGE signaling pathway in diabetic complications)	K03901	NA	coagulation factor III, tissue factor [Source:HGNC Symbol;Acc:HGNC:3541]	3' UTR	-22.5	1e-24	-1.21	down
chr1	109064417	109076003	11587	ENSG00000197780	ENST00000461096	0	TAF13	GO:0003677(DNA binding);GO:0003712(transcription coregulator activity);GO:0005515(protein binding);GO:0005634(nucleus);GO:0005654(nucleoplasm);GO:0005669(transcription factor TFIID complex);GO:0005730(nucleolus);GO:0006352(DNA-templated transcription, initiation);GO:0006357(regulation of transcription by RNA polymerase II);GO:0006366(transcription by RNA polymerase II);GO:0006367(transcription in…	03022(Basal transcription factors);03022(Basal transcription factors)	K03127	NA	TATA-box binding protein associated factor 13 [Source:HGNC Symbol;Acc:HGNC:11546]	5' UTR	-1.95	0.00223872	-0.856	down
chr1	110947818	110951780	3963	ENSG00000121931	ENST00000369763	12142	LRIF1	GO:0000784(nuclear chromosome, telomeric region);GO:0001740(Barr body);GO:0005515(protein binding);GO:0005634(nucleus);GO:0005654(nucleoplasm);GO:0005694(chromosome);GO:0006355(regulation of transcription, DNA-templated);GO:0009048(dosage compensation by inactivation of X chromosome);GO:0016363(nuclear matrix);GO:0034451(centriolar satellite);GO:0042974(retinoic acid receptor binding);GO:0042974(…	NA	K23220	NA	ligand dependent nuclear receptor interacting factor 1 [Source:HGNC Symbol;Acc:HGNC:30299]	5' UTR	-9.8	1e-11	-2.39	down
chr1	110951930	110952169	240	ENSG00000121931	ENST00000369763	11753	LRIF1	GO:0000784(nuclear chromosome, telomeric region);GO:0001740(Barr body);GO:0005515(protein binding);GO:0005634(nucleus);GO:0005654(nucleoplasm);GO:0005694(chromosome);GO:0006355(regulation of transcription, DNA-templated);GO:0009048(dosage compensation by inactivation of X chromosome);GO:0016363(nuclear matrix);GO:0034451(centriolar satellite);GO:0042974(retinoic acid receptor binding);GO:0042974(…	NA	K23220	NA	ligand dependent nuclear receptor interacting factor 1 [Source:HGNC Symbol;Acc:HGNC:30299]	Exon (ENST00000369763/ENSG00000121931, exon 2 of 4)	-0.486	0.169044	-2.49	down
chr1	119032772	119033310	539	ENSG00000116874	ENST00000369426	107338	WARS2	GO:0000166(nucleotide binding);GO:0001570(vasculogenesis);GO:0004812(aminoacyl-tRNA ligase activity);GO:0004830(tryptophan-tRNA ligase activity);GO:0005524(ATP binding);GO:0005739(mitochondrion);GO:0005759(mitochondrial matrix);GO:0005886(plasma membrane);GO:0006412(translation);GO:0006418(tRNA aminoacylation for protein translation);GO:0006436(tryptophanyl-tRNA aminoacylation);GO:0016874(ligase …	00970(Aminoacyl-tRNA biosynthesis);00970(Aminoacyl-tRNA biosynthesis)	K01867	EC:6.1.1.2	tryptophanyl tRNA synthetase 2, mitochondrial [Source:HGNC Symbol;Acc:HGNC:12730]	3' UTR	-1.83	0.00316228	-0.712	down
chr1	119140564	119140654	91	ENSG00000116874	ENST00000369426	0	WARS2	GO:0000166(nucleotide binding);GO:0001570(vasculogenesis);GO:0004812(aminoacyl-tRNA ligase activity);GO:0004830(tryptophan-tRNA ligase activity);GO:0005524(ATP binding);GO:0005739(mitochondrion);GO:0005759(mitochondrial matrix);GO:0005886(plasma membrane);GO:0006412(translation);GO:0006418(tRNA aminoacylation for protein translation);GO:0006436(tryptophanyl-tRNA aminoacylation);GO:0016874(ligase …	00970(Aminoacyl-tRNA biosynthesis);00970(Aminoacyl-tRNA biosynthesis)	K01867	EC:6.1.1.2	tryptophanyl tRNA synthetase 2, mitochondrial [Source:HGNC Symbol;Acc:HGNC:12730]	5' UTR	-0.374	0.260016	1	up
chr1	119622586	119622676	91	ENSG00000143067	ENST00000421812	25590	ZNF697	GO:0003674(molecular_function);GO:0003676(nucleic acid binding);GO:0003677(DNA binding);GO:0005575(cellular_component);GO:0005634(nucleus);GO:0008150(biological_process);GO:0046872(metal ion binding)	NA	NA	NA	zinc finger protein 697 [Source:HGNC Symbol;Acc:HGNC:32034]	3' UTR	-0.135	0.726106	-0.193	down
chr1	119623815	119647696	23882	ENSG00000143067	ENST00000421812	570	ZNF697	GO:0003674(molecular_function);GO:0003676(nucleic acid binding);GO:0003677(DNA binding);GO:0005575(cellular_component);GO:0005634(nucleus);GO:0008150(biological_process);GO:0046872(metal ion binding)	NA	NA	NA	zinc finger protein 697 [Source:HGNC Symbol;Acc:HGNC:32034]	5' UTR	-0.226	0.532108	0.0577	up
chr1	145670942	145671240	299	ENSG00000174827	ENST00000451928	36160	PDZK1	GO:0005124(scavenger receptor binding);GO:0005515(protein binding);GO:0005886(plasma membrane);GO:0005903(brush border);GO:0015879(carnitine transport);GO:0016020(membrane);GO:0016324(apical plasma membrane);GO:0030165(PDZ domain binding);GO:0031526(brush border membrane);GO:0031528(microvillus membrane);GO:0032414(positive regulation of ion transmembrane transporter activity);GO:0044070(regulati…	NA	NA	NA	PDZ domain containing 1 [Source:HGNC Symbol;Acc:HGNC:8821]	3' UTR	-9.88	7.94328e-12	-2.97	down
chr1	145682607	145708148	25542	ENSG00000174827	ENST00000451928	0	PDZK1	GO:0005124(scavenger receptor binding);GO:0005515(protein binding);GO:0005886(plasma membrane);GO:0005903(brush border);GO:0015879(carnitine transport);GO:0016020(membrane);GO:0016324(apical plasma membrane);GO:0030165(PDZ domain binding);GO:0031526(brush border membrane);GO:0031528(microvillus membrane);GO:0032414(positive regulation of ion transmembrane transporter activity);GO:0044070(regulati…	NA	NA	NA	PDZ domain containing 1 [Source:HGNC Symbol;Acc:HGNC:8821]	5' UTR	-0.405	0.231206	0.142	up
chr1	146066030	146068022	1993	ENSG00000271425	ENST00000583866	76782	NBPF10	GO:0016020(membrane);GO:0016021(integral component of membrane)	NA	NA	NA	NBPF member 10 [Source:HGNC Symbol;Acc:HGNC:31992]	3' UTR	-0.25	0.466659	0.0532	up
chr1	146164964	146229000	64037	ENSG00000271425	ENST00000612520	0	NBPF10	GO:0016020(membrane);GO:0016021(integral component of membrane)	NA	NA	NA	NBPF member 10 [Source:HGNC Symbol;Acc:HGNC:31992]	5' UTR	-1.61	0.0057544	-0.406	down
chr1	171703175	171703264	90	ENSG00000117533	ENST00000236192	38801	VAMP4	GO:0000139(Golgi membrane);GO:0000226(microtubule cytoskeleton organization);GO:0005515(protein binding);GO:0005764(lysosome);GO:0005768(endosome);GO:0005794(Golgi apparatus);GO:0005802(trans-Golgi network);GO:0005886(plasma membrane);GO:0008021(synaptic vesicle);GO:0009986(cell surface);GO:0016020(membrane);GO:0016021(integral component of membrane);GO:0016192(vesicle-mediated transport);GO:0030…	04130(SNARE interactions in vesicular transport);04130(SNARE interactions in vesicular transport)	K08513	NA	vesicle associated membrane protein 4 [Source:HGNC Symbol;Acc:HGNC:12645]	3' UTR	-0.266	0.42462	-1.74	down
chr1	184694073	184694192	120	ENSG00000116406	ENST00000318130	60666	EDEM3	GO:0003824(catalytic activity);GO:0004571(mannosyl-oligosaccharide 1,2-alpha-mannosidase activity);GO:0005509(calcium ion binding);GO:0005783(endoplasmic reticulum);GO:0005788(endoplasmic reticulum lumen);GO:0006486(protein glycosylation);GO:0006516(glycoprotein catabolic process);GO:0006986(response to unfolded protein);GO:0016020(membrane);GO:0016787(hydrolase activity);GO:0043161(proteasome-me…	04141(Protein processing in endoplasmic reticulum);04141(Protein processing in endoplasmic reticulum)	K10086	NA	ER degradation enhancing alpha-mannosidase like protein 3 [Source:HGNC Symbol;Acc:HGNC:16787]	Exon (ENST00000318130/ENSG00000116406, exon 20 of 20)	-0.694	0.0831764	-3.46	down
chr1	193012340	193012579	240	ENSG00000116750	ENST00000367455	46917	UCHL5	GO:0000502(proteasome complex);GO:0003723(RNA binding);GO:0004843(thiol-dependent ubiquitin-specific protease activity);GO:0004866(endopeptidase inhibitor activity);GO:0005515(protein binding);GO:0005634(nucleus);GO:0005654(nucleoplasm);GO:0005737(cytoplasm);GO:0005739(mitochondrion);GO:0005829(cytosol);GO:0006281(DNA repair);GO:0006310(DNA recombination);GO:0006508(proteolysis);GO:0006511(ubiqui…	NA	K05610	EC:3.4.19.12	ubiquitin C-terminal hydrolase L5 [Source:HGNC Symbol;Acc:HGNC:19678]	3' UTR	-1.9	0.00263027	-3.74	down
chr1	193012668	193012758	91	ENSG00000116750	ENST00000367455	46738	UCHL5	GO:0000502(proteasome complex);GO:0003723(RNA binding);GO:0004843(thiol-dependent ubiquitin-specific protease activity);GO:0004866(endopeptidase inhibitor activity);GO:0005515(protein binding);GO:0005634(nucleus);GO:0005654(nucleoplasm);GO:0005737(cytoplasm);GO:0005739(mitochondrion);GO:0005829(cytosol);GO:0006281(DNA repair);GO:0006310(DNA recombination);GO:0006508(proteolysis);GO:0006511(ubiqui…	NA	K05610	EC:3.4.19.12	ubiquitin C-terminal hydrolase L5 [Source:HGNC Symbol;Acc:HGNC:19678]	3' UTR	-0.523	0.148594	-2.42	down
chr1	193016133	193018619	2487	ENSG00000116750	ENST00000367455	40877	UCHL5	GO:0000502(proteasome complex);GO:0003723(RNA binding);GO:0004843(thiol-dependent ubiquitin-specific protease activity);GO:0004866(endopeptidase inhibitor activity);GO:0005515(protein binding);GO:0005634(nucleus);GO:0005654(nucleoplasm);GO:0005737(cytoplasm);GO:0005739(mitochondrion);GO:0005829(cytosol);GO:0006281(DNA repair);GO:0006310(DNA recombination);GO:0006508(proteolysis);GO:0006511(ubiqui…	NA	K05610	EC:3.4.19.12	ubiquitin C-terminal hydrolase L5 [Source:HGNC Symbol;Acc:HGNC:19678]	3' UTR	-28.4	7.94328e-31	-2.95	down
chr1	193018769	193028113	9345	ENSG00000116750	ENST00000449480	0	UCHL5	GO:0000502(proteasome complex);GO:0003723(RNA binding);GO:0004843(thiol-dependent ubiquitin-specific protease activity);GO:0004866(endopeptidase inhibitor activity);GO:0005515(protein binding);GO:0005634(nucleus);GO:0005654(nucleoplasm);GO:0005737(cytoplasm);GO:0005739(mitochondrion);GO:0005829(cytosol);GO:0006281(DNA repair);GO:0006310(DNA recombination);GO:0006508(proteolysis);GO:0006511(ubiqui…	NA	K05610	EC:3.4.19.12	ubiquitin C-terminal hydrolase L5 [Source:HGNC Symbol;Acc:HGNC:19678]	3' UTR	-23.7	5.01187e-26	-2.95	down
chr1	193059252	193059342	91	ENSG00000116750	ENST00000367450	0	UCHL5	GO:0000502(proteasome complex);GO:0003723(RNA binding);GO:0004843(thiol-dependent ubiquitin-specific protease activity);GO:0004866(endopeptidase inhibitor activity);GO:0005515(protein binding);GO:0005634(nucleus);GO:0005654(nucleoplasm);GO:0005737(cytoplasm);GO:0005739(mitochondrion);GO:0005829(cytosol);GO:0006281(DNA repair);GO:0006310(DNA recombination);GO:0006508(proteolysis);GO:0006511(ubiqui…	NA	K05610	EC:3.4.19.12	ubiquitin C-terminal hydrolase L5 [Source:HGNC Symbol;Acc:HGNC:19678]	5' UTR	-0.38	0.254097	0.598	up
chr1	200405626	200405835	210	ENSG00000162702	ENST00000294740	4221	ZNF281	GO:0000122(negative regulation of transcription by RNA polymerase II);GO:0000976(transcription regulatory region sequence-specific DNA binding);GO:0000978(RNA polymerase II cis-regulatory region sequence-specific DNA binding);GO:0001227(DNA-binding transcription repressor activity, RNA polymerase II-specific);GO:0003676(nucleic acid binding);GO:0003677(DNA binding);GO:0003700(DNA-binding transcri…	NA	NA	NA	zinc finger protein 281 [Source:HGNC Symbol;Acc:HGNC:13075]	3' UTR	-2.09	0.00158489	-2.77	down
chr1	200406283	200406462	180	ENSG00000162702	ENST00000294740	3594	ZNF281	GO:0000122(negative regulation of transcription by RNA polymerase II);GO:0000976(transcription regulatory region sequence-specific DNA binding);GO:0000978(RNA polymerase II cis-regulatory region sequence-specific DNA binding);GO:0001227(DNA-binding transcription repressor activity, RNA polymerase II-specific);GO:0003676(nucleic acid binding);GO:0003677(DNA binding);GO:0003700(DNA-binding transcri…	NA	NA	NA	zinc finger protein 281 [Source:HGNC Symbol;Acc:HGNC:13075]	3' UTR	-0.882	0.0467735	-1.61	down
chr1	200406910	200409536	2627	ENSG00000162702	ENST00000294740	520	ZNF281	GO:0000122(negative regulation of transcription by RNA polymerase II);GO:0000976(transcription regulatory region sequence-specific DNA binding);GO:0000978(RNA polymerase II cis-regulatory region sequence-specific DNA binding);GO:0001227(DNA-binding transcription repressor activity, RNA polymerase II-specific);GO:0003676(nucleic acid binding);GO:0003677(DNA binding);GO:0003700(DNA-binding transcri…	NA	NA	NA	zinc finger protein 281 [Source:HGNC Symbol;Acc:HGNC:13075]	3' UTR	-0.942	0.0389045	-0.469	down
chr1	205603353	205608122	4770	ENSG00000158711	ENST00000616704	23771	ELK4	GO:0000122(negative regulation of transcription by RNA polymerase II);GO:0000790(nuclear chromatin);GO:0000978(RNA polymerase II cis-regulatory region sequence-specific DNA binding);GO:0000981(DNA-binding transcription factor activity, RNA polymerase II-specific);GO:0001228(DNA-binding transcription activator activity, RNA polymerase II-specific);GO:0003677(DNA binding);GO:0003682(chromatin bindi…	04010(MAPK signaling pathway);05166(Human T-cell leukemia virus 1 infection);05202(Transcriptional misregulation in cancer);05202(Transcriptional misregulation in cancer)	NA	NA	ETS transcription factor ELK4 [Source:HGNC Symbol;Acc:HGNC:3326]	3' UTR	-1.13	0.0223872	-3.11	down
chr1	205616268	205616598	331	ENSG00000158711	ENST00000616704	15295	ELK4	GO:0000122(negative regulation of transcription by RNA polymerase II);GO:0000790(nuclear chromatin);GO:0000978(RNA polymerase II cis-regulatory region sequence-specific DNA binding);GO:0000981(DNA-binding transcription factor activity, RNA polymerase II-specific);GO:0001228(DNA-binding transcription activator activity, RNA polymerase II-specific);GO:0003677(DNA binding);GO:0003682(chromatin bindi…	04010(MAPK signaling pathway);05166(Human T-cell leukemia virus 1 infection);05202(Transcriptional misregulation in cancer);05202(Transcriptional misregulation in cancer)	NA	NA	ETS transcription factor ELK4 [Source:HGNC Symbol;Acc:HGNC:3326]	3' UTR	-0.297	0.363915	-0.737	down
chr1	219173871	219173961	91	ENSG00000143353	ENST00000366927	0	LYPLAL1	GO:0002084(protein depalmitoylation);GO:0004622(lysophospholipase activity);GO:0005515(protein binding);GO:0005737(cytoplasm);GO:0005829(cytosol);GO:0008150(biological_process);GO:0008474(palmitoyl-(protein) hydrolase activity);GO:0016787(hydrolase activity);GO:0052689(carboxylic ester hydrolase activity);GO:0052689(carboxylic ester hydrolase activity)	NA	K06999	NA	lysophospholipase like 1 [Source:HGNC Symbol;Acc:HGNC:20440]	5' UTR	-0.419	0.21677	0.968	up
chr2	6890310	6896267	5958	ENSG00000134321	ENST00000382040	12533	RSAD2	GO:0001650(fibrillar center);GO:0002376(immune system process);GO:0003824(catalytic activity);GO:0005515(protein binding);GO:0005739(mitochondrion);GO:0005741(mitochondrial outer membrane);GO:0005743(mitochondrial inner membrane);GO:0005783(endoplasmic reticulum);GO:0005789(endoplasmic reticulum membrane);GO:0005794(Golgi apparatus);GO:0005811(lipid droplet);GO:0009615(response to virus);GO:00160…	05160(Hepatitis C);05164(Influenza A);05164(Influenza A)	K15045	NA	radical S-adenosyl methionine domain containing 2 [Source:HGNC Symbol;Acc:HGNC:30908]	3' UTR	-1.72	0.0042658	-0.689	down
chr2	6896865	6897223	359	ENSG00000134321	ENST00000382040	19088	RSAD2	GO:0001650(fibrillar center);GO:0002376(immune system process);GO:0003824(catalytic activity);GO:0005515(protein binding);GO:0005739(mitochondrion);GO:0005741(mitochondrial outer membrane);GO:0005743(mitochondrial inner membrane);GO:0005783(endoplasmic reticulum);GO:0005789(endoplasmic reticulum membrane);GO:0005794(Golgi apparatus);GO:0005811(lipid droplet);GO:0009615(response to virus);GO:00160…	05160(Hepatitis C);05164(Influenza A);05164(Influenza A)	K15045	NA	radical S-adenosyl methionine domain containing 2 [Source:HGNC Symbol;Acc:HGNC:30908]	3' UTR	-0.306	0.348337	-0.0937	down
chr2	6898000	6898239	240	ENSG00000134321	ENST00000382040	20223	RSAD2	GO:0001650(fibrillar center);GO:0002376(immune system process);GO:0003824(catalytic activity);GO:0005515(protein binding);GO:0005739(mitochondrion);GO:0005741(mitochondrial outer membrane);GO:0005743(mitochondrial inner membrane);GO:0005783(endoplasmic reticulum);GO:0005789(endoplasmic reticulum membrane);GO:0005794(Golgi apparatus);GO:0005811(lipid droplet);GO:0009615(response to virus);GO:00160…	05160(Hepatitis C);05164(Influenza A);05164(Influenza A)	K15045	NA	radical S-adenosyl methionine domain containing 2 [Source:HGNC Symbol;Acc:HGNC:30908]	3' UTR	-0.917	0.0416869	-1.04	down
chr2	28751910	28752090	181	ENSG00000213639	ENST00000464273	0	PPP1CB	GO:0000086(G2/M transition of mitotic cell cycle);GO:0000164(protein phosphatase type 1 complex);GO:0000784(nuclear chromosome, telomeric region);GO:0004721(phosphoprotein phosphatase activity);GO:0004722(protein serine/threonine phosphatase activity);GO:0005515(protein binding);GO:0005634(nucleus);GO:0005654(nucleoplasm);GO:0005730(nucleolus);GO:0005737(cytoplasm);GO:0005829(cytosol);GO:0005886(…	03015(mRNA surveillance pathway);04022(cGMP-PKG signaling pathway);04024(cAMP signaling pathway);04114(Oocyte meiosis);04218(Cellular senescence);04261(Adrenergic signaling in cardiomyocytes);04270(Vascular smooth muscle contraction);04390(Hippo signaling pathway);04510(Focal adhesion);04611(Platelet activation);04720(Long-term potentiation);04728(Dopaminergic synapse);04750(Inflammatory mediator…	NA	NA	protein phosphatase 1 catalytic subunit beta [Source:HGNC Symbol;Acc:HGNC:9282]	5' UTR	-0.411	0.223872	0.475	up
chr2	34677487	34677547	61	ENSG00000228262	ENST00000664286	0	LINC01320	NA	NA	NA	NA	long intergenic non-protein coding RNA 1320 [Source:HGNC Symbol;Acc:HGNC:50526]	Exon (ENST00000658168/ENSG00000228262, exon 1 of 4)	-0.288	0.381066	1.42	up
chr2	34713625	34713805	181	ENSG00000228262	ENST00000659537	0	LINC01320	NA	NA	NA	NA	long intergenic non-protein coding RNA 1320 [Source:HGNC Symbol;Acc:HGNC:50526]	Exon (ENST00000650021/ENSG00000228262, exon 6 of 7)	-0.28	0.395367	0.455	up
chr2	34737361	34737781	421	ENSG00000228262	ENST00000658168	59976	LINC01320	NA	NA	NA	NA	long intergenic non-protein coding RNA 1320 [Source:HGNC Symbol;Acc:HGNC:50526]	Exon (ENST00000658168/ENSG00000228262, exon 4 of 4)	-0.472	0.178238	-1.03	down
chr2	38881460	38882709	1250	ENSG00000188010	ENST00000340556	5498	MORN2	GO:0001669(acrosomal vesicle);GO:0005515(protein binding);GO:0005634(nucleus);GO:0007283(spermatogenesis);GO:0030154(cell differentiation);GO:0031410(cytoplasmic vesicle);GO:0031410(cytoplasmic vesicle)	NA	NA	NA	MORN repeat containing 2 [Source:HGNC Symbol;Acc:HGNC:30166]	5' UTR	-61.4	3.98107e-64	-3.94	down
chr2	67403268	67404045	778	ENSG00000143971	ENST00000645739	5946	ETAA1	GO:0005515(protein binding);GO:0005634(nucleus);GO:0006281(DNA repair);GO:0006974(cellular response to DNA damage stimulus);GO:0031297(replication fork processing);GO:0043539(protein serine/threonine kinase activator activity);GO:0043596(nuclear replication fork);GO:0071902(positive regulation of protein serine/threonine kinase activity);GO:2000001(regulation of DNA damage checkpoint);GO:2000001(…	NA	NA	NA	ETAA1 activator of ATR kinase [Source:HGNC Symbol;Acc:HGNC:24648]	Exon (ENST00000272342/ENSG00000143971, exon 5 of 6)	-6.97	8.31764e-09	-3.52	down
chr2	67404434	67410355	5922	ENSG00000143971	ENST00000645739	7112	ETAA1	GO:0005515(protein binding);GO:0005634(nucleus);GO:0006281(DNA repair);GO:0006974(cellular response to DNA damage stimulus);GO:0031297(replication fork processing);GO:0043539(protein serine/threonine kinase activator activity);GO:0043596(nuclear replication fork);GO:0071902(positive regulation of protein serine/threonine kinase activity);GO:2000001(regulation of DNA damage checkpoint);GO:2000001(…	NA	NA	NA	ETAA1 activator of ATR kinase [Source:HGNC Symbol;Acc:HGNC:24648]	3' UTR	-19	3.16228e-21	-2.67	down
chr2	119437017	119437820	804	ENSG00000171227	ENST00000409826	7116	TMEM37	GO:0005244(voltage-gated ion channel activity);GO:0005262(calcium channel activity);GO:0006811(ion transport);GO:0006816(calcium ion transport);GO:0016020(membrane);GO:0016021(integral component of membrane);GO:0034220(ion transmembrane transport);GO:0034765(regulation of ion transmembrane transport);GO:0070588(calcium ion transmembrane transport);GO:0070588(calcium ion transmembrane transport)	NA	NA	NA	transmembrane protein 37 [Source:HGNC Symbol;Acc:HGNC:18216]	3' UTR	-2.73	0.000295121	-1.02	down
chr2	119438296	119438504	209	ENSG00000171227	ENST00000306406	6442	TMEM37	GO:0005244(voltage-gated ion channel activity);GO:0005262(calcium channel activity);GO:0006811(ion transport);GO:0006816(calcium ion transport);GO:0016020(membrane);GO:0016021(integral component of membrane);GO:0034220(ion transmembrane transport);GO:0034765(regulation of ion transmembrane transport);GO:0070588(calcium ion transmembrane transport);GO:0070588(calcium ion transmembrane transport)	NA	NA	NA	transmembrane protein 37 [Source:HGNC Symbol;Acc:HGNC:18216]	3' UTR	-0.325	0.31989	-0.663	down
chr2	151796837	151797016	180	ENSG00000162980	ENST00000446896	31425	ARL5A	GO:0000166(nucleotide binding);GO:0005525(GTP binding);GO:0005737(cytoplasm);GO:0005802(trans-Golgi network);GO:0006886(intracellular protein transport);GO:0016192(vesicle-mediated transport);GO:1903292(protein localization to Golgi membrane);GO:1903292(protein localization to Golgi membrane)	NA	K07949	NA	ADP ribosylation factor like GTPase 5A [Source:HGNC Symbol;Acc:HGNC:696]	Exon (ENST00000660385/ENSG00000288066, exon 1 of 2)	-4.51	3.38844e-06	-3.24	down
chr2	159747814	159748053	240	ENSG00000136536	ENST00000539065	35357	MARCHF7	GO:0002643(regulation of tolerance induction);GO:0005515(protein binding);GO:0005634(nucleus);GO:0005829(cytosol);GO:0005886(plasma membrane);GO:0006513(protein monoubiquitination);GO:0008270(zinc ion binding);GO:0008284(positive regulation of cell population proliferation);GO:0016567(protein ubiquitination);GO:0016740(transferase activity);GO:0019899(enzyme binding);GO:0031624(ubiquitin conjugat…	NA	K10662	EC:2.3.2.27	membrane associated ring-CH-type finger 7 [Source:HGNC Symbol;Acc:HGNC:17393]	Exon (ENST00000539065/ENSG00000136536, exon 4 of 8)	-4.54	3.16228e-06	-2.9	down
chr2	159768363	159768572	210	ENSG00000136536	ENST00000539065	55906	MARCHF7	GO:0002643(regulation of tolerance induction);GO:0005515(protein binding);GO:0005634(nucleus);GO:0005829(cytosol);GO:0005886(plasma membrane);GO:0006513(protein monoubiquitination);GO:0008270(zinc ion binding);GO:0008284(positive regulation of cell population proliferation);GO:0016567(protein ubiquitination);GO:0016740(transferase activity);GO:0019899(enzyme binding);GO:0031624(ubiquitin conjugat…	NA	K10662	EC:2.3.2.27	membrane associated ring-CH-type finger 7 [Source:HGNC Symbol;Acc:HGNC:17393]	3' UTR	-42	1.25893e-44	-6.58	down
chr2	186680631	186680901	271	ENSG00000138448	ENST00000261023	90575	ITGAV	GO:0001525(angiogenesis);GO:0001568(blood vessel development);GO:0001570(vasculogenesis);GO:0001618(virus receptor activity);GO:0001846(opsonin binding);GO:0001968(fibronectin binding);GO:0002020(protease binding);GO:0002479(antigen processing and presentation of exogenous peptide antigen via MHC class I, TAP-dependent);GO:0005080(protein kinase C binding);GO:0005102(signaling receptor binding);G…	04145(Phagosome);04151(PI3K-Akt signaling pathway);04510(Focal adhesion);04512(ECM-receptor interaction);04514(Cell adhesion molecules (CAMs));04810(Regulation of actin cytoskeleton);04919(Thyroid hormone signaling pathway);05163(Human cytomegalovirus infection);05165(Human papillomavirus infection);05200(Pathways in cancer);05205(Proteoglycans in cancer);05222(Small cell lung cancer);05410(Hyper…	K06487	NA	integrin subunit alpha V [Source:HGNC Symbol;Acc:HGNC:6150]	3' UTR	-76	6.30957e-79	-7.68	down
chr2	188291759	188292088	330	ENSG00000144366	ENST00000409830	0	GULP1	GO:0005515(protein binding);GO:0005737(cytoplasm);GO:0006869(lipid transport);GO:0006909(phagocytosis);GO:0006911(phagocytosis, engulfment);GO:0006915(apoptotic process);GO:0006915(apoptotic process)	NA	K23285	NA	GULP PTB domain containing engulfment adaptor 1 [Source:HGNC Symbol;Acc:HGNC:18649]	5' UTR	-0.238	0.503501	0.227	up
chr2	200571280	200583528	12249	ENSG00000163535	ENST00000357799	45073	SGO2	GO:0000070(mitotic sister chromatid segregation);GO:0000775(chromosome, centromeric region);GO:0000776(kinetochore);GO:0000777(condensed chromosome kinetochore);GO:0000780(condensed nuclear chromosome, centromeric region);GO:0005515(protein binding);GO:0005634(nucleus);GO:0005654(nucleoplasm);GO:0005694(chromosome);GO:0005829(cytosol);GO:0007049(cell cycle);GO:0007059(chromosome segregation);GO:0…	NA	K11581	NA	shugoshin 2 [Source:HGNC Symbol;Acc:HGNC:30812]	3' UTR	-42.1	1e-44	-2.86	down
chr2	227817476	227817534	59	ENSG00000115009	ENST00000358813	3634	CCL20	GO:0002548(monocyte chemotaxis);GO:0005125(cytokine activity);GO:0005515(protein binding);GO:0005576(extracellular region);GO:0005615(extracellular space);GO:0006935(chemotaxis);GO:0006954(inflammatory response);GO:0006955(immune response);GO:0007165(signal transduction);GO:0007186(G protein-coupled receptor signaling pathway);GO:0007267(cell-cell signaling);GO:0008009(chemokine activity);GO:0019…	04060(Cytokine-cytokine receptor interaction);04062(Chemokine signaling pathway);04657(IL-17 signaling pathway);04668(TNF signaling pathway);05323(Rheumatoid arthritis);05323(Rheumatoid arthritis)	K14625	NA	C-C motif chemokine ligand 20 [Source:HGNC Symbol;Acc:HGNC:10619]	3' UTR	-0.233	0.515229	1.46	up
chr2	6849461	6849521	61	ENSG00000134326	ENST00000458098	16298	CMPK2	GO:0000166(nucleotide binding);GO:0004127(cytidylate kinase activity);GO:0004550(nucleoside diphosphate kinase activity);GO:0004798(thymidylate kinase activity);GO:0005524(ATP binding);GO:0005737(cytoplasm);GO:0005739(mitochondrion);GO:0006165(nucleoside diphosphate phosphorylation);GO:0006221(pyrimidine nucleotide biosynthetic process);GO:0006227(dUDP biosynthetic process);GO:0006233(dTDP biosyn…	00240(Pyrimidine metabolism);00240(Pyrimidine metabolism)	K13809	EC:2.7.4.14	cytidine/uridine monophosphate kinase 2 [Source:HGNC Symbol;Acc:HGNC:27015]	3' UTR	-0.428	0.209411	0.971	up
chr2	6849880	6850735	856	ENSG00000134326	ENST00000458098	15084	CMPK2	GO:0000166(nucleotide binding);GO:0004127(cytidylate kinase activity);GO:0004550(nucleoside diphosphate kinase activity);GO:0004798(thymidylate kinase activity);GO:0005524(ATP binding);GO:0005737(cytoplasm);GO:0005739(mitochondrion);GO:0006165(nucleoside diphosphate phosphorylation);GO:0006221(pyrimidine nucleotide biosynthetic process);GO:0006227(dUDP biosynthetic process);GO:0006233(dTDP biosyn…	00240(Pyrimidine metabolism);00240(Pyrimidine metabolism)	K13809	EC:2.7.4.14	cytidine/uridine monophosphate kinase 2 [Source:HGNC Symbol;Acc:HGNC:27015]	3' UTR	-0.207	0.578096	-0.0186	down
chr2	37106069	37106278	210	ENSG00000055332	ENST00000233057	50702	EIF2AK2	GO:0000166(nucleotide binding);GO:0000186(activation of MAPKK activity);GO:0001819(positive regulation of cytokine production);GO:0002376(immune system process);GO:0003723(RNA binding);GO:0003725(double-stranded RNA binding);GO:0004672(protein kinase activity);GO:0004674(protein serine/threonine kinase activity);GO:0004694(eukaryotic translation initiation factor 2alpha kinase activity);GO:000471…	04141(Protein processing in endoplasmic reticulum);04217(Necroptosis);05160(Hepatitis C);05162(Measles);05164(Influenza A);05165(Human papillomavirus infection);05167(Kaposi sarcoma-associated herpesvirus infection);05168(Herpes simplex virus 1 infection);05169(Epstein-Barr virus infection);05203(Viral carcinogenesis);05203(Viral carcinogenesis)	NA	NA	eukaryotic translation initiation factor 2 alpha kinase 2 [Source:HGNC Symbol;Acc:HGNC:9437]	3' UTR	-0.199	0.595662	-0.644	down
chr2	37106488	37106638	151	ENSG00000055332	ENST00000233057	50342	EIF2AK2	GO:0000166(nucleotide binding);GO:0000186(activation of MAPKK activity);GO:0001819(positive regulation of cytokine production);GO:0002376(immune system process);GO:0003723(RNA binding);GO:0003725(double-stranded RNA binding);GO:0004672(protein kinase activity);GO:0004674(protein serine/threonine kinase activity);GO:0004694(eukaryotic translation initiation factor 2alpha kinase activity);GO:000471…	04141(Protein processing in endoplasmic reticulum);04217(Necroptosis);05160(Hepatitis C);05162(Measles);05164(Influenza A);05165(Human papillomavirus infection);05167(Kaposi sarcoma-associated herpesvirus infection);05168(Herpes simplex virus 1 infection);05169(Epstein-Barr virus infection);05203(Viral carcinogenesis);05203(Viral carcinogenesis)	NA	NA	eukaryotic translation initiation factor 2 alpha kinase 2 [Source:HGNC Symbol;Acc:HGNC:9437]	3' UTR	-3.58	3.38844e-05	-4.66	down
chr2	39437151	39437241	91	ENSG00000011566	ENST00000437968	0	MAP4K3	GO:0000165(MAPK cascade);GO:0000166(nucleotide binding);GO:0000185(activation of MAPKKK activity);GO:0004672(protein kinase activity);GO:0004674(protein serine/threonine kinase activity);GO:0005515(protein binding);GO:0005524(ATP binding);GO:0006468(protein phosphorylation);GO:0007254(JNK cascade);GO:0008349(MAP kinase kinase kinase kinase activity);GO:0009411(response to UV);GO:0016301(kinase ac…	04010(MAPK signaling pathway);04010(MAPK signaling pathway)	NA	NA	mitogen-activated protein kinase kinase kinase kinase 3 [Source:HGNC Symbol;Acc:HGNC:6865]	5' UTR	-0.255	0.416869	2.58	up
chr2	47807674	47809233	1560	ENSG00000138081	ENST00000405808	0	FBXO11	GO:0000151(ubiquitin ligase complex);GO:0000209(protein polyubiquitination);GO:0004842(ubiquitin-protein transferase activity);GO:0005515(protein binding);GO:0005634(nucleus);GO:0005654(nucleoplasm);GO:0005694(chromosome);GO:0005730(nucleolus);GO:0005737(cytoplasm);GO:0005829(cytosol);GO:0006464(cellular protein modification process);GO:0006511(ubiquitin-dependent protein catabolic process);GO:00…	NA	K10297	NA	F-box protein 11 [Source:HGNC Symbol;Acc:HGNC:13590]	5' UTR	-21.4	1e-23	-2.07	down
chr2	47810593	47810712	120	ENSG00000138081	ENST00000465204	949	FBXO11	GO:0000151(ubiquitin ligase complex);GO:0000209(protein polyubiquitination);GO:0004842(ubiquitin-protein transferase activity);GO:0005515(protein binding);GO:0005634(nucleus);GO:0005654(nucleoplasm);GO:0005694(chromosome);GO:0005730(nucleolus);GO:0005737(cytoplasm);GO:0005829(cytosol);GO:0006464(cellular protein modification process);GO:0006511(ubiquitin-dependent protein catabolic process);GO:00…	NA	K10297	NA	F-box protein 11 [Source:HGNC Symbol;Acc:HGNC:13590]	Exon (ENST00000465204/ENSG00000138081, exon 1 of 5)	-0.158	0.666807	-0.737	down
chr2	47813305	47813808	504	ENSG00000138081	ENST00000402508	74911	FBXO11	GO:0000151(ubiquitin ligase complex);GO:0000209(protein polyubiquitination);GO:0004842(ubiquitin-protein transferase activity);GO:0005515(protein binding);GO:0005634(nucleus);GO:0005654(nucleoplasm);GO:0005694(chromosome);GO:0005730(nucleolus);GO:0005737(cytoplasm);GO:0005829(cytosol);GO:0006464(cellular protein modification process);GO:0006511(ubiquitin-dependent protein catabolic process);GO:00…	NA	K10297	NA	F-box protein 11 [Source:HGNC Symbol;Acc:HGNC:13590]	Exon (ENST00000402508/ENSG00000138081, exon 17 of 23)	-0.794	0.0616595	-1.78	down
chr2	47822258	47823187	930	ENSG00000138081	ENST00000402508	65532	FBXO11	GO:0000151(ubiquitin ligase complex);GO:0000209(protein polyubiquitination);GO:0004842(ubiquitin-protein transferase activity);GO:0005515(protein binding);GO:0005634(nucleus);GO:0005654(nucleoplasm);GO:0005694(chromosome);GO:0005730(nucleolus);GO:0005737(cytoplasm);GO:0005829(cytosol);GO:0006464(cellular protein modification process);GO:0006511(ubiquitin-dependent protein catabolic process);GO:00…	NA	K10297	NA	F-box protein 11 [Source:HGNC Symbol;Acc:HGNC:13590]	Exon (ENST00000402508/ENSG00000138081, exon 12 of 23)	-0.633	0.102094	-1.38	down
chr2	127846268	127847342	1075	ENSG00000244563	ENST00000442758	0	RPS26P19	NA	NA	NA	NA	ribosomal protein S26 pseudogene 19 [Source:HGNC Symbol;Acc:HGNC:36377]	3' UTR	-5.08	7.94328e-07	-0.257	down
chr2	127846736	127847084	349	ENSG00000244563	ENST00000442758	0	RPS26P19	NA	NA	NA	NA	ribosomal protein S26 pseudogene 19 [Source:HGNC Symbol;Acc:HGNC:36377]	3' UTR	-0.564	0.129122	-0.0882	down
chr2	151803003	151810442	7440	ENSG00000162980	ENST00000446896	17999	ARL5A	GO:0000166(nucleotide binding);GO:0005525(GTP binding);GO:0005737(cytoplasm);GO:0005802(trans-Golgi network);GO:0006886(intracellular protein transport);GO:0016192(vesicle-mediated transport);GO:1903292(protein localization to Golgi membrane);GO:1903292(protein localization to Golgi membrane)	NA	K07949	NA	ADP ribosylation factor like GTPase 5A [Source:HGNC Symbol;Acc:HGNC:696]	3' UTR	-5.58	2.34423e-07	-1.51	down
chr2	151802980	151812427	9448	ENSG00000162980	ENST00000446896	16014	ARL5A	GO:0000166(nucleotide binding);GO:0005525(GTP binding);GO:0005737(cytoplasm);GO:0005802(trans-Golgi network);GO:0006886(intracellular protein transport);GO:0016192(vesicle-mediated transport);GO:1903292(protein localization to Golgi membrane);GO:1903292(protein localization to Golgi membrane)	NA	K07949	NA	ADP ribosylation factor like GTPase 5A [Source:HGNC Symbol;Acc:HGNC:696]	3' UTR	-6.96	8.31764e-09	-1.63	down
chr2	162267374	162267652	279	ENSG00000115267	ENST00000649979	51032	IFIH1	GO:0000166(nucleotide binding);GO:0002376(immune system process);GO:0003677(DNA binding);GO:0003723(RNA binding);GO:0003724(RNA helicase activity);GO:0003725(double-stranded RNA binding);GO:0003727(single-stranded RNA binding);GO:0004386(helicase activity);GO:0005515(protein binding);GO:0005524(ATP binding);GO:0005634(nucleus);GO:0005737(cytoplasm);GO:0005829(cytosol);GO:0008270(zinc ion binding)…	04622(RIG-I-like receptor signaling pathway);05161(Hepatitis B);05162(Measles);05164(Influenza A);05168(Herpes simplex virus 1 infection);05168(Herpes simplex virus 1 infection)	K12647	EC:3.6.4.13	interferon induced with helicase C domain 1 [Source:HGNC Symbol;Acc:HGNC:18873]	Exon (ENST00000649979/ENSG00000115267, exon 15 of 16)	-0.256	0.445656	0.107	up
chr2	162276768	162278256	1489	ENSG00000115267	ENST00000649979	40428	IFIH1	GO:0000166(nucleotide binding);GO:0002376(immune system process);GO:0003677(DNA binding);GO:0003723(RNA binding);GO:0003724(RNA helicase activity);GO:0003725(double-stranded RNA binding);GO:0003727(single-stranded RNA binding);GO:0004386(helicase activity);GO:0005515(protein binding);GO:0005524(ATP binding);GO:0005634(nucleus);GO:0005737(cytoplasm);GO:0005829(cytosol);GO:0008270(zinc ion binding)…	04622(RIG-I-like receptor signaling pathway);05161(Hepatitis B);05162(Measles);05164(Influenza A);05168(Herpes simplex virus 1 infection);05168(Herpes simplex virus 1 infection)	K12647	EC:3.6.4.13	interferon induced with helicase C domain 1 [Source:HGNC Symbol;Acc:HGNC:18873]	Exon (ENST00000649979/ENSG00000115267, exon 9 of 16)	-5.4	3.71535e-07	-1.88	down
chr2	162310478	162318295	7818	ENSG00000115267	ENST00000649554	0	IFIH1	GO:0000166(nucleotide binding);GO:0002376(immune system process);GO:0003677(DNA binding);GO:0003723(RNA binding);GO:0003724(RNA helicase activity);GO:0003725(double-stranded RNA binding);GO:0003727(single-stranded RNA binding);GO:0004386(helicase activity);GO:0005515(protein binding);GO:0005524(ATP binding);GO:0005634(nucleus);GO:0005737(cytoplasm);GO:0005829(cytosol);GO:0008270(zinc ion binding)…	04622(RIG-I-like receptor signaling pathway);05161(Hepatitis B);05162(Measles);05164(Influenza A);05168(Herpes simplex virus 1 infection);05168(Herpes simplex virus 1 infection)	K12647	EC:3.6.4.13	interferon induced with helicase C domain 1 [Source:HGNC Symbol;Acc:HGNC:18873]	3' UTR	-0.47	0.179061	-0.307	down
chr3	15251240	15251629	390	ENSG00000131375	ENST00000253693	44994	CAPN7	GO:0004175(endopeptidase activity);GO:0004198(calcium-dependent cysteine-type endopeptidase activity);GO:0005515(protein binding);GO:0005634(nucleus);GO:0006508(proteolysis);GO:0008233(peptidase activity);GO:0008234(cysteine-type peptidase activity);GO:0010634(positive regulation of epithelial cell migration);GO:0016787(hydrolase activity);GO:0070062(extracellular exosome);GO:0090541(MIT domain b…	NA	K08576	EC:3.4.22.-	calpain 7 [Source:HGNC Symbol;Acc:HGNC:1484]	3' UTR	-4.65	2.39883e-06	-2.74	down
chr3	15252138	15252258	121	ENSG00000131375	ENST00000253693	45892	CAPN7	GO:0004175(endopeptidase activity);GO:0004198(calcium-dependent cysteine-type endopeptidase activity);GO:0005515(protein binding);GO:0005634(nucleus);GO:0006508(proteolysis);GO:0008233(peptidase activity);GO:0008234(cysteine-type peptidase activity);GO:0010634(positive regulation of epithelial cell migration);GO:0016787(hydrolase activity);GO:0070062(extracellular exosome);GO:0090541(MIT domain b…	NA	K08576	EC:3.4.22.-	calpain 7 [Source:HGNC Symbol;Acc:HGNC:1484]	3' UTR	-1.03	0.0295121	-3.34	down
chr3	19947127	19947665	539	ENSG00000144566	ENST00000443878	0	RAB5A	GO:0000166(nucleotide binding);GO:0001726(ruffle);GO:0003924(GTPase activity);GO:0005515(protein binding);GO:0005525(GTP binding);GO:0005737(cytoplasm);GO:0005768(endosome);GO:0005769(early endosome);GO:0005829(cytosol);GO:0005886(plasma membrane);GO:0006661(phosphatidylinositol biosynthetic process);GO:0006886(intracellular protein transport);GO:0006897(endocytosis);GO:0006909(phagocytosis);GO:0…	04014(Ras signaling pathway);04144(Endocytosis);04145(Phagosome);04962(Vasopressin-regulated water reabsorption);05014(Amyotrophic lateral sclerosis (ALS));05146(Amoebiasis);05152(Tuberculosis);05152(Tuberculosis)	K07887	NA	RAB5A, member RAS oncogene family [Source:HGNC Symbol;Acc:HGNC:9783]	5' UTR	-0.225	0.534564	0.0468	up
chr3	19950816	19951025	210	ENSG00000144566	ENST00000469122	0	RAB5A	GO:0000166(nucleotide binding);GO:0001726(ruffle);GO:0003924(GTPase activity);GO:0005515(protein binding);GO:0005525(GTP binding);GO:0005737(cytoplasm);GO:0005768(endosome);GO:0005769(early endosome);GO:0005829(cytosol);GO:0005886(plasma membrane);GO:0006661(phosphatidylinositol biosynthetic process);GO:0006886(intracellular protein transport);GO:0006897(endocytosis);GO:0006909(phagocytosis);GO:0…	04014(Ras signaling pathway);04144(Endocytosis);04145(Phagosome);04962(Vasopressin-regulated water reabsorption);05014(Amyotrophic lateral sclerosis (ALS));05146(Amoebiasis);05152(Tuberculosis);05152(Tuberculosis)	K07887	NA	RAB5A, member RAS oncogene family [Source:HGNC Symbol;Acc:HGNC:9783]	5' UTR	-0.228	0.52723	-0.0761	down
chr3	19975743	19978506	2764	ENSG00000144566	ENST00000273047	28646	RAB5A	GO:0000166(nucleotide binding);GO:0001726(ruffle);GO:0003924(GTPase activity);GO:0005515(protein binding);GO:0005525(GTP binding);GO:0005737(cytoplasm);GO:0005768(endosome);GO:0005769(early endosome);GO:0005829(cytosol);GO:0005886(plasma membrane);GO:0006661(phosphatidylinositol biosynthetic process);GO:0006886(intracellular protein transport);GO:0006897(endocytosis);GO:0006909(phagocytosis);GO:0…	04014(Ras signaling pathway);04144(Endocytosis);04145(Phagosome);04962(Vasopressin-regulated water reabsorption);05014(Amyotrophic lateral sclerosis (ALS));05146(Amoebiasis);05152(Tuberculosis);05152(Tuberculosis)	K07887	NA	RAB5A, member RAS oncogene family [Source:HGNC Symbol;Acc:HGNC:9783]	3' UTR	-3.46	4.57088e-05	-1.24	down
chr3	19983740	19984159	420	ENSG00000144566	ENST00000273047	36643	RAB5A	GO:0000166(nucleotide binding);GO:0001726(ruffle);GO:0003924(GTPase activity);GO:0005515(protein binding);GO:0005525(GTP binding);GO:0005737(cytoplasm);GO:0005768(endosome);GO:0005769(early endosome);GO:0005829(cytosol);GO:0005886(plasma membrane);GO:0006661(phosphatidylinositol biosynthetic process);GO:0006886(intracellular protein transport);GO:0006897(endocytosis);GO:0006909(phagocytosis);GO:0…	04014(Ras signaling pathway);04144(Endocytosis);04145(Phagosome);04962(Vasopressin-regulated water reabsorption);05014(Amyotrophic lateral sclerosis (ALS));05146(Amoebiasis);05152(Tuberculosis);05152(Tuberculosis)	K07887	NA	RAB5A, member RAS oncogene family [Source:HGNC Symbol;Acc:HGNC:9783]	3' UTR	-7.42	2.75423e-09	-2.49	down
chr3	19984996	19985175	180	ENSG00000144566	ENST00000273047	37899	RAB5A	GO:0000166(nucleotide binding);GO:0001726(ruffle);GO:0003924(GTPase activity);GO:0005515(protein binding);GO:0005525(GTP binding);GO:0005737(cytoplasm);GO:0005768(endosome);GO:0005769(early endosome);GO:0005829(cytosol);GO:0005886(plasma membrane);GO:0006661(phosphatidylinositol biosynthetic process);GO:0006886(intracellular protein transport);GO:0006897(endocytosis);GO:0006909(phagocytosis);GO:0…	04014(Ras signaling pathway);04144(Endocytosis);04145(Phagosome);04962(Vasopressin-regulated water reabsorption);05014(Amyotrophic lateral sclerosis (ALS));05146(Amoebiasis);05152(Tuberculosis);05152(Tuberculosis)	K07887	NA	RAB5A, member RAS oncogene family [Source:HGNC Symbol;Acc:HGNC:9783]	3' UTR	-25.6	6.30957e-28	-7.27	down
chr3	31624995	31636088	11094	ENSG00000163527	ENST00000463044	0	STT3B	GO:0004576(oligosaccharyl transferase activity);GO:0004579(dolichyl-diphosphooligosaccharide-protein glycotransferase activity);GO:0005515(protein binding);GO:0005783(endoplasmic reticulum);GO:0005789(endoplasmic reticulum membrane);GO:0006486(protein glycosylation);GO:0006487(protein N-linked glycosylation);GO:0006516(glycoprotein catabolic process);GO:0006986(response to unfolded protein);GO:00…	00510(N-Glycan biosynthesis);04141(Protein processing in endoplasmic reticulum);04141(Protein processing in endoplasmic reticulum)	K07151	EC:2.4.99.18	STT3 oligosaccharyltransferase complex catalytic subunit B [Source:HGNC Symbol;Acc:HGNC:30611]	3' UTR	-32.4	7.94328e-35	-1.53	down
chr3	73064146	73065972	1827	ENSG00000163605	ENST00000482242	67343	PPP4R2	GO:0005515(protein binding);GO:0005634(nucleus);GO:0005654(nucleoplasm);GO:0005737(cytoplasm);GO:0005813(centrosome);GO:0005815(microtubule organizing center);GO:0005856(cytoskeleton);GO:0006397(mRNA processing);GO:0006464(cellular protein modification process);GO:0006470(protein dephosphorylation);GO:0008380(RNA splicing);GO:0010569(regulation of double-strand break repair via homologous recombi…	NA	K15425	NA	protein phosphatase 4 regulatory subunit 2 [Source:HGNC Symbol;Acc:HGNC:18296]	3' UTR	-1.09	0.0251189	-0.635	down
chr3	100320961	100323815	2855	ENSG00000036054	ENST00000394144	59969	TBC1D23	GO:0005515(protein binding);GO:0005794(Golgi apparatus);GO:0005802(trans-Golgi network);GO:0005829(cytosol);GO:0007275(multicellular organism development);GO:0007420(brain development);GO:0016192(vesicle-mediated transport);GO:0031175(neuron projection development);GO:0031410(cytoplasmic vesicle);GO:0032680(regulation of tumor necrosis factor production);GO:0032755(positive regulation of interleu…	NA	K22555	NA	TBC1 domain family member 23 [Source:HGNC Symbol;Acc:HGNC:25622]	3' UTR	-1.67	0.0047863	-2.46	down
chr3	101676684	101677637	954	ENSG00000066422	ENST00000312938	0	ZBTB11	GO:0000978(RNA polymerase II cis-regulatory region sequence-specific DNA binding);GO:0003674(molecular_function);GO:0003676(nucleic acid binding);GO:0003677(DNA binding);GO:0005515(protein binding);GO:0005634(nucleus);GO:0005654(nucleoplasm);GO:0005730(nucleolus);GO:0006355(regulation of transcription, DNA-templated);GO:0008150(biological_process);GO:0046872(metal ion binding);GO:0046872(metal io…	NA	K10498	NA	zinc finger and BTB domain containing 11 [Source:HGNC Symbol;Acc:HGNC:16740]	5' UTR	-0.235	0.509331	-0.0173	down
chr3	111112116	111118670	6555	ENSG00000177707	ENST00000491525	42045	NECTIN3	GO:0002089(lens morphogenesis in camera-type eye);GO:0005515(protein binding);GO:0005886(plasma membrane);GO:0005911(cell-cell junction);GO:0005912(adherens junction);GO:0007155(cell adhesion);GO:0007156(homophilic cell adhesion via plasma membrane adhesion molecules);GO:0007157(heterophilic cell-cell adhesion via plasma membrane cell adhesion molecules);GO:0007286(spermatid development);GO:00095…	04514(Cell adhesion molecules (CAMs));04520(Adherens junction);04520(Adherens junction)	K06592	NA	nectin cell adhesion molecule 3 [Source:HGNC Symbol;Acc:HGNC:17664]	5' UTR	-3.01	0.000144544	-3.16	down
chr3	111133680	111134398	719	ENSG00000177707	ENST00000485303	61864	NECTIN3	GO:0002089(lens morphogenesis in camera-type eye);GO:0005515(protein binding);GO:0005886(plasma membrane);GO:0005911(cell-cell junction);GO:0005912(adherens junction);GO:0007155(cell adhesion);GO:0007156(homophilic cell adhesion via plasma membrane adhesion molecules);GO:0007157(heterophilic cell-cell adhesion via plasma membrane cell adhesion molecules);GO:0007286(spermatid development);GO:00095…	04514(Cell adhesion molecules (CAMs));04520(Adherens junction);04520(Adherens junction)	K06592	NA	nectin cell adhesion molecule 3 [Source:HGNC Symbol;Acc:HGNC:17664]	3' UTR	-7.7	1.38038e-09	-1.73	down
chr3	111134786	111134966	181	ENSG00000177707	ENST00000485303	62970	NECTIN3	GO:0002089(lens morphogenesis in camera-type eye);GO:0005515(protein binding);GO:0005886(plasma membrane);GO:0005911(cell-cell junction);GO:0005912(adherens junction);GO:0007155(cell adhesion);GO:0007156(homophilic cell adhesion via plasma membrane adhesion molecules);GO:0007157(heterophilic cell-cell adhesion via plasma membrane cell adhesion molecules);GO:0007286(spermatid development);GO:00095…	04514(Cell adhesion molecules (CAMs));04520(Adherens junction);04520(Adherens junction)	K06592	NA	nectin cell adhesion molecule 3 [Source:HGNC Symbol;Acc:HGNC:17664]	3' UTR	-3.62	3.01995e-05	-4.65	down
chr3	111135175	111135355	181	ENSG00000177707	ENST00000485303	63359	NECTIN3	GO:0002089(lens morphogenesis in camera-type eye);GO:0005515(protein binding);GO:0005886(plasma membrane);GO:0005911(cell-cell junction);GO:0005912(adherens junction);GO:0007155(cell adhesion);GO:0007156(homophilic cell adhesion via plasma membrane adhesion molecules);GO:0007157(heterophilic cell-cell adhesion via plasma membrane cell adhesion molecules);GO:0007286(spermatid development);GO:00095…	04514(Cell adhesion molecules (CAMs));04520(Adherens junction);04520(Adherens junction)	K06592	NA	nectin cell adhesion molecule 3 [Source:HGNC Symbol;Acc:HGNC:17664]	3' UTR	-1.49	0.00812831	-3.54	down
chr3	111136431	111136611	181	ENSG00000177707	ENST00000485303	64615	NECTIN3	GO:0002089(lens morphogenesis in camera-type eye);GO:0005515(protein binding);GO:0005886(plasma membrane);GO:0005911(cell-cell junction);GO:0005912(adherens junction);GO:0007155(cell adhesion);GO:0007156(homophilic cell adhesion via plasma membrane adhesion molecules);GO:0007157(heterophilic cell-cell adhesion via plasma membrane cell adhesion molecules);GO:0007286(spermatid development);GO:00095…	04514(Cell adhesion molecules (CAMs));04520(Adherens junction);04520(Adherens junction)	K06592	NA	nectin cell adhesion molecule 3 [Source:HGNC Symbol;Acc:HGNC:17664]	3' UTR	-1.19	0.0186209	-3.76	down
chr3	132659963	132660263	301	ENSG00000240303	ENST00000485198	0	ACAD11	GO:0003995(acyl-CoA dehydrogenase activity);GO:0004466(long-chain-acyl-CoA dehydrogenase activity);GO:0005515(protein binding);GO:0005634(nucleus);GO:0005739(mitochondrion);GO:0005743(mitochondrial inner membrane);GO:0005777(peroxisome);GO:0006629(lipid metabolic process);GO:0006631(fatty acid metabolic process);GO:0006635(fatty acid beta-oxidation);GO:0016020(membrane);GO:0016491(oxidoreductase …	NA	K11730	NA	acyl-CoA dehydrogenase family member 11 [Source:HGNC Symbol;Acc:HGNC:30211]	5' UTR	-0.438	0.201837	1.14	up
chr3	132722170	132722289	120	ENSG00000113971	ENST00000337331	120	NPHP3	GO:0001822(kidney development);GO:0001947(heart looping);GO:0003283(atrial septum development);GO:0005515(protein binding);GO:0005576(extracellular region);GO:0005829(cytosol);GO:0005929(cilium);GO:0007368(determination of left/right symmetry);GO:0016055(Wnt signaling pathway);GO:0030324(lung development);GO:0035469(determination of pancreatic left/right asymmetry);GO:0042995(cell projection);GO:…	NA	K19360	NA	nephrocystin 3 [Source:HGNC Symbol;Acc:HGNC:7907]	Exon (ENST00000489343/ENSG00000248724, exon 1 of 5)	-0.2	0.592925	-0.737	down
chr3	140970975	140976740	5766	ENSG00000114120	ENST00000514629	0	SLC25A36	GO:0000002(mitochondrial genome maintenance);GO:0005347(ATP transmembrane transporter activity);GO:0005739(mitochondrion);GO:0005743(mitochondrial inner membrane);GO:0006864(pyrimidine nucleotide transport);GO:0007005(mitochondrion organization);GO:0015218(pyrimidine nucleotide transmembrane transporter activity);GO:0015867(ATP transport);GO:0016020(membrane);GO:0016021(integral component of memb…	NA	K15116	NA	solute carrier family 25 member 36 [Source:HGNC Symbol;Acc:HGNC:25554]	3' UTR	-0.96	0.0371535	-0.84	down
chr3	141612920	141613010	91	ENSG00000155903	ENST00000286364	125893	RASA2	GO:0000165(MAPK cascade);GO:0005096(GTPase activator activity);GO:0005543(phospholipid binding);GO:0005737(cytoplasm);GO:0005829(cytosol);GO:0007165(signal transduction);GO:0035556(intracellular signal transduction);GO:0043087(regulation of GTPase activity);GO:0043547(positive regulation of GTPase activity);GO:0046580(negative regulation of Ras protein signal transduction);GO:0046872(metal ion bi…	04010(MAPK signaling pathway);04014(Ras signaling pathway);05203(Viral carcinogenesis)	K08053	NA	RAS p21 protein activator 2 [Source:HGNC Symbol;Acc:HGNC:9872]	3' UTR	-0.18	0.636796	0.585	up
chr3	170357708	170358510	803	ENSG00000136603	ENST00000476188	0	SKIL	GO:0000122(negative regulation of transcription by RNA polymerase II);GO:0000978(RNA polymerase II cis-regulatory region sequence-specific DNA binding);GO:0000981(DNA-binding transcription factor activity, RNA polymerase II-specific);GO:0001227(DNA-binding transcription repressor activity, RNA polymerase II-specific);GO:0001669(acrosomal vesicle);GO:0001825(blastocyst formation);GO:0002260(lympho…	04550(Signaling pathways regulating pluripotency of stem cells);04550(Signaling pathways regulating pluripotency of stem cells)	NA	NA	SKI like proto-oncogene [Source:HGNC Symbol;Acc:HGNC:10897]	5' UTR	-0.207	0.579429	-0.874	down
chr3	170359995	170360145	151	ENSG00000136603	ENST00000477216	2317	SKIL	GO:0000122(negative regulation of transcription by RNA polymerase II);GO:0000978(RNA polymerase II cis-regulatory region sequence-specific DNA binding);GO:0000981(DNA-binding transcription factor activity, RNA polymerase II-specific);GO:0001227(DNA-binding transcription repressor activity, RNA polymerase II-specific);GO:0001669(acrosomal vesicle);GO:0001825(blastocyst formation);GO:0002260(lympho…	04550(Signaling pathways regulating pluripotency of stem cells);04550(Signaling pathways regulating pluripotency of stem cells)	NA	NA	SKI like proto-oncogene [Source:HGNC Symbol;Acc:HGNC:10897]	5' UTR	-0.178	0.639735	-0.585	down
chr3	170360354	170360803	450	ENSG00000136603	ENST00000476188	2639	SKIL	GO:0000122(negative regulation of transcription by RNA polymerase II);GO:0000978(RNA polymerase II cis-regulatory region sequence-specific DNA binding);GO:0000981(DNA-binding transcription factor activity, RNA polymerase II-specific);GO:0001227(DNA-binding transcription repressor activity, RNA polymerase II-specific);GO:0001669(acrosomal vesicle);GO:0001825(blastocyst formation);GO:0002260(lympho…	04550(Signaling pathways regulating pluripotency of stem cells);04550(Signaling pathways regulating pluripotency of stem cells)	NA	NA	SKI like proto-oncogene [Source:HGNC Symbol;Acc:HGNC:10897]	5' UTR	-0.302	0.355631	-0.566	down
chr3	170360863	170360953	91	ENSG00000136603	ENST00000259119	3148	SKIL	GO:0000122(negative regulation of transcription by RNA polymerase II);GO:0000978(RNA polymerase II cis-regulatory region sequence-specific DNA binding);GO:0000981(DNA-binding transcription factor activity, RNA polymerase II-specific);GO:0001227(DNA-binding transcription repressor activity, RNA polymerase II-specific);GO:0001669(acrosomal vesicle);GO:0001825(blastocyst formation);GO:0002260(lympho…	04550(Signaling pathways regulating pluripotency of stem cells);04550(Signaling pathways regulating pluripotency of stem cells)	NA	NA	SKI like proto-oncogene [Source:HGNC Symbol;Acc:HGNC:10897]	Exon (ENST00000259119/ENSG00000136603, exon 2 of 7)	-0.748	0.0707946	-3.17	down
chr3	170361312	170381246	19935	ENSG00000136603	ENST00000259119	3597	SKIL	GO:0000122(negative regulation of transcription by RNA polymerase II);GO:0000978(RNA polymerase II cis-regulatory region sequence-specific DNA binding);GO:0000981(DNA-binding transcription factor activity, RNA polymerase II-specific);GO:0001227(DNA-binding transcription repressor activity, RNA polymerase II-specific);GO:0001669(acrosomal vesicle);GO:0001825(blastocyst formation);GO:0002260(lympho…	04550(Signaling pathways regulating pluripotency of stem cells);04550(Signaling pathways regulating pluripotency of stem cells)	NA	NA	SKI like proto-oncogene [Source:HGNC Symbol;Acc:HGNC:10897]	Exon (ENST00000259119/ENSG00000136603, exon 2 of 7)	-0.245	0.476431	-0.737	down
chr3	170390388	170392585	2198	ENSG00000136603	ENST00000259119	32673	SKIL	GO:0000122(negative regulation of transcription by RNA polymerase II);GO:0000978(RNA polymerase II cis-regulatory region sequence-specific DNA binding);GO:0000981(DNA-binding transcription factor activity, RNA polymerase II-specific);GO:0001227(DNA-binding transcription repressor activity, RNA polymerase II-specific);GO:0001669(acrosomal vesicle);GO:0001825(blastocyst formation);GO:0002260(lympho…	04550(Signaling pathways regulating pluripotency of stem cells);04550(Signaling pathways regulating pluripotency of stem cells)	NA	NA	SKI like proto-oncogene [Source:HGNC Symbol;Acc:HGNC:10897]	3' UTR	-2.26	0.001	-1.67	down
chr3	170396685	170396805	121	ENSG00000136603	ENST00000259119	38970	SKIL	GO:0000122(negative regulation of transcription by RNA polymerase II);GO:0000978(RNA polymerase II cis-regulatory region sequence-specific DNA binding);GO:0000981(DNA-binding transcription factor activity, RNA polymerase II-specific);GO:0001227(DNA-binding transcription repressor activity, RNA polymerase II-specific);GO:0001669(acrosomal vesicle);GO:0001825(blastocyst formation);GO:0002260(lympho…	04550(Signaling pathways regulating pluripotency of stem cells);04550(Signaling pathways regulating pluripotency of stem cells)	NA	NA	SKI like proto-oncogene [Source:HGNC Symbol;Acc:HGNC:10897]	3' UTR	-2.89	0.000194984	-4.39	down
chr3	172750772	172751082	311	ENSG00000114346	ENST00000366254	0	ECT2	GO:0000281(mitotic cytokinesis);GO:0000902(cell morphogenesis);GO:0005085(guanyl-nucleotide exchange factor activity);GO:0005089(Rho guanyl-nucleotide exchange factor activity);GO:0005096(GTPase activator activity);GO:0005515(protein binding);GO:0005634(nucleus);GO:0005654(nucleoplasm);GO:0005737(cytoplasm);GO:0005819(spindle);GO:0005829(cytosol);GO:0005856(cytoskeleton);GO:0005911(cell-cell junc…	NA	K20704	NA	epithelial cell transforming 2 [Source:HGNC Symbol;Acc:HGNC:3155]	5' UTR	-0.286	0.383707	-0.714	down
chr3	172820787	172821086	300	ENSG00000114346	ENST00000232458	70105	ECT2	GO:0000281(mitotic cytokinesis);GO:0000902(cell morphogenesis);GO:0005085(guanyl-nucleotide exchange factor activity);GO:0005089(Rho guanyl-nucleotide exchange factor activity);GO:0005096(GTPase activator activity);GO:0005515(protein binding);GO:0005634(nucleus);GO:0005654(nucleoplasm);GO:0005737(cytoplasm);GO:0005819(spindle);GO:0005829(cytosol);GO:0005856(cytoskeleton);GO:0005911(cell-cell junc…	NA	K20704	NA	epithelial cell transforming 2 [Source:HGNC Symbol;Acc:HGNC:3155]	3' UTR	-88.3	2.51189e-91	-9.12	down
chr3	172821325	172821474	150	ENSG00000114346	ENST00000232458	70643	ECT2	GO:0000281(mitotic cytokinesis);GO:0000902(cell morphogenesis);GO:0005085(guanyl-nucleotide exchange factor activity);GO:0005089(Rho guanyl-nucleotide exchange factor activity);GO:0005096(GTPase activator activity);GO:0005515(protein binding);GO:0005634(nucleus);GO:0005654(nucleoplasm);GO:0005737(cytoplasm);GO:0005819(spindle);GO:0005829(cytosol);GO:0005856(cytoskeleton);GO:0005911(cell-cell junc…	NA	K20704	NA	epithelial cell transforming 2 [Source:HGNC Symbol;Acc:HGNC:3155]	3' UTR	-36.3	7.94328e-39	-7.86	down
chr3	194584004	194584453	450	ENSG00000231770	ENST00000666676	0	TMEM44-AS1	NA	NA	NA	NA	TMEM44 antisense RNA 1 [Source:HGNC Symbol;Acc:HGNC:44272]	Exon (ENST00000666676/ENSG00000231770, exon 1 of 1)	-0.868	0.0489779	-0.689	down
chr3	194584632	194584901	270	ENSG00000231770	ENST00000666676	628	TMEM44-AS1	NA	NA	NA	NA	TMEM44 antisense RNA 1 [Source:HGNC Symbol;Acc:HGNC:44272]	Exon (ENST00000666676/ENSG00000231770, exon 1 of 1)	-0.507	0.157036	2.1	up
chr3	19879502	19879801	300	ENSG00000163576	ENST00000295824	54416	EFHB	GO:0005509(calcium ion binding);GO:0005515(protein binding);GO:0005737(cytoplasm);GO:0006811(ion transport);GO:0006816(calcium ion transport);GO:0032091(negative regulation of protein binding);GO:0046872(metal ion binding);GO:0061891(calcium ion sensor activity);GO:0070884(regulation of calcineurin-NFAT signaling cascade);GO:2001256(regulation of store-operated calcium entry);GO:2001256(regulatio…	NA	NA	NA	EF-hand domain family member B [Source:HGNC Symbol;Acc:HGNC:26330]	3' UTR	-2.04	0.00177828	-2.66	down
chr3	19884476	19884566	91	ENSG00000163576	ENST00000295824	49651	EFHB	GO:0005509(calcium ion binding);GO:0005515(protein binding);GO:0005737(cytoplasm);GO:0006811(ion transport);GO:0006816(calcium ion transport);GO:0032091(negative regulation of protein binding);GO:0046872(metal ion binding);GO:0061891(calcium ion sensor activity);GO:0070884(regulation of calcineurin-NFAT signaling cascade);GO:2001256(regulation of store-operated calcium entry);GO:2001256(regulatio…	NA	NA	NA	EF-hand domain family member B [Source:HGNC Symbol;Acc:HGNC:26330]	Exon (ENST00000295824/ENSG00000163576, exon 11 of 13)	-0.559	0.131522	-2	down
chr3	19918400	19919909	1510	ENSG00000163576	ENST00000295824	14308	EFHB	GO:0005509(calcium ion binding);GO:0005515(protein binding);GO:0005737(cytoplasm);GO:0006811(ion transport);GO:0006816(calcium ion transport);GO:0032091(negative regulation of protein binding);GO:0046872(metal ion binding);GO:0061891(calcium ion sensor activity);GO:0070884(regulation of calcineurin-NFAT signaling cascade);GO:2001256(regulation of store-operated calcium entry);GO:2001256(regulatio…	NA	NA	NA	EF-hand domain family member B [Source:HGNC Symbol;Acc:HGNC:26330]	Exon (ENST00000295824/ENSG00000163576, exon 3 of 13)	-0.599	0.114551	-2.46	down
chr3	41937272	41937909	638	ENSG00000168038	ENST00000301831	24194	ULK4	GO:0000166(nucleotide binding);GO:0000226(microtubule cytoskeleton organization);GO:0004672(protein kinase activity);GO:0004674(protein serine/threonine kinase activity);GO:0005524(ATP binding);GO:0006468(protein phosphorylation);GO:0010975(regulation of neuron projection development);GO:0016301(kinase activity);GO:0016310(phosphorylation);GO:0016740(transferase activity);GO:0043408(regulation of…	NA	K17545	EC:2.7.11.1	unc-51 like kinase 4 [Source:HGNC Symbol;Acc:HGNC:15784]	3' UTR	-0.189	0.615177	-0.737	down
chr3	45224466	45225571	1106	ENSG00000249992	ENST00000503771	716	TMEM158	GO:0016020(membrane);GO:0016021(integral component of membrane);GO:0042277(peptide binding)	NA	NA	NA	transmembrane protein 158 (gene/pseudogene) [Source:HGNC Symbol;Acc:HGNC:30293]	3' UTR	-1.02	0.030903	-0.159	down
chr3	45225660	45225839	180	ENSG00000249992	ENST00000503771	448	TMEM158	GO:0016020(membrane);GO:0016021(integral component of membrane);GO:0042277(peptide binding)	NA	NA	NA	transmembrane protein 158 (gene/pseudogene) [Source:HGNC Symbol;Acc:HGNC:30293]	Exon (ENST00000503771/ENSG00000249992, exon 1 of 1)	-0.626	0.104232	1.06	up
chr3	101651070	101651489	420	ENSG00000066422	ENST00000312938	25643	ZBTB11	GO:0000978(RNA polymerase II cis-regulatory region sequence-specific DNA binding);GO:0003674(molecular_function);GO:0003676(nucleic acid binding);GO:0003677(DNA binding);GO:0005515(protein binding);GO:0005634(nucleus);GO:0005654(nucleoplasm);GO:0005730(nucleolus);GO:0006355(regulation of transcription, DNA-templated);GO:0008150(biological_process);GO:0046872(metal ion binding);GO:0046872(metal io…	NA	K10498	NA	zinc finger and BTB domain containing 11 [Source:HGNC Symbol;Acc:HGNC:16740]	3' UTR	-1.58	0.00630957	-1.83	down
chr3	101664640	101665158	519	ENSG00000066422	ENST00000312938	11974	ZBTB11	GO:0000978(RNA polymerase II cis-regulatory region sequence-specific DNA binding);GO:0003674(molecular_function);GO:0003676(nucleic acid binding);GO:0003677(DNA binding);GO:0005515(protein binding);GO:0005634(nucleus);GO:0005654(nucleoplasm);GO:0005730(nucleolus);GO:0006355(regulation of transcription, DNA-templated);GO:0008150(biological_process);GO:0046872(metal ion binding);GO:0046872(metal io…	NA	K10498	NA	zinc finger and BTB domain containing 11 [Source:HGNC Symbol;Acc:HGNC:16740]	Exon (ENST00000312938/ENSG00000066422, exon 4 of 11)	-0.203	0.586138	0.115	up
chr3	101676744	101677132	389	ENSG00000066422	ENST00000312938	0	ZBTB11	GO:0000978(RNA polymerase II cis-regulatory region sequence-specific DNA binding);GO:0003674(molecular_function);GO:0003676(nucleic acid binding);GO:0003677(DNA binding);GO:0005515(protein binding);GO:0005634(nucleus);GO:0005654(nucleoplasm);GO:0005730(nucleolus);GO:0006355(regulation of transcription, DNA-templated);GO:0008150(biological_process);GO:0046872(metal ion binding);GO:0046872(metal io…	NA	K10498	NA	zinc finger and BTB domain containing 11 [Source:HGNC Symbol;Acc:HGNC:16740]	5' UTR	-0.336	0.304089	0.272	up
chr3	120324689	120324779	91	ENSG00000163428	ENST00000295628	24575	LRRC58	GO:0005515(protein binding)	NA	NA	NA	leucine rich repeat containing 58 [Source:HGNC Symbol;Acc:HGNC:26968]	3' UTR	-1.59	0.0060256	-3.7	down
chr3	120327418	120327568	151	ENSG00000163428	ENST00000295628	21786	LRRC58	GO:0005515(protein binding)	NA	NA	NA	leucine rich repeat containing 58 [Source:HGNC Symbol;Acc:HGNC:26968]	3' UTR	-0.663	0.0912011	-2	down
chr3	120331136	120331286	151	ENSG00000163428	ENST00000295628	18068	LRRC58	GO:0005515(protein binding)	NA	NA	NA	leucine rich repeat containing 58 [Source:HGNC Symbol;Acc:HGNC:26968]	3' UTR	-0.146	0.703072	-0.263	down
chr3	122909172	122909622	451	ENSG00000082684	ENST00000357599	118141	SEMA5B	GO:0001755(neural crest cell migration);GO:0005515(protein binding);GO:0007275(multicellular organism development);GO:0007399(nervous system development);GO:0007411(axon guidance);GO:0016020(membrane);GO:0016021(integral component of membrane);GO:0030154(cell differentiation);GO:0030215(semaphorin receptor binding);GO:0030335(positive regulation of cell migration);GO:0045499(chemorepellent activi…	04360(Axon guidance);04360(Axon guidance)	K06841	NA	semaphorin 5B [Source:HGNC Symbol;Acc:HGNC:10737]	3' UTR	-1.12	0.0234423	-0.496	down
chr3	122909682	122910191	510	ENSG00000082684	ENST00000357599	117572	SEMA5B	GO:0001755(neural crest cell migration);GO:0005515(protein binding);GO:0007275(multicellular organism development);GO:0007399(nervous system development);GO:0007411(axon guidance);GO:0016020(membrane);GO:0016021(integral component of membrane);GO:0030154(cell differentiation);GO:0030215(semaphorin receptor binding);GO:0030335(positive regulation of cell migration);GO:0045499(chemorepellent activi…	04360(Axon guidance);04360(Axon guidance)	K06841	NA	semaphorin 5B [Source:HGNC Symbol;Acc:HGNC:10737]	3' UTR	-1	0.0323594	-0.428	down
chr3	122924519	122924759	241	ENSG00000082684	ENST00000357599	103004	SEMA5B	GO:0001755(neural crest cell migration);GO:0005515(protein binding);GO:0007275(multicellular organism development);GO:0007399(nervous system development);GO:0007411(axon guidance);GO:0016020(membrane);GO:0016021(integral component of membrane);GO:0030154(cell differentiation);GO:0030215(semaphorin receptor binding);GO:0030335(positive regulation of cell migration);GO:0045499(chemorepellent activi…	04360(Axon guidance);04360(Axon guidance)	K06841	NA	semaphorin 5B [Source:HGNC Symbol;Acc:HGNC:10737]	Exon (ENST00000649167/ENSG00000082684, exon 8 of 8)	-0.214	0.562341	-0.0995	down
chr3	122926049	122926468	420	ENSG00000082684	ENST00000357599	101295	SEMA5B	GO:0001755(neural crest cell migration);GO:0005515(protein binding);GO:0007275(multicellular organism development);GO:0007399(nervous system development);GO:0007411(axon guidance);GO:0016020(membrane);GO:0016021(integral component of membrane);GO:0030154(cell differentiation);GO:0030215(semaphorin receptor binding);GO:0030335(positive regulation of cell migration);GO:0045499(chemorepellent activi…	04360(Axon guidance);04360(Axon guidance)	K06841	NA	semaphorin 5B [Source:HGNC Symbol;Acc:HGNC:10737]	Exon (ENST00000357599/ENSG00000082684, exon 9 of 23)	-0.439	0.201372	-0.84	down
chr3	132722159	132722279	121	ENSG00000113971	ENST00000337331	130	NPHP3	GO:0001822(kidney development);GO:0001947(heart looping);GO:0003283(atrial septum development);GO:0005515(protein binding);GO:0005576(extracellular region);GO:0005829(cytosol);GO:0005929(cilium);GO:0007368(determination of left/right symmetry);GO:0016055(Wnt signaling pathway);GO:0030324(lung development);GO:0035469(determination of pancreatic left/right asymmetry);GO:0042995(cell projection);GO:…	NA	K19360	NA	nephrocystin 3 [Source:HGNC Symbol;Acc:HGNC:7907]	Exon (ENST00000489343/ENSG00000248724, exon 1 of 5)	-0.2	0.592925	-0.737	down
chr3	132722174	132722294	121	ENSG00000113971	ENST00000337331	115	NPHP3	GO:0001822(kidney development);GO:0001947(heart looping);GO:0003283(atrial septum development);GO:0005515(protein binding);GO:0005576(extracellular region);GO:0005829(cytosol);GO:0005929(cilium);GO:0007368(determination of left/right symmetry);GO:0016055(Wnt signaling pathway);GO:0030324(lung development);GO:0035469(determination of pancreatic left/right asymmetry);GO:0042995(cell projection);GO:…	NA	K19360	NA	nephrocystin 3 [Source:HGNC Symbol;Acc:HGNC:7907]	Exon (ENST00000489343/ENSG00000248724, exon 1 of 5)	-0.163	0.669885	-0.415	down
chr3	146069470	146069620	151	ENSG00000152952	ENST00000461497	16269	PLOD2	GO:0001666(response to hypoxia);GO:0005506(iron ion binding);GO:0005783(endoplasmic reticulum);GO:0005789(endoplasmic reticulum membrane);GO:0006464(cellular protein modification process);GO:0008475(procollagen-lysine 5-dioxygenase activity);GO:0016020(membrane);GO:0016491(oxidoreductase activity);GO:0016705(oxidoreductase activity, acting on paired donors, with incorporation or reduction of mole…	00310(Lysine degradation);00310(Lysine degradation)	K13645	EC:1.14.11.4	procollagen-lysine,2-oxoglutarate 5-dioxygenase 2 [Source:HGNC Symbol;Acc:HGNC:9082]	3' UTR	-39.6	3.16228e-42	-5.34	down
chr3	146070398	146071105	708	ENSG00000152952	ENST00000461497	14784	PLOD2	GO:0001666(response to hypoxia);GO:0005506(iron ion binding);GO:0005783(endoplasmic reticulum);GO:0005789(endoplasmic reticulum membrane);GO:0006464(cellular protein modification process);GO:0008475(procollagen-lysine 5-dioxygenase activity);GO:0016020(membrane);GO:0016491(oxidoreductase activity);GO:0016705(oxidoreductase activity, acting on paired donors, with incorporation or reduction of mole…	00310(Lysine degradation);00310(Lysine degradation)	K13645	EC:1.14.11.4	procollagen-lysine,2-oxoglutarate 5-dioxygenase 2 [Source:HGNC Symbol;Acc:HGNC:9082]	3' UTR	-31.7	3.16228e-34	-1.23	down
chr3	146528107	146528227	121	ENSG00000188313	ENST00000342435	16380	PLSCR1	GO:0001228(DNA-binding transcription activator activity, RNA polymerase II-specific);GO:0003677(DNA binding);GO:0005154(epidermal growth factor receptor binding);GO:0005509(calcium ion binding);GO:0005515(protein binding);GO:0005634(nucleus);GO:0005654(nucleoplasm);GO:0005730(nucleolus);GO:0005737(cytoplasm);GO:0005794(Golgi apparatus);GO:0005829(cytosol);GO:0005886(plasma membrane);GO:0005887(in…	NA	NA	NA	phospholipid scramblase 1 [Source:HGNC Symbol;Acc:HGNC:9092]	Exon (ENST00000469266/ENSG00000188313, exon 4 of 4)	-1.49	0.00794328	-3.68	down
chr3	146536600	146536720	121	ENSG00000188313	ENST00000342435	7887	PLSCR1	GO:0001228(DNA-binding transcription activator activity, RNA polymerase II-specific);GO:0003677(DNA binding);GO:0005154(epidermal growth factor receptor binding);GO:0005509(calcium ion binding);GO:0005515(protein binding);GO:0005634(nucleus);GO:0005654(nucleoplasm);GO:0005730(nucleolus);GO:0005737(cytoplasm);GO:0005794(Golgi apparatus);GO:0005829(cytosol);GO:0005886(plasma membrane);GO:0005887(in…	NA	NA	NA	phospholipid scramblase 1 [Source:HGNC Symbol;Acc:HGNC:9092]	Exon (ENST00000490745/ENSG00000188313, exon 1 of 3)	-0.328	0.316228	0.169	up
chr3	149032045	149032314	270	ENSG00000071794	ENST00000465259	54208	HLTF	GO:0000166(nucleotide binding);GO:0000978(RNA polymerase II cis-regulatory region sequence-specific DNA binding);GO:0001228(DNA-binding transcription activator activity, RNA polymerase II-specific);GO:0003676(nucleic acid binding);GO:0003677(DNA binding);GO:0003723(RNA binding);GO:0003824(catalytic activity);GO:0004386(helicase activity);GO:0005515(protein binding);GO:0005524(ATP binding);GO:0005…	NA	K15711	2.3.2.27;EC:3.6.4.-	helicase like transcription factor [Source:HGNC Symbol;Acc:HGNC:11099]	3' UTR	-1.21	0.017378	-2.1	down
chr3	149048942	149050232	1291	ENSG00000071794	ENST00000465259	36290	HLTF	GO:0000166(nucleotide binding);GO:0000978(RNA polymerase II cis-regulatory region sequence-specific DNA binding);GO:0001228(DNA-binding transcription activator activity, RNA polymerase II-specific);GO:0003676(nucleic acid binding);GO:0003677(DNA binding);GO:0003723(RNA binding);GO:0003824(catalytic activity);GO:0004386(helicase activity);GO:0005515(protein binding);GO:0005524(ATP binding);GO:0005…	NA	K15711	2.3.2.27;EC:3.6.4.-	helicase like transcription factor [Source:HGNC Symbol;Acc:HGNC:11099]	Exon (ENST00000465259/ENSG00000071794, exon 15 of 25)	-0.158	0.666807	-0.585	down
chr3	149052141	149055359	3219	ENSG00000071794	ENST00000465259	31163	HLTF	GO:0000166(nucleotide binding);GO:0000978(RNA polymerase II cis-regulatory region sequence-specific DNA binding);GO:0001228(DNA-binding transcription activator activity, RNA polymerase II-specific);GO:0003676(nucleic acid binding);GO:0003677(DNA binding);GO:0003723(RNA binding);GO:0003824(catalytic activity);GO:0004386(helicase activity);GO:0005515(protein binding);GO:0005524(ATP binding);GO:0005…	NA	K15711	2.3.2.27;EC:3.6.4.-	helicase like transcription factor [Source:HGNC Symbol;Acc:HGNC:11099]	Exon (ENST00000465259/ENSG00000071794, exon 14 of 25)	-0.134	0.72277	-0.415	down
chr3	149059736	149063444	3709	ENSG00000071794	ENST00000493881	0	HLTF	GO:0000166(nucleotide binding);GO:0000978(RNA polymerase II cis-regulatory region sequence-specific DNA binding);GO:0001228(DNA-binding transcription activator activity, RNA polymerase II-specific);GO:0003676(nucleic acid binding);GO:0003677(DNA binding);GO:0003723(RNA binding);GO:0003824(catalytic activity);GO:0004386(helicase activity);GO:0005515(protein binding);GO:0005524(ATP binding);GO:0005…	NA	K15711	2.3.2.27;EC:3.6.4.-	helicase like transcription factor [Source:HGNC Symbol;Acc:HGNC:11099]	Exon (ENST00000465259/ENSG00000071794, exon 10 of 25)	-0.608	0.110917	-1.58	down
chr3	160257676	160257766	91	ENSG00000068885	ENST00000326448	141459	IFT80	GO:0001649(osteoblast differentiation);GO:0002062(chondrocyte differentiation);GO:0005515(protein binding);GO:0005737(cytoplasm);GO:0005813(centrosome);GO:0005856(cytoskeleton);GO:0005929(cilium);GO:0007224(smoothened signaling pathway);GO:0030992(intraciliary transport particle B);GO:0035735(intraciliary transport involved in cilium assembly);GO:0042995(cell projection);GO:0050680(negative regul…	NA	K19678	NA	intraflagellar transport 80 [Source:HGNC Symbol;Acc:HGNC:29262]	3' UTR	-0.295	0.367282	1.19	up
chr3	177022007	177022097	91	ENSG00000177565	ENST00000636864	19084	TBL1XR1	GO:0000118(histone deacetylase complex);GO:0000122(negative regulation of transcription by RNA polymerase II);GO:0000976(transcription regulatory region sequence-specific DNA binding);GO:0001835(blastocyst hatching);GO:0002021(response to dietary excess);GO:0003677(DNA binding);GO:0003714(transcription corepressor activity);GO:0005515(protein binding);GO:0005634(nucleus);GO:0005654(nucleoplasm);G…	04310(Wnt signaling pathway);04310(Wnt signaling pathway)	K04508	NA	TBL1X receptor 1 [Source:HGNC Symbol;Acc:HGNC:29529]	3' UTR	-5.92	1.04713e-07	-4.11	down
chr3	177024944	177026425	1482	ENSG00000177565	ENST00000638074	0	TBL1XR1	GO:0000118(histone deacetylase complex);GO:0000122(negative regulation of transcription by RNA polymerase II);GO:0000976(transcription regulatory region sequence-specific DNA binding);GO:0001835(blastocyst hatching);GO:0002021(response to dietary excess);GO:0003677(DNA binding);GO:0003714(transcription corepressor activity);GO:0005515(protein binding);GO:0005634(nucleus);GO:0005654(nucleoplasm);G…	04310(Wnt signaling pathway);04310(Wnt signaling pathway)	K04508	NA	TBL1X receptor 1 [Source:HGNC Symbol;Acc:HGNC:29529]	3' UTR	-0.521	0.149624	-0.303	down
chr3	179396088	179396328	241	ENSG00000114450	ENST00000232564	55142	GNB4	GO:0005515(protein binding);GO:0005737(cytoplasm);GO:0005765(lysosomal membrane);GO:0005829(cytosol);GO:0005834(heterotrimeric G-protein complex);GO:0006457(protein folding);GO:0007165(signal transduction);GO:0007186(G protein-coupled receptor signaling pathway);GO:0021762(substantia nigra development);GO:0031682(G-protein gamma-subunit binding);GO:0044877(protein-containing complex binding);GO:0…	04014(Ras signaling pathway);04062(Chemokine signaling pathway);04151(PI3K-Akt signaling pathway);04371(Apelin signaling pathway);04713(Circadian entrainment);04723(Retrograde endocannabinoid signaling);04724(Glutamatergic synapse);04725(Cholinergic synapse);04726(Serotonergic synapse);04727(GABAergic synapse);04728(Dopaminergic synapse);04926(Relaxin signaling pathway);05032(Morphine addiction);…	K04538	NA	G protein subunit beta 4 [Source:HGNC Symbol;Acc:HGNC:20731]	3' UTR	-7.13	5.62341e-09	-5.41	down
chr3	182940383	182940533	151	ENSG00000043093	ENST00000292782	40005	DCUN1D1	GO:0000151(ubiquitin ligase complex);GO:0005515(protein binding);GO:0005634(nucleus);GO:0005654(nucleoplasm);GO:0005829(cytosol);GO:0031624(ubiquitin conjugating enzyme binding);GO:0032182(ubiquitin-like protein binding);GO:0043687(post-translational protein modification);GO:0045116(protein neddylation);GO:0051443(positive regulation of ubiquitin-protein transferase activity);GO:0097602(cullin fa…	NA	K17822	NA	defective in cullin neddylation 1 domain containing 1 [Source:HGNC Symbol;Acc:HGNC:18184]	3' UTR	-0.511	0.155239	-2.51	down
chr3	182942842	182942902	61	ENSG00000043093	ENST00000292782	37636	DCUN1D1	GO:0000151(ubiquitin ligase complex);GO:0005515(protein binding);GO:0005634(nucleus);GO:0005654(nucleoplasm);GO:0005829(cytosol);GO:0031624(ubiquitin conjugating enzyme binding);GO:0032182(ubiquitin-like protein binding);GO:0043687(post-translational protein modification);GO:0045116(protein neddylation);GO:0051443(positive regulation of ubiquitin-protein transferase activity);GO:0097602(cullin fa…	NA	K17822	NA	defective in cullin neddylation 1 domain containing 1 [Source:HGNC Symbol;Acc:HGNC:18184]	3' UTR	-0.536	0.141906	-2.44	down
chr3	194402672	194403032	361	ENSG00000133657	ENST00000439040	95332	ATP13A3	GO:0000166(nucleotide binding);GO:0005524(ATP binding);GO:0006812(cation transport);GO:0006874(cellular calcium ion homeostasis);GO:0016020(membrane);GO:0016021(integral component of membrane);GO:0016887(ATPase activity);GO:0046872(metal ion binding);GO:0046872(metal ion binding)	NA	K14951	EC:7.2.2.-	ATPase 13A3 [Source:HGNC Symbol;Acc:HGNC:24113]	3' UTR	-16.2	2.51189e-18	-6.46	down
chr3	195514488	195514638	151	ENSG00000184203	ENST00000618156	28687	PPP1R2	GO:0004864(protein phosphatase inhibitor activity);GO:0004865(protein serine/threonine phosphatase inhibitor activity);GO:0005515(protein binding);GO:0005975(carbohydrate metabolic process);GO:0005977(glycogen metabolic process);GO:0006091(generation of precursor metabolites and energy);GO:0009966(regulation of signal transduction);GO:0032515(negative regulation of phosphoprotein phosphatase acti…	NA	NA	NA	protein phosphatase 1 regulatory inhibitor subunit 2 [Source:HGNC Symbol;Acc:HGNC:9288]	3' UTR	-5.36	4.0738e-07	-5.31	down
chr3	195516824	195519349	2526	ENSG00000184203	ENST00000618156	23976	PPP1R2	GO:0004864(protein phosphatase inhibitor activity);GO:0004865(protein serine/threonine phosphatase inhibitor activity);GO:0005515(protein binding);GO:0005975(carbohydrate metabolic process);GO:0005977(glycogen metabolic process);GO:0006091(generation of precursor metabolites and energy);GO:0009966(regulation of signal transduction);GO:0032515(negative regulation of phosphoprotein phosphatase acti…	NA	NA	NA	protein phosphatase 1 regulatory inhibitor subunit 2 [Source:HGNC Symbol;Acc:HGNC:9288]	3' UTR	-18.6	7.94328e-21	-2.6	down
chr3	195523760	195527863	4104	ENSG00000184203	ENST00000618156	15462	PPP1R2	GO:0004864(protein phosphatase inhibitor activity);GO:0004865(protein serine/threonine phosphatase inhibitor activity);GO:0005515(protein binding);GO:0005975(carbohydrate metabolic process);GO:0005977(glycogen metabolic process);GO:0006091(generation of precursor metabolites and energy);GO:0009966(regulation of signal transduction);GO:0032515(negative regulation of phosphoprotein phosphatase acti…	NA	NA	NA	protein phosphatase 1 regulatory inhibitor subunit 2 [Source:HGNC Symbol;Acc:HGNC:9288]	3' UTR	-0.5	0.161808	-0.444	down
chr4	2513712	2514101	390	ENSG00000063978	ENST00000541204	44644	RNF4	GO:0003677(DNA binding);GO:0004842(ubiquitin-protein transferase activity);GO:0005515(protein binding);GO:0005634(nucleus);GO:0005654(nucleoplasm);GO:0005737(cytoplasm);GO:0008134(transcription factor binding);GO:0008270(zinc ion binding);GO:0016567(protein ubiquitination);GO:0016604(nuclear body);GO:0016605(PML body);GO:0016740(transferase activity);GO:0030374(nuclear receptor transcription coac…	NA	K22651	EC:2.3.2.27	ring finger protein 4 [Source:HGNC Symbol;Acc:HGNC:10067]	3' UTR	-1.57	0.00645654	0.301	up
chr4	2514160	2514399	240	ENSG00000063978	ENST00000541204	45092	RNF4	GO:0003677(DNA binding);GO:0004842(ubiquitin-protein transferase activity);GO:0005515(protein binding);GO:0005634(nucleus);GO:0005654(nucleoplasm);GO:0005737(cytoplasm);GO:0008134(transcription factor binding);GO:0008270(zinc ion binding);GO:0016567(protein ubiquitination);GO:0016604(nuclear body);GO:0016605(PML body);GO:0016740(transferase activity);GO:0030374(nuclear receptor transcription coac…	NA	K22651	EC:2.3.2.27	ring finger protein 4 [Source:HGNC Symbol;Acc:HGNC:10067]	3' UTR	-0.261	0.436516	0.028	up
chr4	2515714	2515774	61	ENSG00000063978	ENST00000541204	46646	RNF4	GO:0003677(DNA binding);GO:0004842(ubiquitin-protein transferase activity);GO:0005515(protein binding);GO:0005634(nucleus);GO:0005654(nucleoplasm);GO:0005737(cytoplasm);GO:0008134(transcription factor binding);GO:0008270(zinc ion binding);GO:0016567(protein ubiquitination);GO:0016604(nuclear body);GO:0016605(PML body);GO:0016740(transferase activity);GO:0030374(nuclear receptor transcription coac…	NA	K22651	EC:2.3.2.27	ring finger protein 4 [Source:HGNC Symbol;Acc:HGNC:10067]	3' UTR	-16.7	7.94328e-19	-4.91	down
chr4	25197920	25198099	180	ENSG00000038210	ENST00000512921	37257	PI4K2B	GO:0000166(nucleotide binding);GO:0004430(1-phosphatidylinositol 4-kinase activity);GO:0005524(ATP binding);GO:0005737(cytoplasm);GO:0005768(endosome);GO:0005802(trans-Golgi network);GO:0005829(cytosol);GO:0005886(plasma membrane);GO:0006661(phosphatidylinositol biosynthetic process);GO:0007030(Golgi organization);GO:0007032(endosome organization);GO:0016020(membrane);GO:0016301(kinase activity);…	00562(Inositol phosphate metabolism);04070(Phosphatidylinositol signaling system)	K13711	EC:2.7.1.67	phosphatidylinositol 4-kinase type 2 beta [Source:HGNC Symbol;Acc:HGNC:18215]	Exon (ENST00000507794/ENSG00000281501, exon 2 of 2)	-0.483	0.171396	-3	down
chr4	25160693	25234301	73609	ENSG00000038210	ENST00000264864	0	PI4K2B	GO:0000166(nucleotide binding);GO:0004430(1-phosphatidylinositol 4-kinase activity);GO:0005524(ATP binding);GO:0005737(cytoplasm);GO:0005768(endosome);GO:0005802(trans-Golgi network);GO:0005829(cytosol);GO:0005886(plasma membrane);GO:0006661(phosphatidylinositol biosynthetic process);GO:0007030(Golgi organization);GO:0007032(endosome organization);GO:0016020(membrane);GO:0016301(kinase activity);…	00562(Inositol phosphate metabolism);04070(Phosphatidylinositol signaling system)	K13711	EC:2.7.1.67	phosphatidylinositol 4-kinase type 2 beta [Source:HGNC Symbol;Acc:HGNC:18215]	5' UTR	-0.556	0.133045	-0.596	down
chr4	52713989	52714109	121	ENSG00000226950	ENST00000411630	1664	DANCR	NA	NA	NA	NA	differentiation antagonizing non-protein coding RNA [Source:HGNC Symbol;Acc:HGNC:28964]	Exon (ENST00000411630/ENSG00000226950, exon 3 of 3)	-0.484	0.170608	-0.291	down
chr4	56930095	56930934	840	ENSG00000084093	ENST00000640168	22219	REST	GO:0000122(negative regulation of transcription by RNA polymerase II);GO:0000381(regulation of alternative mRNA splicing, via spliceosome);GO:0000976(transcription regulatory region sequence-specific DNA binding);GO:0000978(RNA polymerase II cis-regulatory region sequence-specific DNA binding);GO:0000979(RNA polymerase II core promoter sequence-specific DNA binding);GO:0000981(DNA-binding transcr…	04550(Signaling pathways regulating pluripotency of stem cells);05016(Huntington disease);05016(Huntington disease)	K09222	NA	RE1 silencing transcription factor [Source:HGNC Symbol;Acc:HGNC:9966]	3' UTR	-0.532	0.14388	-1.36	down
chr4	56931114	56931234	121	ENSG00000084093	ENST00000640168	23238	REST	GO:0000122(negative regulation of transcription by RNA polymerase II);GO:0000381(regulation of alternative mRNA splicing, via spliceosome);GO:0000976(transcription regulatory region sequence-specific DNA binding);GO:0000978(RNA polymerase II cis-regulatory region sequence-specific DNA binding);GO:0000979(RNA polymerase II core promoter sequence-specific DNA binding);GO:0000981(DNA-binding transcr…	04550(Signaling pathways regulating pluripotency of stem cells);05016(Huntington disease);05016(Huntington disease)	K09222	NA	RE1 silencing transcription factor [Source:HGNC Symbol;Acc:HGNC:9966]	3' UTR	-0.239	0.500035	1.22	up
chr4	56931773	56932072	300	ENSG00000084093	ENST00000640168	23897	REST	GO:0000122(negative regulation of transcription by RNA polymerase II);GO:0000381(regulation of alternative mRNA splicing, via spliceosome);GO:0000976(transcription regulatory region sequence-specific DNA binding);GO:0000978(RNA polymerase II cis-regulatory region sequence-specific DNA binding);GO:0000979(RNA polymerase II core promoter sequence-specific DNA binding);GO:0000981(DNA-binding transcr…	04550(Signaling pathways regulating pluripotency of stem cells);05016(Huntington disease);05016(Huntington disease)	K09222	NA	RE1 silencing transcription factor [Source:HGNC Symbol;Acc:HGNC:9966]	3' UTR	-0.629	0.103514	1.27	up
chr4	56932342	56932402	61	ENSG00000084093	ENST00000640168	24466	REST	GO:0000122(negative regulation of transcription by RNA polymerase II);GO:0000381(regulation of alternative mRNA splicing, via spliceosome);GO:0000976(transcription regulatory region sequence-specific DNA binding);GO:0000978(RNA polymerase II cis-regulatory region sequence-specific DNA binding);GO:0000979(RNA polymerase II core promoter sequence-specific DNA binding);GO:0000981(DNA-binding transcr…	04550(Signaling pathways regulating pluripotency of stem cells);05016(Huntington disease);05016(Huntington disease)	K09222	NA	RE1 silencing transcription factor [Source:HGNC Symbol;Acc:HGNC:9966]	3' UTR	-0.217	0.5236	-2	down
chr4	70987918	70998085	10168	ENSG00000156136	ENST00000509617	0	DCK	GO:0000166(nucleotide binding);GO:0004136(deoxyadenosine kinase activity);GO:0004137(deoxycytidine kinase activity);GO:0004138(deoxyguanosine kinase activity);GO:0005524(ATP binding);GO:0005634(nucleus);GO:0005654(nucleoplasm);GO:0005737(cytoplasm);GO:0005739(mitochondrion);GO:0005829(cytosol);GO:0006139(nucleobase-containing compound metabolic process);GO:0006170(dAMP biosynthetic process);GO:00…	00230(Purine metabolism);00240(Pyrimidine metabolism);00240(Pyrimidine metabolism)	NA	NA	deoxycytidine kinase [Source:HGNC Symbol;Acc:HGNC:2704]	5' UTR	-6.74	1.44544e-08	-5.41	down
chr4	74365205	74365295	91	ENSG00000124882	ENST00000244869	60	EREG	GO:0000165(MAPK cascade);GO:0001525(angiogenesis);GO:0001550(ovarian cumulus expansion);GO:0001556(oocyte maturation);GO:0001819(positive regulation of cytokine production);GO:0005154(epidermal growth factor receptor binding);GO:0005515(protein binding);GO:0005576(extracellular region);GO:0005615(extracellular space);GO:0005886(plasma membrane);GO:0005887(integral component of plasma membrane);GO…	04010(MAPK signaling pathway);04012(ErbB signaling pathway);04151(PI3K-Akt signaling pathway);05210(Colorectal cancer);05210(Colorectal cancer)	K09784	NA	epiregulin [Source:HGNC Symbol;Acc:HGNC:3443]	5' UTR	-0.234	0.511682	-0.17	down
chr4	85995124	86000933	5810	ENSG00000109339	ENST00000641010	359127	MAPK10	GO:0000122(negative regulation of transcription by RNA polymerase II);GO:0000165(MAPK cascade);GO:0000166(nucleotide binding);GO:0000187(activation of MAPK activity);GO:0004672(protein kinase activity);GO:0004674(protein serine/threonine kinase activity);GO:0004705(JUN kinase activity);GO:0004707(MAP kinase activity);GO:0004708(MAP kinase kinase activity);GO:0005515(protein binding);GO:0005524(AT…	01522(Endocrine resistance);04010(MAPK signaling pathway);04012(ErbB signaling pathway);04014(Ras signaling pathway);04024(cAMP signaling pathway);04068(FoxO signaling pathway);04071(Sphingolipid signaling pathway);04137(Mitophagy - animal);04140(Autophagy - animal);04141(Protein processing in endoplasmic reticulum);04210(Apoptosis);04215(Apoptosis - multiple species);04217(Necroptosis);04310(Wnt…	K04440	EC:2.7.11.24	mitogen-activated protein kinase 10 [Source:HGNC Symbol;Acc:HGNC:6872]	3' UTR	-0.25	0.466659	0.0931	up
chr4	88008083	88008203	121	ENSG00000118762	ENST00000237596	448	PKD2	GO:0001658(branching involved in ureteric bud morphogenesis);GO:0001822(kidney development);GO:0001889(liver development);GO:0001892(embryonic placenta development);GO:0001947(heart looping);GO:0002133(polycystin complex);GO:0003127(detection of nodal flow);GO:0005102(signaling receptor binding);GO:0005244(voltage-gated ion channel activity);GO:0005245(voltage-gated calcium channel activity);GO:0…	NA	K04986	NA	polycystin 2, transient receptor potential cation channel [Source:HGNC Symbol;Acc:HGNC:9009]	Exon (ENST00000237596/ENSG00000118762, exon 1 of 15)	-0.2	0.594292	0.415	up
chr4	88043319	88043379	61	ENSG00000118762	ENST00000237596	35684	PKD2	GO:0001658(branching involved in ureteric bud morphogenesis);GO:0001822(kidney development);GO:0001889(liver development);GO:0001892(embryonic placenta development);GO:0001947(heart looping);GO:0002133(polycystin complex);GO:0003127(detection of nodal flow);GO:0005102(signaling receptor binding);GO:0005244(voltage-gated ion channel activity);GO:0005245(voltage-gated calcium channel activity);GO:0…	NA	K04986	NA	polycystin 2, transient receptor potential cation channel [Source:HGNC Symbol;Acc:HGNC:9009]	5' UTR	-0.235	0.510505	1.1	up
chr4	88074888	88075655	768	ENSG00000118762	ENST00000237596	67253	PKD2	GO:0001658(branching involved in ureteric bud morphogenesis);GO:0001822(kidney development);GO:0001889(liver development);GO:0001892(embryonic placenta development);GO:0001947(heart looping);GO:0002133(polycystin complex);GO:0003127(detection of nodal flow);GO:0005102(signaling receptor binding);GO:0005244(voltage-gated ion channel activity);GO:0005245(voltage-gated calcium channel activity);GO:0…	NA	K04986	NA	polycystin 2, transient receptor potential cation channel [Source:HGNC Symbol;Acc:HGNC:9009]	Exon (ENST00000237596/ENSG00000118762, exon 14 of 15)	-0.81	0.057544	-0.885	down
chr4	88077598	88077777	180	ENSG00000118762	ENST00000237596	69963	PKD2	GO:0001658(branching involved in ureteric bud morphogenesis);GO:0001822(kidney development);GO:0001889(liver development);GO:0001892(embryonic placenta development);GO:0001947(heart looping);GO:0002133(polycystin complex);GO:0003127(detection of nodal flow);GO:0005102(signaling receptor binding);GO:0005244(voltage-gated ion channel activity);GO:0005245(voltage-gated calcium channel activity);GO:0…	NA	K04986	NA	polycystin 2, transient receptor potential cation channel [Source:HGNC Symbol;Acc:HGNC:9009]	3' UTR	-2.48	0.000562341	-3.88	down
chr4	112265773	112266822	1050	ENSG00000138660	ENST00000274000	33986	AP1AR	GO:0001920(negative regulation of receptor recycling);GO:0005768(endosome);GO:0005769(early endosome);GO:0005770(late endosome);GO:0005794(Golgi apparatus);GO:0005829(cytosol);GO:0015031(protein transport);GO:0019894(kinesin binding);GO:0030133(transport vesicle);GO:0034315(regulation of Arp2/3 complex-mediated actin nucleation);GO:0034613(cellular protein localization);GO:0035650(AP-1 adaptor co…	NA	NA	NA	adaptor related protein complex 1 associated regulatory protein [Source:HGNC Symbol;Acc:HGNC:28808]	3' UTR	-1.24	0.0162181	-3.21	down
chr4	112268285	112268465	181	ENSG00000138660	ENST00000274000	36498	AP1AR	GO:0001920(negative regulation of receptor recycling);GO:0005768(endosome);GO:0005769(early endosome);GO:0005770(late endosome);GO:0005794(Golgi apparatus);GO:0005829(cytosol);GO:0015031(protein transport);GO:0019894(kinesin binding);GO:0030133(transport vesicle);GO:0034315(regulation of Arp2/3 complex-mediated actin nucleation);GO:0034613(cellular protein localization);GO:0035650(AP-1 adaptor co…	NA	NA	NA	adaptor related protein complex 1 associated regulatory protein [Source:HGNC Symbol;Acc:HGNC:28808]	3' UTR	-0.582	0.12106	-1.33	down
chr4	128518801	128519398	598	ENSG00000251432	ENST00000511497	90731	LINC02615	NA	NA	NA	NA	long intergenic non-protein coding RNA 2615 [Source:HGNC Symbol;Acc:HGNC:53402]	Exon (ENST00000511497/ENSG00000251432, exon 9 of 9)	-1.8	0.00338844	-1.03	down
chr4	140543475	140550357	6883	ENSG00000179387	ENST00000323570	19307	ELMOD2	GO:0005096(GTPase activator activity);GO:0016020(membrane);GO:0043547(positive regulation of GTPase activity);GO:0050688(regulation of defense response to virus);GO:0051607(defense response to virus);GO:0051607(defense response to virus)	NA	NA	NA	ELMO domain containing 2 [Source:HGNC Symbol;Acc:HGNC:28111]	Exon (ENST00000323570/ENSG00000179387, exon 8 of 9)	-1.06	0.0275423	-3.2	down
chr4	140553441	140553770	330	ENSG00000179387	ENST00000323570	29273	ELMOD2	GO:0005096(GTPase activator activity);GO:0016020(membrane);GO:0043547(positive regulation of GTPase activity);GO:0050688(regulation of defense response to virus);GO:0051607(defense response to virus);GO:0051607(defense response to virus)	NA	NA	NA	ELMO domain containing 2 [Source:HGNC Symbol;Acc:HGNC:28111]	3' UTR	-5.57	2.45471e-07	-4.27	down
chr4	152888292	152910346	22055	ENSG00000164144	ENST00000451320	108355	ARFIP1	GO:0000139(Golgi membrane);GO:0005515(protein binding);GO:0005543(phospholipid binding);GO:0005737(cytoplasm);GO:0005794(Golgi apparatus);GO:0005829(cytosol);GO:0006886(intracellular protein transport);GO:0016020(membrane);GO:0019904(protein domain specific binding);GO:0032588(trans-Golgi network membrane);GO:0034315(regulation of Arp2/3 complex-mediated actin nucleation);GO:0050708(regulation of…	NA	K20314	NA	ADP ribosylation factor interacting protein 1 [Source:HGNC Symbol;Acc:HGNC:21496]	3' UTR	-0.26	0.438531	0.308	up
chr4	67615137	67615377	241	ENSG00000033178	ENST00000322244	85778	UBA6	GO:0000166(nucleotide binding);GO:0004839(ubiquitin activating enzyme activity);GO:0005515(protein binding);GO:0005524(ATP binding);GO:0005634(nucleus);GO:0005737(cytoplasm);GO:0005829(cytosol);GO:0006464(cellular protein modification process);GO:0006511(ubiquitin-dependent protein catabolic process);GO:0006974(cellular response to DNA damage stimulus);GO:0007612(learning);GO:0007626(locomotory b…	04120(Ubiquitin mediated proteolysis);04120(Ubiquitin mediated proteolysis)	K10699	EC:6.2.1.45	ubiquitin like modifier activating enzyme 6 [Source:HGNC Symbol;Acc:HGNC:25581]	3' UTR	-1.2	0.018197	1.66	up
chr4	67617203	67617532	330	ENSG00000033178	ENST00000322244	83623	UBA6	GO:0000166(nucleotide binding);GO:0004839(ubiquitin activating enzyme activity);GO:0005515(protein binding);GO:0005524(ATP binding);GO:0005634(nucleus);GO:0005737(cytoplasm);GO:0005829(cytosol);GO:0006464(cellular protein modification process);GO:0006511(ubiquitin-dependent protein catabolic process);GO:0006974(cellular response to DNA damage stimulus);GO:0007612(learning);GO:0007626(locomotory b…	04120(Ubiquitin mediated proteolysis);04120(Ubiquitin mediated proteolysis)	K10699	EC:6.2.1.45	ubiquitin like modifier activating enzyme 6 [Source:HGNC Symbol;Acc:HGNC:25581]	3' UTR	-59.9	1e-62	-4.85	down
chr4	67618101	67623146	5046	ENSG00000033178	ENST00000322244	78009	UBA6	GO:0000166(nucleotide binding);GO:0004839(ubiquitin activating enzyme activity);GO:0005515(protein binding);GO:0005524(ATP binding);GO:0005634(nucleus);GO:0005737(cytoplasm);GO:0005829(cytosol);GO:0006464(cellular protein modification process);GO:0006511(ubiquitin-dependent protein catabolic process);GO:0006974(cellular response to DNA damage stimulus);GO:0007612(learning);GO:0007626(locomotory b…	04120(Ubiquitin mediated proteolysis);04120(Ubiquitin mediated proteolysis)	K10699	EC:6.2.1.45	ubiquitin like modifier activating enzyme 6 [Source:HGNC Symbol;Acc:HGNC:25581]	3' UTR	-43.3	6.30957e-46	-2.83	down
chr4	74036949	74037218	270	ENSG00000163734	ENST00000296026	1471	CXCL3	GO:0005125(cytokine activity);GO:0005576(extracellular region);GO:0005615(extracellular space);GO:0006935(chemotaxis);GO:0006952(defense response);GO:0006954(inflammatory response);GO:0006955(immune response);GO:0007186(G protein-coupled receptor signaling pathway);GO:0008009(chemokine activity);GO:0030593(neutrophil chemotaxis);GO:0030595(leukocyte chemotaxis);GO:0045236(CXCR chemokine receptor …	04060(Cytokine-cytokine receptor interaction);04062(Chemokine signaling pathway);04621(NOD-like receptor signaling pathway);04657(IL-17 signaling pathway);04668(TNF signaling pathway);05132(Salmonella infection);05134(Legionellosis);05167(Kaposi sarcoma-associated herpesvirus infection);05167(Kaposi sarcoma-associated herpesvirus infection)	K05505	NA	C-X-C motif chemokine ligand 3 [Source:HGNC Symbol;Acc:HGNC:4604]	3' UTR	-0.385	0.249459	-0.393	down
chr4	74099107	74099196	90	ENSG00000081041	ENST00000508487	0	CXCL2	GO:0002237(response to molecule of bacterial origin);GO:0005125(cytokine activity);GO:0005515(protein binding);GO:0005576(extracellular region);GO:0005615(extracellular space);GO:0006935(chemotaxis);GO:0006952(defense response);GO:0006954(inflammatory response);GO:0006955(immune response);GO:0007165(signal transduction);GO:0007186(G protein-coupled receptor signaling pathway);GO:0008009(chemokine…	04060(Cytokine-cytokine receptor interaction);04062(Chemokine signaling pathway);04064(NF-kappa B signaling pathway);04621(NOD-like receptor signaling pathway);04657(IL-17 signaling pathway);04668(TNF signaling pathway);05132(Salmonella infection);05134(Legionellosis);05167(Kaposi sarcoma-associated herpesvirus infection);05167(Kaposi sarcoma-associated herpesvirus infection)	K05505	NA	C-X-C motif chemokine ligand 2 [Source:HGNC Symbol;Acc:HGNC:4603]	5' UTR	-0.437	0.203236	1.17	up
chr4	86000480	86000930	451	ENSG00000109339	ENST00000641010	359130	MAPK10	GO:0000122(negative regulation of transcription by RNA polymerase II);GO:0000165(MAPK cascade);GO:0000166(nucleotide binding);GO:0000187(activation of MAPK activity);GO:0004672(protein kinase activity);GO:0004674(protein serine/threonine kinase activity);GO:0004705(JUN kinase activity);GO:0004707(MAP kinase activity);GO:0004708(MAP kinase kinase activity);GO:0005515(protein binding);GO:0005524(AT…	01522(Endocrine resistance);04010(MAPK signaling pathway);04012(ErbB signaling pathway);04014(Ras signaling pathway);04024(cAMP signaling pathway);04068(FoxO signaling pathway);04071(Sphingolipid signaling pathway);04137(Mitophagy - animal);04140(Autophagy - animal);04141(Protein processing in endoplasmic reticulum);04210(Apoptosis);04215(Apoptosis - multiple species);04217(Necroptosis);04310(Wnt…	K04440	EC:2.7.11.24	mitogen-activated protein kinase 10 [Source:HGNC Symbol;Acc:HGNC:6872]	3' UTR	-0.261	0.435512	0.327	up
chr4	99900920	99903823	2904	ENSG00000164031	ENST00000442697	42795	DNAJB14	GO:0005634(nucleus);GO:0005783(endoplasmic reticulum);GO:0005789(endoplasmic reticulum membrane);GO:0016020(membrane);GO:0016021(integral component of membrane);GO:0016032(viral process);GO:0030433(ubiquitin-dependent ERAD pathway);GO:0030544(Hsp70 protein binding);GO:0031965(nuclear membrane);GO:0034622(cellular protein-containing complex assembly);GO:0051085(chaperone cofactor-dependent protein…	NA	K09520	NA	DnaJ heat shock protein family (Hsp40) member B14 [Source:HGNC Symbol;Acc:HGNC:25881]	3' UTR	-0.245	0.477529	-0.503	down
chr4	109749290	109749527	238	ENSG00000205403	ENST00000504853	13064	CFI	GO:0002376(immune system process);GO:0004252(serine-type endopeptidase activity);GO:0005044(scavenger receptor activity);GO:0005515(protein binding);GO:0005576(extracellular region);GO:0005615(extracellular space);GO:0006508(proteolysis);GO:0006897(endocytosis);GO:0006958(complement activation, classical pathway);GO:0008233(peptidase activity);GO:0008236(serine-type peptidase activity);GO:0016020…	04610(Complement and coagulation cascades);05150(Staphylococcus aureus infection);05150(Staphylococcus aureus infection)	K01333	EC:3.4.21.45	complement factor I [Source:HGNC Symbol;Acc:HGNC:5394]	Exon (ENST00000645635/ENSG00000285330, exon 9 of 15)	-0.37	0.264241	-0.915	down
chr4	109740724	109741023	300	ENSG00000205403	ENST00000504853	21568	CFI	GO:0002376(immune system process);GO:0004252(serine-type endopeptidase activity);GO:0005044(scavenger receptor activity);GO:0005515(protein binding);GO:0005576(extracellular region);GO:0005615(extracellular space);GO:0006508(proteolysis);GO:0006897(endocytosis);GO:0006958(complement activation, classical pathway);GO:0008233(peptidase activity);GO:0008236(serine-type peptidase activity);GO:0016020…	04610(Complement and coagulation cascades);05150(Staphylococcus aureus infection);05150(Staphylococcus aureus infection)	K01333	EC:3.4.21.45	complement factor I [Source:HGNC Symbol;Acc:HGNC:5394]	3' UTR	-1.46	0.00870964	-1.65	down
chr4	109749295	109749532	238	ENSG00000205403	ENST00000504853	13059	CFI	GO:0002376(immune system process);GO:0004252(serine-type endopeptidase activity);GO:0005044(scavenger receptor activity);GO:0005515(protein binding);GO:0005576(extracellular region);GO:0005615(extracellular space);GO:0006508(proteolysis);GO:0006897(endocytosis);GO:0006958(complement activation, classical pathway);GO:0008233(peptidase activity);GO:0008236(serine-type peptidase activity);GO:0016020…	04610(Complement and coagulation cascades);05150(Staphylococcus aureus infection);05150(Staphylococcus aureus infection)	K01333	EC:3.4.21.45	complement factor I [Source:HGNC Symbol;Acc:HGNC:5394]	Exon (ENST00000645635/ENSG00000285330, exon 9 of 15)	-0.392	0.241546	-0.986	down
chr4	168252509	168255803	3295	ENSG00000137628	ENST00000393743	62949	DDX60	GO:0000166(nucleotide binding);GO:0002376(immune system process);GO:0003676(nucleic acid binding);GO:0003690(double-stranded DNA binding);GO:0003723(RNA binding);GO:0003724(RNA helicase activity);GO:0003725(double-stranded RNA binding);GO:0003727(single-stranded RNA binding);GO:0004386(helicase activity);GO:0005515(protein binding);GO:0005524(ATP binding);GO:0005737(cytoplasm);GO:0005829(cytosol)…	NA	K20103	EC:3.6.4.13	DExD/H-box helicase 60 [Source:HGNC Symbol;Acc:HGNC:25942]	Exon (ENST00000393743/ENSG00000137628, exon 26 of 38)	-0.256	0.447713	-0.177	down
chr4	168280383	168280533	151	ENSG00000137628	ENST00000393743	38219	DDX60	GO:0000166(nucleotide binding);GO:0002376(immune system process);GO:0003676(nucleic acid binding);GO:0003690(double-stranded DNA binding);GO:0003723(RNA binding);GO:0003724(RNA helicase activity);GO:0003725(double-stranded RNA binding);GO:0003727(single-stranded RNA binding);GO:0004386(helicase activity);GO:0005515(protein binding);GO:0005524(ATP binding);GO:0005737(cytoplasm);GO:0005829(cytosol)…	NA	K20103	EC:3.6.4.13	DExD/H-box helicase 60 [Source:HGNC Symbol;Acc:HGNC:25942]	Exon (ENST00000393743/ENSG00000137628, exon 14 of 38)	-0.189	0.618016	0.17	up
chr4	168356735	168357004	270	ENSG00000181381	ENST00000510590	23802	DDX60L	GO:0000166(nucleotide binding);GO:0003676(nucleic acid binding);GO:0003723(RNA binding);GO:0003724(RNA helicase activity);GO:0004386(helicase activity);GO:0005524(ATP binding);GO:0016787(hydrolase activity);GO:0016787(hydrolase activity)	NA	K20103	EC:3.6.4.13	DExD/H-box 60 like [Source:HGNC Symbol;Acc:HGNC:26429]	3' UTR	-2.78	0.00025704	-4.03	down
chr4	168357214	168357873	660	ENSG00000181381	ENST00000510590	22933	DDX60L	GO:0000166(nucleotide binding);GO:0003676(nucleic acid binding);GO:0003723(RNA binding);GO:0003724(RNA helicase activity);GO:0004386(helicase activity);GO:0005524(ATP binding);GO:0016787(hydrolase activity);GO:0016787(hydrolase activity)	NA	K20103	EC:3.6.4.13	DExD/H-box 60 like [Source:HGNC Symbol;Acc:HGNC:26429]	3' UTR	-1.32	0.0128825	-0.945	down
chr4	185175793	185176033	241	ENSG00000164323	ENST00000458385	27967	CFAP97	NA	NA	NA	NA	cilia and flagella associated protein 97 [Source:HGNC Symbol;Acc:HGNC:29276]	Exon (ENST00000458385/ENSG00000164323, exon 3 of 5)	-0.784	0.0630957	-1.73	down
chr4	185190201	185190441	241	ENSG00000164323	ENST00000458385	13559	CFAP97	NA	NA	NA	NA	cilia and flagella associated protein 97 [Source:HGNC Symbol;Acc:HGNC:29276]	3' UTR	-0.186	0.6223	-0.0875	down
chr4	185190801	185191160	360	ENSG00000164323	ENST00000458385	12840	CFAP97	NA	NA	NA	NA	cilia and flagella associated protein 97 [Source:HGNC Symbol;Acc:HGNC:29276]	3' UTR	-0.586	0.119674	-1.83	down
chr5	80478645	80479035	391	ENSG00000039319	ENST00000338008	70632	ZFYVE16	GO:0005515(protein binding);GO:0005545(1-phosphatidylinositol binding);GO:0005547(phosphatidylinositol-3,4,5-trisphosphate binding);GO:0005737(cytoplasm);GO:0005768(endosome);GO:0005769(early endosome);GO:0005829(cytosol);GO:0006622(protein targeting to lysosome);GO:0007165(signal transduction);GO:0016020(membrane);GO:0016050(vesicle organization);GO:0016197(endosomal transport);GO:0030100(regula…	04144(Endocytosis);04350(TGF-beta signaling pathway);04350(TGF-beta signaling pathway)	K04679	NA	zinc finger FYVE-type containing 16 [Source:HGNC Symbol;Acc:HGNC:20756]	3' UTR	-12	5.01187e-14	-6.2	down
chr5	91380859	91418792	37934	ENSG00000113369	ENST00000265138	0	ARRDC3	GO:0001659(temperature homeostasis);GO:0005515(protein binding);GO:0005737(cytoplasm);GO:0005764(lysosome);GO:0005768(endosome);GO:0005769(early endosome);GO:0005886(plasma membrane);GO:0015031(protein transport);GO:0016020(membrane);GO:0031651(negative regulation of heat generation);GO:0031699(beta-3 adrenergic receptor binding);GO:0043588(skin development);GO:0051443(positive regulation of ubiq…	NA	NA	NA	arrestin domain containing 3 [Source:HGNC Symbol;Acc:HGNC:29263]	5' UTR	-0.278	0.399945	-1.68	down
chr5	103168217	103168277	61	ENSG00000145725	ENST00000321521	48017	PPIP5K2	GO:0000166(nucleotide binding);GO:0000827(inositol-1,3,4,5,6-pentakisphosphate kinase activity);GO:0000828(inositol hexakisphosphate kinase activity);GO:0000829(inositol heptakisphosphate kinase activity);GO:0000832(inositol hexakisphosphate 5-kinase activity);GO:0005524(ATP binding);GO:0005737(cytoplasm);GO:0005829(cytosol);GO:0006020(inositol metabolic process);GO:0007605(sensory perception of …	04070(Phosphatidylinositol signaling system);04070(Phosphatidylinositol signaling system)	K13024	EC:2.7.4.24	diphosphoinositol pentakisphosphate kinase 2 [Source:HGNC Symbol;Acc:HGNC:29035]	Exon (ENST00000321521/ENSG00000145725, exon 19 of 30)	-0.136	0.714496	0.585	up
chr5	109866986	109867316	331	ENSG00000112893	ENST00000261483	177620	MAN2A1	GO:0000139(Golgi membrane);GO:0001701(in utero embryonic development);GO:0001889(liver development);GO:0003824(catalytic activity);GO:0004559(alpha-mannosidase activity);GO:0004572(mannosyl-oligosaccharide 1,3-1,6-alpha-mannosidase activity);GO:0005615(extracellular space);GO:0005794(Golgi apparatus);GO:0005797(Golgi medial cisterna);GO:0005801(cis-Golgi network);GO:0005975(carbohydrate metabolic…	00510(N-Glycan biosynthesis);00510(N-Glycan biosynthesis)	K01231	EC:3.2.1.114	mannosidase alpha class 2A member 1 [Source:HGNC Symbol;Acc:HGNC:6824]	3' UTR	-1.65	0.00524807	-1.81	down
chr5	109867826	109867916	91	ENSG00000112893	ENST00000503970	5498	MAN2A1	GO:0000139(Golgi membrane);GO:0001701(in utero embryonic development);GO:0001889(liver development);GO:0003824(catalytic activity);GO:0004559(alpha-mannosidase activity);GO:0004572(mannosyl-oligosaccharide 1,3-1,6-alpha-mannosidase activity);GO:0005615(extracellular space);GO:0005794(Golgi apparatus);GO:0005797(Golgi medial cisterna);GO:0005801(cis-Golgi network);GO:0005975(carbohydrate metabolic…	00510(N-Glycan biosynthesis);00510(N-Glycan biosynthesis)	K01231	EC:3.2.1.114	mannosidase alpha class 2A member 1 [Source:HGNC Symbol;Acc:HGNC:6824]	Exon (ENST00000503970/ENSG00000112893, exon 2 of 2)	-0.314	0.334965	-1.81	down
chr5	110761446	110761686	241	ENSG00000164209	ENST00000513807	23285	SLC25A46	GO:0000422(autophagy of mitochondrion);GO:0005515(protein binding);GO:0005739(mitochondrion);GO:0005741(mitochondrial outer membrane);GO:0006839(mitochondrial transport);GO:0007005(mitochondrion organization);GO:0007416(synapse assembly);GO:0016020(membrane);GO:0016021(integral component of membrane);GO:0016358(dendrite development);GO:0021554(optic nerve development);GO:0021702(cerebellar Purkin…	NA	K03454	NA	solute carrier family 25 member 46 [Source:HGNC Symbol;Acc:HGNC:25198]	Exon (ENST00000513807/ENSG00000164209, exon 8 of 8)	-0.587	0.119399	-0.565	down
chr5	115620399	115620758	360	ENSG00000134970	ENST00000456936	5278	TMED7	GO:0000139(Golgi membrane);GO:0005783(endoplasmic reticulum);GO:0005789(endoplasmic reticulum membrane);GO:0005793(endoplasmic reticulum-Golgi intermediate compartment);GO:0005794(Golgi apparatus);GO:0006886(intracellular protein transport);GO:0006888(endoplasmic reticulum to Golgi vesicle-mediated transport);GO:0006890(retrograde vesicle-mediated transport, Golgi to endoplasmic reticulum);GO:000…	NA	K20349	NA	transmembrane p24 trafficking protein 7 [Source:HGNC Symbol;Acc:HGNC:24253]	Exon (ENST00000668244/ENSG00000249249, exon 2 of 2)	-1.33	0.0125893	-1.04	down
chr5	115898651	115903134	4484	ENSG00000177879	ENST00000316788	56716	AP3S1	GO:0005515(protein binding);GO:0005794(Golgi apparatus);GO:0006886(intracellular protein transport);GO:0008089(anterograde axonal transport);GO:0008286(insulin receptor signaling pathway);GO:0015031(protein transport);GO:0016020(membrane);GO:0016192(vesicle-mediated transport);GO:0030117(membrane coat);GO:0030119(AP-type membrane coat adaptor complex);GO:0030123(AP-3 adaptor complex);GO:0030133(t…	04142(Lysosome);04142(Lysosome)	NA	NA	adaptor related protein complex 3 subunit sigma 1 [Source:HGNC Symbol;Acc:HGNC:2013]	Exon (ENST00000316788/ENSG00000177879, exon 5 of 6)	-4.73	1.90546e-06	-0.966	down
chr5	115912109	115913573	1465	ENSG00000177879	ENST00000316788	70174	AP3S1	GO:0005515(protein binding);GO:0005794(Golgi apparatus);GO:0006886(intracellular protein transport);GO:0008089(anterograde axonal transport);GO:0008286(insulin receptor signaling pathway);GO:0015031(protein transport);GO:0016020(membrane);GO:0016192(vesicle-mediated transport);GO:0030117(membrane coat);GO:0030119(AP-type membrane coat adaptor complex);GO:0030123(AP-3 adaptor complex);GO:0030133(t…	04142(Lysosome);04142(Lysosome)	NA	NA	adaptor related protein complex 3 subunit sigma 1 [Source:HGNC Symbol;Acc:HGNC:2013]	3' UTR	-7.44	2.5704e-09	-1.69	down
chr5	115913842	115914081	240	ENSG00000177879	ENST00000316788	71907	AP3S1	GO:0005515(protein binding);GO:0005794(Golgi apparatus);GO:0006886(intracellular protein transport);GO:0008089(anterograde axonal transport);GO:0008286(insulin receptor signaling pathway);GO:0015031(protein transport);GO:0016020(membrane);GO:0016192(vesicle-mediated transport);GO:0030117(membrane coat);GO:0030119(AP-type membrane coat adaptor complex);GO:0030123(AP-3 adaptor complex);GO:0030133(t…	04142(Lysosome);04142(Lysosome)	NA	NA	adaptor related protein complex 3 subunit sigma 1 [Source:HGNC Symbol;Acc:HGNC:2013]	3' UTR	-91.4	1.99526e-94	-6.88	down
chr5	119392890	119394028	1139	ENSG00000145779	ENST00000274456	124198	TNFAIP8	GO:0005515(protein binding);GO:0005654(nucleoplasm);GO:0005737(cytoplasm);GO:0006915(apoptotic process);GO:0042981(regulation of apoptotic process);GO:0043027(cysteine-type endopeptidase inhibitor activity involved in apoptotic process);GO:0043065(positive regulation of apoptotic process);GO:0043066(negative regulation of apoptotic process);GO:0043154(negative regulation of cysteine-type endopept…	NA	NA	NA	TNF alpha induced protein 8 [Source:HGNC Symbol;Acc:HGNC:17260]	3' UTR	-27	2.51189e-29	-2.16	down
chr5	119394088	119394477	390	ENSG00000145779	ENST00000503646	39315	TNFAIP8	GO:0005515(protein binding);GO:0005654(nucleoplasm);GO:0005737(cytoplasm);GO:0006915(apoptotic process);GO:0042981(regulation of apoptotic process);GO:0043027(cysteine-type endopeptidase inhibitor activity involved in apoptotic process);GO:0043065(positive regulation of apoptotic process);GO:0043066(negative regulation of apoptotic process);GO:0043154(negative regulation of cysteine-type endopept…	NA	NA	NA	TNF alpha induced protein 8 [Source:HGNC Symbol;Acc:HGNC:17260]	3' UTR	-14.2	2.51189e-16	-6.22	down
chr5	119398340	119398520	181	ENSG00000145779	ENST00000504771	42321	TNFAIP8	GO:0005515(protein binding);GO:0005654(nucleoplasm);GO:0005737(cytoplasm);GO:0006915(apoptotic process);GO:0042981(regulation of apoptotic process);GO:0043027(cysteine-type endopeptidase inhibitor activity involved in apoptotic process);GO:0043065(positive regulation of apoptotic process);GO:0043066(negative regulation of apoptotic process);GO:0043154(negative regulation of cysteine-type endopept…	NA	NA	NA	TNF alpha induced protein 8 [Source:HGNC Symbol;Acc:HGNC:17260]	3' UTR	-0.421	0.215278	2.15	up
chr5	119398730	119398969	240	ENSG00000145779	ENST00000504771	42711	TNFAIP8	GO:0005515(protein binding);GO:0005654(nucleoplasm);GO:0005737(cytoplasm);GO:0006915(apoptotic process);GO:0042981(regulation of apoptotic process);GO:0043027(cysteine-type endopeptidase inhibitor activity involved in apoptotic process);GO:0043065(positive regulation of apoptotic process);GO:0043066(negative regulation of apoptotic process);GO:0043154(negative regulation of cysteine-type endopept…	NA	NA	NA	TNF alpha induced protein 8 [Source:HGNC Symbol;Acc:HGNC:17260]	3' UTR	-0.409	0.226464	-1.58	down
chr5	119399149	119399688	540	ENSG00000145779	ENST00000504771	43130	TNFAIP8	GO:0005515(protein binding);GO:0005654(nucleoplasm);GO:0005737(cytoplasm);GO:0006915(apoptotic process);GO:0042981(regulation of apoptotic process);GO:0043027(cysteine-type endopeptidase inhibitor activity involved in apoptotic process);GO:0043065(positive regulation of apoptotic process);GO:0043066(negative regulation of apoptotic process);GO:0043154(negative regulation of cysteine-type endopept…	NA	NA	NA	TNF alpha induced protein 8 [Source:HGNC Symbol;Acc:HGNC:17260]	3' UTR	-0.488	0.168267	-1.03	down
chr5	123512518	123545871	33354	ENSG00000151292	ENST00000521364	0	CSNK1G3	GO:0000166(nucleotide binding);GO:0004672(protein kinase activity);GO:0004674(protein serine/threonine kinase activity);GO:0005524(ATP binding);GO:0005634(nucleus);GO:0005737(cytoplasm);GO:0005886(plasma membrane);GO:0006464(cellular protein modification process);GO:0006468(protein phosphorylation);GO:0006897(endocytosis);GO:0007165(signal transduction);GO:0016055(Wnt signaling pathway);GO:001630…	04340(Hedgehog signaling pathway);04340(Hedgehog signaling pathway)	K08958	EC:2.7.11.1	casein kinase 1 gamma 3 [Source:HGNC Symbol;Acc:HGNC:2456]	5' UTR	-0.239	0.500035	0.138	up
chr5	123614351	123614710	360	ENSG00000151292	ENST00000345990	102252	CSNK1G3	GO:0000166(nucleotide binding);GO:0004672(protein kinase activity);GO:0004674(protein serine/threonine kinase activity);GO:0005524(ATP binding);GO:0005634(nucleus);GO:0005737(cytoplasm);GO:0005886(plasma membrane);GO:0006464(cellular protein modification process);GO:0006468(protein phosphorylation);GO:0006897(endocytosis);GO:0007165(signal transduction);GO:0016055(Wnt signaling pathway);GO:001630…	04340(Hedgehog signaling pathway);04340(Hedgehog signaling pathway)	K08958	EC:2.7.11.1	casein kinase 1 gamma 3 [Source:HGNC Symbol;Acc:HGNC:2456]	3' UTR	-1.09	0.0245471	-1.37	down
chr5	123615159	123615339	181	ENSG00000151292	ENST00000345990	103060	CSNK1G3	GO:0000166(nucleotide binding);GO:0004672(protein kinase activity);GO:0004674(protein serine/threonine kinase activity);GO:0005524(ATP binding);GO:0005634(nucleus);GO:0005737(cytoplasm);GO:0005886(plasma membrane);GO:0006464(cellular protein modification process);GO:0006468(protein phosphorylation);GO:0006897(endocytosis);GO:0007165(signal transduction);GO:0016055(Wnt signaling pathway);GO:001630…	04340(Hedgehog signaling pathway);04340(Hedgehog signaling pathway)	K08958	EC:2.7.11.1	casein kinase 1 gamma 3 [Source:HGNC Symbol;Acc:HGNC:2456]	3' UTR	-4.15	8.12831e-06	-3.29	down
chr5	123616596	123616716	121	ENSG00000151292	ENST00000345990	104497	CSNK1G3	GO:0000166(nucleotide binding);GO:0004672(protein kinase activity);GO:0004674(protein serine/threonine kinase activity);GO:0005524(ATP binding);GO:0005634(nucleus);GO:0005737(cytoplasm);GO:0005886(plasma membrane);GO:0006464(cellular protein modification process);GO:0006468(protein phosphorylation);GO:0006897(endocytosis);GO:0007165(signal transduction);GO:0016055(Wnt signaling pathway);GO:001630…	04340(Hedgehog signaling pathway);04340(Hedgehog signaling pathway)	K08958	EC:2.7.11.1	casein kinase 1 gamma 3 [Source:HGNC Symbol;Acc:HGNC:2456]	3' UTR	-6.06	7.4131e-08	-4.68	down
chr5	132075762	132076170	409	ENSG00000164400	ENST00000296871	1973	CSF2	GO:0000165(MAPK cascade);GO:0001821(histamine secretion);GO:0001892(embryonic placenta development);GO:0005125(cytokine activity);GO:0005129(granulocyte macrophage colony-stimulating factor receptor binding);GO:0005515(protein binding);GO:0005576(extracellular region);GO:0005615(extracellular space);GO:0006955(immune response);GO:0008083(growth factor activity);GO:0008284(positive regulation of c…	04060(Cytokine-cytokine receptor interaction);04630(Jak-STAT signaling pathway);04640(Hematopoietic cell lineage);04650(Natural killer cell mediated cytotoxicity);04657(IL-17 signaling pathway);04660(T cell receptor signaling pathway);04664(Fc epsilon RI signaling pathway);04668(TNF signaling pathway);05132(Salmonella infection);05146(Amoebiasis);05166(Human T-cell leukemia virus 1 infection);051…	K05427	NA	colony stimulating factor 2 [Source:HGNC Symbol;Acc:HGNC:2434]	3' UTR	-2.17	0.00128825	0.275	up
chr5	159283285	159284998	1714	ENSG00000164332	ENST00000296786	19995	UBLCP1	GO:0004721(phosphoprotein phosphatase activity);GO:0004722(protein serine/threonine phosphatase activity);GO:0005515(protein binding);GO:0005634(nucleus);GO:0005654(nucleoplasm);GO:0005730(nucleolus);GO:0006470(protein dephosphorylation);GO:0016787(hydrolase activity);GO:0016787(hydrolase activity)	NA	K17618	EC:3.1.3.16	ubiquitin like domain containing CTD phosphatase 1 [Source:HGNC Symbol;Acc:HGNC:28110]	3' UTR	-1.96	0.00218776	-3.96	down
chr5	160232082	160238735	6654	ENSG00000170231	ENST00000393980	44715	FABP6	GO:0005737(cytoplasm);GO:0005829(cytosol);GO:0006629(lipid metabolic process);GO:0006869(lipid transport);GO:0008285(negative regulation of cell population proliferation);GO:0008289(lipid binding);GO:0016020(membrane);GO:0019433(triglyceride catabolic process);GO:0019433(triglyceride catabolic process)	03320(PPAR signaling pathway);03320(PPAR signaling pathway)	K08755	NA	fatty acid binding protein 6 [Source:HGNC Symbol;Acc:HGNC:3561]	3' UTR	-1.37	0.0114815	-0.219	down
chr5	178120685	178122461	1777	ENSG00000145911	ENST00000274605	7153	N4BP3	GO:0005515(protein binding);GO:0007275(multicellular organism development);GO:0007399(nervous system development);GO:0030424(axon);GO:0030425(dendrite);GO:0031410(cytoplasmic vesicle);GO:0042995(cell projection)	NA	NA	NA	NEDD4 binding protein 3 [Source:HGNC Symbol;Acc:HGNC:29852]	3' UTR	-0.366	0.269153	0.0786	up
chr5	178125363	178125542	180	ENSG00000145911	ENST00000274605	11831	N4BP3	GO:0005515(protein binding);GO:0007275(multicellular organism development);GO:0007399(nervous system development);GO:0030424(axon);GO:0030425(dendrite);GO:0031410(cytoplasmic vesicle);GO:0042995(cell projection)	NA	NA	NA	NEDD4 binding protein 3 [Source:HGNC Symbol;Acc:HGNC:29852]	3' UTR	-0.307	0.346737	-0.47	down
chr5	43446277	43454533	8257	ENSG00000151881	ENST00000500337	29303	TMEM267	GO:0005515(protein binding);GO:0016020(membrane);GO:0016021(integral component of membrane);GO:0016021(integral component of membrane)	NA	NA	NA	transmembrane protein 267 [Source:HGNC Symbol;Acc:HGNC:26139]	5' UTR	-1.82	0.00331131	-0.888	down
chr5	43479940	43483833	3894	ENSG00000151881	ENST00000500337	3	TMEM267	GO:0005515(protein binding);GO:0016020(membrane);GO:0016021(integral component of membrane);GO:0016021(integral component of membrane)	NA	NA	NA	transmembrane protein 267 [Source:HGNC Symbol;Acc:HGNC:26139]	5' UTR	-0.171	0.653131	-0.222	down
chr5	55940752	55940871	120	ENSG00000134352	ENST00000381298	54092	IL6ST	GO:0002675(positive regulation of acute inflammatory response);GO:0002821(positive regulation of adaptive immune response);GO:0004896(cytokine receptor activity);GO:0004897(ciliary neurotrophic factor receptor activity);GO:0004915(interleukin-6 receptor activity);GO:0004921(interleukin-11 receptor activity);GO:0004923(leukemia inhibitory factor receptor activity);GO:0004924(oncostatin-M receptor …	04060(Cytokine-cytokine receptor interaction);04550(Signaling pathways regulating pluripotency of stem cells);04630(Jak-STAT signaling pathway);04659(Th17 cell differentiation);05167(Kaposi sarcoma-associated herpesvirus infection);05200(Pathways in cancer);05203(Viral carcinogenesis);05203(Viral carcinogenesis)	K05060	NA	interleukin 6 signal transducer [Source:HGNC Symbol;Acc:HGNC:6021]	3' UTR	-0.46	0.186638	-1.74	down
chr5	55941649	55941799	151	ENSG00000134352	ENST00000381298	53164	IL6ST	GO:0002675(positive regulation of acute inflammatory response);GO:0002821(positive regulation of adaptive immune response);GO:0004896(cytokine receptor activity);GO:0004897(ciliary neurotrophic factor receptor activity);GO:0004915(interleukin-6 receptor activity);GO:0004921(interleukin-11 receptor activity);GO:0004923(leukemia inhibitory factor receptor activity);GO:0004924(oncostatin-M receptor …	04060(Cytokine-cytokine receptor interaction);04550(Signaling pathways regulating pluripotency of stem cells);04630(Jak-STAT signaling pathway);04659(Th17 cell differentiation);05167(Kaposi sarcoma-associated herpesvirus infection);05200(Pathways in cancer);05203(Viral carcinogenesis);05203(Viral carcinogenesis)	K05060	NA	interleukin 6 signal transducer [Source:HGNC Symbol;Acc:HGNC:6021]	3' UTR	-0.188	0.619441	-0.29	down
chr5	69351697	69355529	3833	ENSG00000085231	ENST00000380822	13991	AK6	GO:0000166(nucleotide binding);GO:0004017(adenylate kinase activity);GO:0005515(protein binding);GO:0005524(ATP binding);GO:0005634(nucleus);GO:0005654(nucleoplasm);GO:0005737(cytoplasm);GO:0005813(centrosome);GO:0005829(cytosol);GO:0015030(Cajal body);GO:0015949(nucleobase-containing small molecule interconversion);GO:0016020(membrane);GO:0016301(kinase activity);GO:0016310(phosphorylation);GO:0…	00230(Purine metabolism);03008(Ribosome biogenesis in eukaryotes);03008(Ribosome biogenesis in eukaryotes)	K18532	EC:2.7.4.3	adenylate kinase 6 [Source:HGNC Symbol;Acc:HGNC:49151]	3' UTR	-36	1.58489e-38	-4.8	down
chr5	69364803	69365072	270	ENSG00000085231	ENST00000380822	4448	AK6	GO:0000166(nucleotide binding);GO:0004017(adenylate kinase activity);GO:0005515(protein binding);GO:0005524(ATP binding);GO:0005634(nucleus);GO:0005654(nucleoplasm);GO:0005737(cytoplasm);GO:0005813(centrosome);GO:0005829(cytosol);GO:0015030(Cajal body);GO:0015949(nucleobase-containing small molecule interconversion);GO:0016020(membrane);GO:0016301(kinase activity);GO:0016310(phosphorylation);GO:0…	00230(Purine metabolism);03008(Ribosome biogenesis in eukaryotes);03008(Ribosome biogenesis in eukaryotes)	K18532	EC:2.7.4.3	adenylate kinase 6 [Source:HGNC Symbol;Acc:HGNC:49151]	3' UTR	-20	3.16228e-22	-3.37	down
chr5	80478644	80479033	390	ENSG00000039319	ENST00000338008	70631	ZFYVE16	GO:0005515(protein binding);GO:0005545(1-phosphatidylinositol binding);GO:0005547(phosphatidylinositol-3,4,5-trisphosphate binding);GO:0005737(cytoplasm);GO:0005768(endosome);GO:0005769(early endosome);GO:0005829(cytosol);GO:0006622(protein targeting to lysosome);GO:0007165(signal transduction);GO:0016020(membrane);GO:0016050(vesicle organization);GO:0016197(endosomal transport);GO:0030100(regula…	04144(Endocytosis);04350(TGF-beta signaling pathway);04350(TGF-beta signaling pathway)	K04679	NA	zinc finger FYVE-type containing 16 [Source:HGNC Symbol;Acc:HGNC:20756]	3' UTR	-12	5.01187e-14	-6.2	down
chr5	83940554	83940823	270	ENSG00000164176	ENST00000296591	444057	EDIL3	GO:0005178(integrin binding);GO:0005201(extracellular matrix structural constituent);GO:0005509(calcium ion binding);GO:0005576(extracellular region);GO:0007155(cell adhesion);GO:0007275(multicellular organism development);GO:0010811(positive regulation of cell-substrate adhesion);GO:0046872(metal ion binding);GO:0062023(collagen-containing extracellular matrix);GO:0070062(extracellular exosome);…	NA	NA	NA	EGF like repeats and discoidin domains 3 [Source:HGNC Symbol;Acc:HGNC:3173]	3' UTR	-25.9	2.51189e-28	-7.19	down
chr5	90393876	90399133	5258	ENSG00000153140	ENST00000283122	10623	CETN3	GO:0005509(calcium ion binding);GO:0005515(protein binding);GO:0005634(nucleus);GO:0005635(nuclear envelope);GO:0005643(nuclear pore);GO:0005730(nucleolus);GO:0005737(cytoplasm);GO:0005813(centrosome);GO:0005814(centriole);GO:0005815(microtubule organizing center);GO:0005856(cytoskeleton);GO:0007049(cell cycle);GO:0007098(centrosome cycle);GO:0008017(microtubule binding);GO:0015031(protein transp…	NA	NA	NA	centrin 3 [Source:HGNC Symbol;Acc:HGNC:1868]	3' UTR	-12.7	1e-14	-3.6	down
chr5	90399373	90405547	6175	ENSG00000153140	ENST00000283122	4209	CETN3	GO:0005509(calcium ion binding);GO:0005515(protein binding);GO:0005634(nucleus);GO:0005635(nuclear envelope);GO:0005643(nuclear pore);GO:0005730(nucleolus);GO:0005737(cytoplasm);GO:0005813(centrosome);GO:0005814(centriole);GO:0005815(microtubule organizing center);GO:0005856(cytoskeleton);GO:0007049(cell cycle);GO:0007098(centrosome cycle);GO:0008017(microtubule binding);GO:0015031(protein transp…	NA	NA	NA	centrin 3 [Source:HGNC Symbol;Acc:HGNC:1868]	3' UTR	-7.3	3.63078e-09	-3.74	down
chr5	90405697	90409766	4070	ENSG00000153140	ENST00000283122	0	CETN3	GO:0005509(calcium ion binding);GO:0005515(protein binding);GO:0005634(nucleus);GO:0005635(nuclear envelope);GO:0005643(nuclear pore);GO:0005730(nucleolus);GO:0005737(cytoplasm);GO:0005813(centrosome);GO:0005814(centriole);GO:0005815(microtubule organizing center);GO:0005856(cytoskeleton);GO:0007049(cell cycle);GO:0007098(centrosome cycle);GO:0008017(microtubule binding);GO:0015031(protein transp…	NA	NA	NA	centrin 3 [Source:HGNC Symbol;Acc:HGNC:1868]	5' UTR	-5.1	7.76247e-07	-1.59	down
chr5	91370511	91371436	926	ENSG00000113369	ENST00000265138	11881	ARRDC3	GO:0001659(temperature homeostasis);GO:0005515(protein binding);GO:0005737(cytoplasm);GO:0005764(lysosome);GO:0005768(endosome);GO:0005769(early endosome);GO:0005886(plasma membrane);GO:0015031(protein transport);GO:0016020(membrane);GO:0031651(negative regulation of heat generation);GO:0031699(beta-3 adrenergic receptor binding);GO:0043588(skin development);GO:0051443(positive regulation of ubiq…	NA	NA	NA	arrestin domain containing 3 [Source:HGNC Symbol;Acc:HGNC:29263]	3' UTR	-4.63	2.51189e-06	-1.08	down
chr5	91380958	91381018	61	ENSG00000113369	ENST00000265138	2299	ARRDC3	GO:0001659(temperature homeostasis);GO:0005515(protein binding);GO:0005737(cytoplasm);GO:0005764(lysosome);GO:0005768(endosome);GO:0005769(early endosome);GO:0005886(plasma membrane);GO:0015031(protein transport);GO:0016020(membrane);GO:0031651(negative regulation of heat generation);GO:0031699(beta-3 adrenergic receptor binding);GO:0043588(skin development);GO:0051443(positive regulation of ubiq…	NA	NA	NA	arrestin domain containing 3 [Source:HGNC Symbol;Acc:HGNC:29263]	Exon (ENST00000508948/ENSG00000113369, exon 1 of 4)	-0.136	0.714496	-0.585	down
chr5	98855183	98855393	211	ENSG00000153922	ENST00000614616	73614	CHD1	GO:0000166(nucleotide binding);GO:0003677(DNA binding);GO:0003678(DNA helicase activity);GO:0004386(helicase activity);GO:0005515(protein binding);GO:0005524(ATP binding);GO:0005634(nucleus);GO:0005654(nucleoplasm);GO:0005737(cytoplasm);GO:0006325(chromatin organization);GO:0006338(chromatin remodeling);GO:0006357(regulation of transcription by RNA polymerase II);GO:0016569(covalent chromatin mod…	NA	NA	NA	chromodomain helicase DNA binding protein 1 [Source:HGNC Symbol;Acc:HGNC:1915]	3' UTR	-0.498	0.16293	-1.41	down
chr5	98855753	98856592	840	ENSG00000153922	ENST00000614616	72415	CHD1	GO:0000166(nucleotide binding);GO:0003677(DNA binding);GO:0003678(DNA helicase activity);GO:0004386(helicase activity);GO:0005515(protein binding);GO:0005524(ATP binding);GO:0005634(nucleus);GO:0005654(nucleoplasm);GO:0005737(cytoplasm);GO:0006325(chromatin organization);GO:0006338(chromatin remodeling);GO:0006357(regulation of transcription by RNA polymerase II);GO:0016569(covalent chromatin mod…	NA	NA	NA	chromodomain helicase DNA binding protein 1 [Source:HGNC Symbol;Acc:HGNC:1915]	3' UTR	-2.62	0.000389045	-1.26	down
chr5	98858255	98858375	121	ENSG00000153922	ENST00000614616	70632	CHD1	GO:0000166(nucleotide binding);GO:0003677(DNA binding);GO:0003678(DNA helicase activity);GO:0004386(helicase activity);GO:0005515(protein binding);GO:0005524(ATP binding);GO:0005634(nucleus);GO:0005654(nucleoplasm);GO:0005737(cytoplasm);GO:0006325(chromatin organization);GO:0006338(chromatin remodeling);GO:0006357(regulation of transcription by RNA polymerase II);GO:0016569(covalent chromatin mod…	NA	NA	NA	chromodomain helicase DNA binding protein 1 [Source:HGNC Symbol;Acc:HGNC:1915]	3' UTR	-1.48	0.00831764	-3.81	down
chr5	98869145	98869205	61	ENSG00000153922	ENST00000614616	59802	CHD1	GO:0000166(nucleotide binding);GO:0003677(DNA binding);GO:0003678(DNA helicase activity);GO:0004386(helicase activity);GO:0005515(protein binding);GO:0005524(ATP binding);GO:0005634(nucleus);GO:0005654(nucleoplasm);GO:0005737(cytoplasm);GO:0006325(chromatin organization);GO:0006338(chromatin remodeling);GO:0006357(regulation of transcription by RNA polymerase II);GO:0016569(covalent chromatin mod…	NA	NA	NA	chromodomain helicase DNA binding protein 1 [Source:HGNC Symbol;Acc:HGNC:1915]	Exon (ENST00000511067/ENSG00000153922, exon 3 of 5)	-0.136	0.714496	0.585	up
chr5	98872416	98881112	8697	ENSG00000153922	ENST00000514344	0	CHD1	GO:0000166(nucleotide binding);GO:0003677(DNA binding);GO:0003678(DNA helicase activity);GO:0004386(helicase activity);GO:0005515(protein binding);GO:0005524(ATP binding);GO:0005634(nucleus);GO:0005654(nucleoplasm);GO:0005737(cytoplasm);GO:0006325(chromatin organization);GO:0006338(chromatin remodeling);GO:0006357(regulation of transcription by RNA polymerase II);GO:0016569(covalent chromatin mod…	NA	NA	NA	chromodomain helicase DNA binding protein 1 [Source:HGNC Symbol;Acc:HGNC:1915]	Exon (ENST00000614616/ENSG00000153922, exon 22 of 36)	-1.26	0.0154882	-2.19	down
chr5	98892535	98892595	61	ENSG00000153922	ENST00000614616	36412	CHD1	GO:0000166(nucleotide binding);GO:0003677(DNA binding);GO:0003678(DNA helicase activity);GO:0004386(helicase activity);GO:0005515(protein binding);GO:0005524(ATP binding);GO:0005634(nucleus);GO:0005654(nucleoplasm);GO:0005737(cytoplasm);GO:0006325(chromatin organization);GO:0006338(chromatin remodeling);GO:0006357(regulation of transcription by RNA polymerase II);GO:0016569(covalent chromatin mod…	NA	NA	NA	chromodomain helicase DNA binding protein 1 [Source:HGNC Symbol;Acc:HGNC:1915]	Exon (ENST00000614616/ENSG00000153922, exon 15 of 36)	-0.169	0.642688	-1	down
chr5	109368608	109378870	10263	ENSG00000198961	ENST00000361557	4563	PJA2	GO:0000139(Golgi membrane);GO:0004842(ubiquitin-protein transferase activity);GO:0005515(protein binding);GO:0005737(cytoplasm);GO:0005783(endoplasmic reticulum);GO:0005789(endoplasmic reticulum membrane);GO:0005794(Golgi apparatus);GO:0005886(plasma membrane);GO:0006954(inflammatory response);GO:0007616(long-term memory);GO:0010738(regulation of protein kinase A signaling);GO:0014069(postsynapti…	NA	K10634	EC:2.3.2.27	praja ring finger ubiquitin ligase 2 [Source:HGNC Symbol;Acc:HGNC:17481]	Exon (ENST00000361557/ENSG00000198961, exon 3 of 9)	-0.358	0.277332	0.186	up
chr5	109378930	109379109	180	ENSG00000198961	ENST00000361557	4324	PJA2	GO:0000139(Golgi membrane);GO:0004842(ubiquitin-protein transferase activity);GO:0005515(protein binding);GO:0005737(cytoplasm);GO:0005783(endoplasmic reticulum);GO:0005789(endoplasmic reticulum membrane);GO:0005794(Golgi apparatus);GO:0005886(plasma membrane);GO:0006954(inflammatory response);GO:0007616(long-term memory);GO:0010738(regulation of protein kinase A signaling);GO:0014069(postsynapti…	NA	K10634	EC:2.3.2.27	praja ring finger ubiquitin ligase 2 [Source:HGNC Symbol;Acc:HGNC:17481]	Exon (ENST00000361557/ENSG00000198961, exon 3 of 9)	-0.223	0.539511	-0.0808	down
chr5	109381566	109381626	61	ENSG00000198961	ENST00000361557	1807	PJA2	GO:0000139(Golgi membrane);GO:0004842(ubiquitin-protein transferase activity);GO:0005515(protein binding);GO:0005737(cytoplasm);GO:0005783(endoplasmic reticulum);GO:0005789(endoplasmic reticulum membrane);GO:0005794(Golgi apparatus);GO:0005886(plasma membrane);GO:0006954(inflammatory response);GO:0007616(long-term memory);GO:0010738(regulation of protein kinase A signaling);GO:0014069(postsynapti…	NA	K10634	EC:2.3.2.27	praja ring finger ubiquitin ligase 2 [Source:HGNC Symbol;Acc:HGNC:17481]	Exon (ENST00000361557/ENSG00000198961, exon 2 of 9)	-0.428	0.209894	-1.46	down
chr5	110738777	110738866	90	ENSG00000164209	ENST00000508781	641	SLC25A46	GO:0000422(autophagy of mitochondrion);GO:0005515(protein binding);GO:0005739(mitochondrion);GO:0005741(mitochondrial outer membrane);GO:0006839(mitochondrial transport);GO:0007005(mitochondrion organization);GO:0007416(synapse assembly);GO:0016020(membrane);GO:0016021(integral component of membrane);GO:0016358(dendrite development);GO:0021554(optic nerve development);GO:0021702(cerebellar Purkin…	NA	K03454	NA	solute carrier family 25 member 46 [Source:HGNC Symbol;Acc:HGNC:25198]	5' UTR	-0.158	0.666807	0.737	up
chr5	115521118	115521208	91	ENSG00000145780	ENST00000274457	23567	FEM1C	GO:0000151(ubiquitin ligase complex);GO:0005515(protein binding);GO:0005654(nucleoplasm);GO:0005737(cytoplasm);GO:0005829(cytosol);GO:0006511(ubiquitin-dependent protein catabolic process);GO:0016567(protein ubiquitination);GO:0043687(post-translational protein modification)	NA	NA	NA	fem-1 homolog C [Source:HGNC Symbol;Acc:HGNC:16933]	3' UTR	-0.824	0.0549541	-2.91	down
chr5	115522917	115523066	150	ENSG00000145780	ENST00000274457	21709	FEM1C	GO:0000151(ubiquitin ligase complex);GO:0005515(protein binding);GO:0005654(nucleoplasm);GO:0005737(cytoplasm);GO:0005829(cytosol);GO:0006511(ubiquitin-dependent protein catabolic process);GO:0016567(protein ubiquitination);GO:0043687(post-translational protein modification)	NA	NA	NA	fem-1 homolog C [Source:HGNC Symbol;Acc:HGNC:16933]	3' UTR	-4.6	2.69153e-06	-3.78	down
chr5	115524206	115525105	900	ENSG00000145780	ENST00000274457	19670	FEM1C	GO:0000151(ubiquitin ligase complex);GO:0005515(protein binding);GO:0005654(nucleoplasm);GO:0005737(cytoplasm);GO:0005829(cytosol);GO:0006511(ubiquitin-dependent protein catabolic process);GO:0016567(protein ubiquitination);GO:0043687(post-translational protein modification)	NA	NA	NA	fem-1 homolog C [Source:HGNC Symbol;Acc:HGNC:16933]	3' UTR	-2.32	0.000851138	-1.13	down
chr5	115525165	115543067	17903	ENSG00000145780	ENST00000274457	1708	FEM1C	GO:0000151(ubiquitin ligase complex);GO:0005515(protein binding);GO:0005654(nucleoplasm);GO:0005737(cytoplasm);GO:0005829(cytosol);GO:0006511(ubiquitin-dependent protein catabolic process);GO:0016567(protein ubiquitination);GO:0043687(post-translational protein modification)	NA	NA	NA	fem-1 homolog C [Source:HGNC Symbol;Acc:HGNC:16933]	Exon (ENST00000274457/ENSG00000145780, exon 2 of 3)	-1.03	0.0295121	-1.06	down
chr5	115543396	115543636	241	ENSG00000145780	ENST00000274457	1139	FEM1C	GO:0000151(ubiquitin ligase complex);GO:0005515(protein binding);GO:0005654(nucleoplasm);GO:0005737(cytoplasm);GO:0005829(cytosol);GO:0006511(ubiquitin-dependent protein catabolic process);GO:0016567(protein ubiquitination);GO:0043687(post-translational protein modification)	NA	NA	NA	fem-1 homolog C [Source:HGNC Symbol;Acc:HGNC:16933]	5' UTR	-0.897	0.0446684	-2.01	down
chr5	115615774	115616340	567	ENSG00000134970	ENST00000456936	9696	TMED7	GO:0000139(Golgi membrane);GO:0005783(endoplasmic reticulum);GO:0005789(endoplasmic reticulum membrane);GO:0005793(endoplasmic reticulum-Golgi intermediate compartment);GO:0005794(Golgi apparatus);GO:0006886(intracellular protein transport);GO:0006888(endoplasmic reticulum to Golgi vesicle-mediated transport);GO:0006890(retrograde vesicle-mediated transport, Golgi to endoplasmic reticulum);GO:000…	NA	K20349	NA	transmembrane p24 trafficking protein 7 [Source:HGNC Symbol;Acc:HGNC:24253]	3' UTR	-3.45	4.67735e-05	-1.28	down
chr5	132880242	132880392	151	ENSG00000072364	ENST00000265343	83242	AFF4	GO:0001650(fibrillar center);GO:0005515(protein binding);GO:0005634(nucleus);GO:0005654(nucleoplasm);GO:0006366(transcription by RNA polymerase II);GO:0006368(transcription elongation from RNA polymerase II promoter);GO:0007286(spermatid development);GO:0008023(transcription elongation factor complex);GO:0010468(regulation of gene expression);GO:0032783(super elongation complex);GO:0035327(transc…	NA	K15185	NA	AF4/FMR2 family member 4 [Source:HGNC Symbol;Acc:HGNC:17869]	3' UTR	-1.24	0.0165959	-3.81	down
chr5	132896398	132897026	629	ENSG00000072364	ENST00000265343	66608	AFF4	GO:0001650(fibrillar center);GO:0005515(protein binding);GO:0005634(nucleus);GO:0005654(nucleoplasm);GO:0006366(transcription by RNA polymerase II);GO:0006368(transcription elongation from RNA polymerase II promoter);GO:0007286(spermatid development);GO:0008023(transcription elongation factor complex);GO:0010468(regulation of gene expression);GO:0032783(super elongation complex);GO:0035327(transc…	NA	K15185	NA	AF4/FMR2 family member 4 [Source:HGNC Symbol;Acc:HGNC:17869]	Exon (ENST00000265343/ENSG00000072364, exon 11 of 21)	-0.198	0.597035	-0.0695	down
chr5	141863224	141863823	600	ENSG00000156453	ENST00000287008	14587	PCDH1	GO:0005509(calcium ion binding);GO:0005654(nucleoplasm);GO:0005730(nucleolus);GO:0005886(plasma membrane);GO:0005887(integral component of plasma membrane);GO:0005911(cell-cell junction);GO:0007155(cell adhesion);GO:0007156(homophilic cell adhesion via plasma membrane adhesion molecules);GO:0007267(cell-cell signaling);GO:0007399(nervous system development);GO:0016020(membrane);GO:0016021(integra…	NA	K16498	NA	protocadherin 1 [Source:HGNC Symbol;Acc:HGNC:8655]	3' UTR	-0.222	0.540754	-0.0259	down
chr5	141865141	141865321	181	ENSG00000156453	ENST00000287008	13089	PCDH1	GO:0005509(calcium ion binding);GO:0005654(nucleoplasm);GO:0005730(nucleolus);GO:0005886(plasma membrane);GO:0005887(integral component of plasma membrane);GO:0005911(cell-cell junction);GO:0007155(cell adhesion);GO:0007156(homophilic cell adhesion via plasma membrane adhesion molecules);GO:0007267(cell-cell signaling);GO:0007399(nervous system development);GO:0016020(membrane);GO:0016021(integra…	NA	K16498	NA	protocadherin 1 [Source:HGNC Symbol;Acc:HGNC:8655]	3' UTR	-1.03	0.0301995	-3.04	down
chr5	141868718	141868898	181	ENSG00000156453	ENST00000505937	0	PCDH1	GO:0005509(calcium ion binding);GO:0005654(nucleoplasm);GO:0005730(nucleolus);GO:0005886(plasma membrane);GO:0005887(integral component of plasma membrane);GO:0005911(cell-cell junction);GO:0007155(cell adhesion);GO:0007156(homophilic cell adhesion via plasma membrane adhesion molecules);GO:0007267(cell-cell signaling);GO:0007399(nervous system development);GO:0016020(membrane);GO:0016021(integra…	NA	K16498	NA	protocadherin 1 [Source:HGNC Symbol;Acc:HGNC:8655]	Exon (ENST00000287008/ENSG00000156453, exon 2 of 5)	-0.239	0.496592	0.415	up
chr5	149498820	149504949	6130	ENSG00000230551	ENST00000499521	0	AC021078	NA	NA	NA	NA	novel transcript	3' UTR	-4.23	6.76083e-06	-1.62	down
chr6	17608396	17608545	150	ENSG00000137414	ENST00000259963	8094	FAM8A1	GO:0005515(protein binding);GO:0016020(membrane);GO:0016021(integral component of membrane)	NA	NA	NA	family with sequence similarity 8 member A1 [Source:HGNC Symbol;Acc:HGNC:16372]	3' UTR	-0.411	0.223872	-2	down
chr6	18387410	18399606	12197	ENSG00000137393	ENST00000486622	0	RNF144B	GO:0000151(ubiquitin ligase complex);GO:0000209(protein polyubiquitination);GO:0004842(ubiquitin-protein transferase activity);GO:0005515(protein binding);GO:0005737(cytoplasm);GO:0005739(mitochondrion);GO:0005829(cytosol);GO:0006511(ubiquitin-dependent protein catabolic process);GO:0006915(apoptotic process);GO:0016020(membrane);GO:0016021(integral component of membrane);GO:0016567(protein ubiqu…	NA	K11975	EC:2.3.2.31	ring finger protein 144B [Source:HGNC Symbol;Acc:HGNC:21578]	5' UTR	-2.99	0.000151356	-0.877	down
chr6	18465015	18465613	599	ENSG00000137393	ENST00000259939	77665	RNF144B	GO:0000151(ubiquitin ligase complex);GO:0000209(protein polyubiquitination);GO:0004842(ubiquitin-protein transferase activity);GO:0005515(protein binding);GO:0005737(cytoplasm);GO:0005739(mitochondrion);GO:0005829(cytosol);GO:0006511(ubiquitin-dependent protein catabolic process);GO:0006915(apoptotic process);GO:0016020(membrane);GO:0016021(integral component of membrane);GO:0016567(protein ubiqu…	NA	K11975	EC:2.3.2.31	ring finger protein 144B [Source:HGNC Symbol;Acc:HGNC:21578]	3' UTR	-0.635	0.101158	-0.827	down
chr6	29722805	29723320	516	ENSG00000204642	ENST00000376861	30	HLA-F	GO:0000139(Golgi membrane);GO:0001916(positive regulation of T cell mediated cytotoxicity);GO:0002376(immune system process);GO:0002474(antigen processing and presentation of peptide antigen via MHC class I);GO:0002476(antigen processing and presentation of endogenous peptide antigen via MHC class Ib);GO:0002477(antigen processing and presentation of exogenous peptide antigen via MHC class Ib);GO…	04144(Endocytosis);04145(Phagosome);04218(Cellular senescence);04514(Cell adhesion molecules (CAMs));04612(Antigen processing and presentation);04650(Natural killer cell mediated cytotoxicity);04940(Type I diabetes mellitus);05163(Human cytomegalovirus infection);05165(Human papillomavirus infection);05166(Human T-cell leukemia virus 1 infection);05167(Kaposi sarcoma-associated herpesvirus infect…	K06751	NA	major histocompatibility complex, class I, F [Source:HGNC Symbol;Acc:HGNC:4963]	5' UTR	-0.17	0.654636	-0.415	down
chr6	29723380	29723619	240	ENSG00000204642	ENST00000462777	0	HLA-F	GO:0000139(Golgi membrane);GO:0001916(positive regulation of T cell mediated cytotoxicity);GO:0002376(immune system process);GO:0002474(antigen processing and presentation of peptide antigen via MHC class I);GO:0002476(antigen processing and presentation of endogenous peptide antigen via MHC class Ib);GO:0002477(antigen processing and presentation of exogenous peptide antigen via MHC class Ib);GO…	04144(Endocytosis);04145(Phagosome);04218(Cellular senescence);04514(Cell adhesion molecules (CAMs));04612(Antigen processing and presentation);04650(Natural killer cell mediated cytotoxicity);04940(Type I diabetes mellitus);05163(Human cytomegalovirus infection);05165(Human papillomavirus infection);05166(Human T-cell leukemia virus 1 infection);05167(Kaposi sarcoma-associated herpesvirus infect…	K06751	NA	major histocompatibility complex, class I, F [Source:HGNC Symbol;Acc:HGNC:4963]	5' UTR	-0.784	0.0630957	0.281	up
chr6	29723679	29724380	702	ENSG00000204642	ENST00000485513	0	HLA-F	GO:0000139(Golgi membrane);GO:0001916(positive regulation of T cell mediated cytotoxicity);GO:0002376(immune system process);GO:0002474(antigen processing and presentation of peptide antigen via MHC class I);GO:0002476(antigen processing and presentation of endogenous peptide antigen via MHC class Ib);GO:0002477(antigen processing and presentation of exogenous peptide antigen via MHC class Ib);GO…	04144(Endocytosis);04145(Phagosome);04218(Cellular senescence);04514(Cell adhesion molecules (CAMs));04612(Antigen processing and presentation);04650(Natural killer cell mediated cytotoxicity);04940(Type I diabetes mellitus);05163(Human cytomegalovirus infection);05165(Human papillomavirus infection);05166(Human T-cell leukemia virus 1 infection);05167(Kaposi sarcoma-associated herpesvirus infect…	K06751	NA	major histocompatibility complex, class I, F [Source:HGNC Symbol;Acc:HGNC:4963]	Exon (ENST00000376861/ENSG00000204642, exon 3 of 8)	-1.85	0.00301995	0.197	up
chr6	29726011	29726160	150	ENSG00000204642	ENST00000376861	3236	HLA-F	GO:0000139(Golgi membrane);GO:0001916(positive regulation of T cell mediated cytotoxicity);GO:0002376(immune system process);GO:0002474(antigen processing and presentation of peptide antigen via MHC class I);GO:0002476(antigen processing and presentation of endogenous peptide antigen via MHC class Ib);GO:0002477(antigen processing and presentation of exogenous peptide antigen via MHC class Ib);GO…	04144(Endocytosis);04145(Phagosome);04218(Cellular senescence);04514(Cell adhesion molecules (CAMs));04612(Antigen processing and presentation);04650(Natural killer cell mediated cytotoxicity);04940(Type I diabetes mellitus);05163(Human cytomegalovirus infection);05165(Human papillomavirus infection);05166(Human T-cell leukemia virus 1 infection);05167(Kaposi sarcoma-associated herpesvirus infect…	K06751	NA	major histocompatibility complex, class I, F [Source:HGNC Symbol;Acc:HGNC:4963]	Exon (ENST00000376861/ENSG00000204642, exon 7 of 8)	-12.7	1e-14	1.35	up
chr6	29728103	29728403	301	ENSG00000204642	ENST00000465459	3049	HLA-F	GO:0000139(Golgi membrane);GO:0001916(positive regulation of T cell mediated cytotoxicity);GO:0002376(immune system process);GO:0002474(antigen processing and presentation of peptide antigen via MHC class I);GO:0002476(antigen processing and presentation of endogenous peptide antigen via MHC class Ib);GO:0002477(antigen processing and presentation of exogenous peptide antigen via MHC class Ib);GO…	04144(Endocytosis);04145(Phagosome);04218(Cellular senescence);04514(Cell adhesion molecules (CAMs));04612(Antigen processing and presentation);04650(Natural killer cell mediated cytotoxicity);04940(Type I diabetes mellitus);05163(Human cytomegalovirus infection);05165(Human papillomavirus infection);05166(Human T-cell leukemia virus 1 infection);05167(Kaposi sarcoma-associated herpesvirus infect…	K06751	NA	major histocompatibility complex, class I, F [Source:HGNC Symbol;Acc:HGNC:4963]	3' UTR	-0.308	0.345144	-0.466	down
chr6	29728463	29728522	60	ENSG00000204642	ENST00000465459	3409	HLA-F	GO:0000139(Golgi membrane);GO:0001916(positive regulation of T cell mediated cytotoxicity);GO:0002376(immune system process);GO:0002474(antigen processing and presentation of peptide antigen via MHC class I);GO:0002476(antigen processing and presentation of endogenous peptide antigen via MHC class Ib);GO:0002477(antigen processing and presentation of exogenous peptide antigen via MHC class Ib);GO…	04144(Endocytosis);04145(Phagosome);04218(Cellular senescence);04514(Cell adhesion molecules (CAMs));04612(Antigen processing and presentation);04650(Natural killer cell mediated cytotoxicity);04940(Type I diabetes mellitus);05163(Human cytomegalovirus infection);05165(Human papillomavirus infection);05166(Human T-cell leukemia virus 1 infection);05167(Kaposi sarcoma-associated herpesvirus infect…	K06751	NA	major histocompatibility complex, class I, F [Source:HGNC Symbol;Acc:HGNC:4963]	3' UTR	-0.334	0.306902	-0.86	down
chr6	31463385	31463705	321	ENSG00000206337	ENST00000414046	215	HCP5	NA	NA	NA	NA	HLA complex P5 [Source:HGNC Symbol;Acc:HGNC:21659]	Exon (ENST00000673857/ENSG00000288587, exon 3 of 3)	-0.299	0.359749	-0.339	down
chr6	31463230	31464310	1081	ENSG00000206337	ENST00000674016	0	HCP5	NA	NA	NA	NA	HLA complex P5 [Source:HGNC Symbol;Acc:HGNC:21659]	Exon (ENST00000673857/ENSG00000288587, exon 2 of 3)	-0.813	0.057544	-0.562	down
chr6	31471681	31471741	61	ENSG00000206337	ENST00000414046	8511	HCP5	NA	NA	NA	NA	HLA complex P5 [Source:HGNC Symbol;Acc:HGNC:21659]	Exon (ENST00000414046/ENSG00000206337, exon 2 of 2)	-0.136	0.714496	0.585	up
chr6	31951898	31952048	151	ENSG00000243649	ENST00000425368	5803	CFB	GO:0001848(complement binding);GO:0002376(immune system process);GO:0004252(serine-type endopeptidase activity);GO:0005515(protein binding);GO:0005576(extracellular region);GO:0005615(extracellular space);GO:0005886(plasma membrane);GO:0006508(proteolysis);GO:0006956(complement activation);GO:0006957(complement activation, alternative pathway);GO:0008233(peptidase activity);GO:0008236(serine-type…	04610(Complement and coagulation cascades);05150(Staphylococcus aureus infection);05150(Staphylococcus aureus infection)	NA	NA	complement factor B [Source:HGNC Symbol;Acc:HGNC:1037]	3' UTR	-1.2	0.018197	-0.742	down
chr6	31951845	31952084	240	ENSG00000243649	ENST00000425368	5750	CFB	GO:0001848(complement binding);GO:0002376(immune system process);GO:0004252(serine-type endopeptidase activity);GO:0005515(protein binding);GO:0005576(extracellular region);GO:0005615(extracellular space);GO:0005886(plasma membrane);GO:0006508(proteolysis);GO:0006956(complement activation);GO:0006957(complement activation, alternative pathway);GO:0008233(peptidase activity);GO:0008236(serine-type…	04610(Complement and coagulation cascades);05150(Staphylococcus aureus infection);05150(Staphylococcus aureus infection)	NA	NA	complement factor B [Source:HGNC Symbol;Acc:HGNC:1037]	3' UTR	-0.574	0.124738	-0.507	down
chr6	32854183	32856377	2195	ENSG00000240065	ENST00000374859	0	PSMB9	GO:0000165(MAPK cascade);GO:0000209(protein polyubiquitination);GO:0000502(proteasome complex);GO:0002223(stimulatory C-type lectin receptor signaling pathway);GO:0002376(immune system process);GO:0002479(antigen processing and presentation of exogenous peptide antigen via MHC class I, TAP-dependent);GO:0004175(endopeptidase activity);GO:0004298(threonine-type endopeptidase activity);GO:0005515(p…	03050(Proteasome);03050(Proteasome)	NA	NA	proteasome 20S subunit beta 9 [Source:HGNC Symbol;Acc:HGNC:9546]	5' UTR	-0.238	0.502343	0.000911	up
chr6	32858870	32859613	744	ENSG00000240065	ENST00000395330	14734	PSMB9	GO:0000165(MAPK cascade);GO:0000209(protein polyubiquitination);GO:0000502(proteasome complex);GO:0002223(stimulatory C-type lectin receptor signaling pathway);GO:0002376(immune system process);GO:0002479(antigen processing and presentation of exogenous peptide antigen via MHC class I, TAP-dependent);GO:0004175(endopeptidase activity);GO:0004298(threonine-type endopeptidase activity);GO:0005515(p…	03050(Proteasome);03050(Proteasome)	NA	NA	proteasome 20S subunit beta 9 [Source:HGNC Symbol;Acc:HGNC:9546]	3' UTR	-5.66	1.94984e-07	-0.584	down
chr6	32859672	32859821	150	ENSG00000240065	ENST00000374859	5480	PSMB9	GO:0000165(MAPK cascade);GO:0000209(protein polyubiquitination);GO:0000502(proteasome complex);GO:0002223(stimulatory C-type lectin receptor signaling pathway);GO:0002376(immune system process);GO:0002479(antigen processing and presentation of exogenous peptide antigen via MHC class I, TAP-dependent);GO:0004175(endopeptidase activity);GO:0004298(threonine-type endopeptidase activity);GO:0005515(p…	03050(Proteasome);03050(Proteasome)	NA	NA	proteasome 20S subunit beta 9 [Source:HGNC Symbol;Acc:HGNC:9546]	3' UTR	-1.86	0.00288403	-0.914	down
chr6	34240811	34244919	4109	ENSG00000137309	ENST00000674029	3938	HMGA1	GO:0000785(chromatin);GO:0000987(cis-regulatory region sequence-specific DNA binding);GO:0003677(DNA binding);GO:0003680(AT DNA binding);GO:0003682(chromatin binding);GO:0003713(transcription coactivator activity);GO:0003906(DNA-(apurinic or apyrimidinic site) endonuclease activity);GO:0005515(protein binding);GO:0005634(nucleus);GO:0005654(nucleoplasm);GO:0005667(transcription factor complex);GO…	NA	K09282	NA	high mobility group AT-hook 1 [Source:HGNC Symbol;Acc:HGNC:5010]	3' UTR	-0.255	0.44978	0.0203	up
chr6	47477938	47478118	181	ENSG00000198087	ENST00000359314	149	CD2AP	GO:0001650(fibrillar center);GO:0001726(ruffle);GO:0005172(vascular endothelial growth factor receptor binding);GO:0005200(structural constituent of cytoskeleton);GO:0005515(protein binding);GO:0005737(cytoplasm);GO:0005829(cytosol);GO:0005856(cytoskeleton);GO:0005886(plasma membrane);GO:0005911(cell-cell junction);GO:0006930(substrate-dependent cell migration, cell extension);GO:0007015(actin fi…	05100(Bacterial invasion of epithelial cells);05100(Bacterial invasion of epithelial cells)	K13738	NA	CD2 associated protein [Source:HGNC Symbol;Acc:HGNC:14258]	5' UTR	-0.222	0.540754	0.585	up
chr6	80004665	80004815	151	ENSG00000112742	ENST00000502580	0	TTK	GO:0000166(nucleotide binding);GO:0000776(kinetochore);GO:0004672(protein kinase activity);GO:0004674(protein serine/threonine kinase activity);GO:0004712(protein serine/threonine/tyrosine kinase activity);GO:0004713(protein tyrosine kinase activity);GO:0005515(protein binding);GO:0005524(ATP binding);GO:0005634(nucleus);GO:0005737(cytoplasm);GO:0005819(spindle);GO:0006468(protein phosphorylation…	04110(Cell cycle);04110(Cell cycle)	K08866	EC:2.7.12.1	TTK protein kinase [Source:HGNC Symbol;Acc:HGNC:12401]	5' UTR	-0.272	0.412098	-1.58	down
chr6	80011902	80013349	1448	ENSG00000112742	ENST00000509894	8015	TTK	GO:0000166(nucleotide binding);GO:0000776(kinetochore);GO:0004672(protein kinase activity);GO:0004674(protein serine/threonine kinase activity);GO:0004712(protein serine/threonine/tyrosine kinase activity);GO:0004713(protein tyrosine kinase activity);GO:0005515(protein binding);GO:0005524(ATP binding);GO:0005634(nucleus);GO:0005737(cytoplasm);GO:0005819(spindle);GO:0006468(protein phosphorylation…	04110(Cell cycle);04110(Cell cycle)	K08866	EC:2.7.12.1	TTK protein kinase [Source:HGNC Symbol;Acc:HGNC:12401]	Exon (ENST00000509894/ENSG00000112742, exon 8 of 22)	-0.761	0.0676083	-2.17	down
chr6	80040693	80042527	1835	ENSG00000112742	ENST00000509894	36806	TTK	GO:0000166(nucleotide binding);GO:0000776(kinetochore);GO:0004672(protein kinase activity);GO:0004674(protein serine/threonine kinase activity);GO:0004712(protein serine/threonine/tyrosine kinase activity);GO:0004713(protein tyrosine kinase activity);GO:0005515(protein binding);GO:0005524(ATP binding);GO:0005634(nucleus);GO:0005737(cytoplasm);GO:0005819(spindle);GO:0006468(protein phosphorylation…	04110(Cell cycle);04110(Cell cycle)	K08866	EC:2.7.12.1	TTK protein kinase [Source:HGNC Symbol;Acc:HGNC:12401]	3' UTR	-14.7	7.94328e-17	-2.93	down
chr6	85449703	85449942	240	ENSG00000135318	ENST00000369651	119	NT5E	GO:0000166(nucleotide binding);GO:0005515(protein binding);GO:0005654(nucleoplasm);GO:0005829(cytosol);GO:0005886(plasma membrane);GO:0006195(purine nucleotide catabolic process);GO:0006196(AMP catabolic process);GO:0006259(DNA metabolic process);GO:0007159(leukocyte cell-cell adhesion);GO:0008253(5'-nucleotidase activity);GO:0009166(nucleotide catabolic process);GO:0009986(cell surface);GO:00160…	00230(Purine metabolism);00240(Pyrimidine metabolism);00760(Nicotinate and nicotinamide metabolism);00760(Nicotinate and nicotinamide metabolism)	K19970	EC:3.1.3.5	5'-nucleotidase ecto [Source:HGNC Symbol;Acc:HGNC:8021]	5' UTR	-0.24	0.490908	0.644	up
chr6	85450151	85471580	21430	ENSG00000135318	ENST00000416334	0	NT5E	GO:0000166(nucleotide binding);GO:0005515(protein binding);GO:0005654(nucleoplasm);GO:0005829(cytosol);GO:0005886(plasma membrane);GO:0006195(purine nucleotide catabolic process);GO:0006196(AMP catabolic process);GO:0006259(DNA metabolic process);GO:0007159(leukocyte cell-cell adhesion);GO:0008253(5'-nucleotidase activity);GO:0009166(nucleotide catabolic process);GO:0009986(cell surface);GO:00160…	00230(Purine metabolism);00240(Pyrimidine metabolism);00760(Nicotinate and nicotinamide metabolism);00760(Nicotinate and nicotinamide metabolism)	K19970	EC:3.1.3.5	5'-nucleotidase ecto [Source:HGNC Symbol;Acc:HGNC:8021]	3' UTR	-6.14	6.0256e-08	-0.61	down
chr6	85495702	85495791	90	ENSG00000135318	ENST00000369651	46118	NT5E	GO:0000166(nucleotide binding);GO:0005515(protein binding);GO:0005654(nucleoplasm);GO:0005829(cytosol);GO:0005886(plasma membrane);GO:0006195(purine nucleotide catabolic process);GO:0006196(AMP catabolic process);GO:0006259(DNA metabolic process);GO:0007159(leukocyte cell-cell adhesion);GO:0008253(5'-nucleotidase activity);GO:0009166(nucleotide catabolic process);GO:0009986(cell surface);GO:00160…	00230(Purine metabolism);00240(Pyrimidine metabolism);00760(Nicotinate and nicotinamide metabolism);00760(Nicotinate and nicotinamide metabolism)	K19970	EC:3.1.3.5	5'-nucleotidase ecto [Source:HGNC Symbol;Acc:HGNC:8021]	3' UTR	-4.97	1.07152e-06	-4.67	down
chr6	96540548	96542966	2419	ENSG00000014123	ENST00000369278	18742	UFL1	GO:0001649(osteoblast differentiation);GO:0005515(protein binding);GO:0005634(nucleus);GO:0005694(chromosome);GO:0005737(cytoplasm);GO:0005783(endoplasmic reticulum);GO:0005789(endoplasmic reticulum membrane);GO:0005829(cytosol);GO:0006281(DNA repair);GO:0006974(cellular response to DNA damage stimulus);GO:0008284(positive regulation of cell population proliferation);GO:0010468(regulation of gene…	NA	K22755	EC:2.3.2.-	UFM1 specific ligase 1 [Source:HGNC Symbol;Acc:HGNC:23039]	Exon (ENST00000369278/ENSG00000014123, exon 11 of 19)	-0.657	0.0933254	-2.83	down
chr6	96553335	96553485	151	ENSG00000014123	ENST00000369278	31529	UFL1	GO:0001649(osteoblast differentiation);GO:0005515(protein binding);GO:0005634(nucleus);GO:0005694(chromosome);GO:0005737(cytoplasm);GO:0005783(endoplasmic reticulum);GO:0005789(endoplasmic reticulum membrane);GO:0005829(cytosol);GO:0006281(DNA repair);GO:0006974(cellular response to DNA damage stimulus);GO:0008284(positive regulation of cell population proliferation);GO:0010468(regulation of gene…	NA	K22755	EC:2.3.2.-	UFM1 specific ligase 1 [Source:HGNC Symbol;Acc:HGNC:23039]	Exon (ENST00000369278/ENSG00000014123, exon 19 of 19)	-1.13	0.0218776	-2.19	down
chr6	99568035	99568334	300	ENSG00000112237	ENST00000524049	0	CCNC	GO:0000079(regulation of cyclin-dependent protein serine/threonine kinase activity);GO:0005515(protein binding);GO:0005634(nucleus);GO:0005654(nucleoplasm);GO:0006357(regulation of transcription by RNA polymerase II);GO:0006367(transcription initiation from RNA polymerase II promoter);GO:0016538(cyclin-dependent protein serine/threonine kinase regulator activity);GO:0016592(mediator complex);GO:0…	NA	NA	NA	cyclin C [Source:HGNC Symbol;Acc:HGNC:1581]	5' UTR	-0.365	0.269153	-1.74	down
chr6	99568394	99568454	61	ENSG00000112237	ENST00000369220	174	CCNC	GO:0000079(regulation of cyclin-dependent protein serine/threonine kinase activity);GO:0005515(protein binding);GO:0005634(nucleus);GO:0005654(nucleoplasm);GO:0006357(regulation of transcription by RNA polymerase II);GO:0006367(transcription initiation from RNA polymerase II promoter);GO:0016538(cyclin-dependent protein serine/threonine kinase regulator activity);GO:0016592(mediator complex);GO:0…	NA	NA	NA	cyclin C [Source:HGNC Symbol;Acc:HGNC:1581]	Exon (ENST00000607332/ENSG00000279170, exon 5 of 5)	-0.194	0.583445	-1.32	down
chr6	121447315	121447554	240	ENSG00000152661	ENST00000649003	11720	GJA1	GO:0000132(establishment of mitotic spindle orientation);GO:0000139(Golgi membrane);GO:0001937(negative regulation of endothelial cell proliferation);GO:0002544(chronic inflammatory response);GO:0002931(response to ischemia);GO:0003104(positive regulation of glomerular filtration);GO:0003158(endothelium development);GO:0005243(gap junction channel activity);GO:0005515(protein binding);GO:0005654(…	04540(Gap junction);05412(Arrhythmogenic right ventricular cardiomyopathy (ARVC))	NA	NA	gap junction protein alpha 1 [Source:HGNC Symbol;Acc:HGNC:4274]	Exon (ENST00000649003/ENSG00000152661, exon 2 of 2)	-0.217	0.55335	-0.107	down
chr6	121447703	121448477	775	ENSG00000152661	ENST00000649003	12108	GJA1	GO:0000132(establishment of mitotic spindle orientation);GO:0000139(Golgi membrane);GO:0001937(negative regulation of endothelial cell proliferation);GO:0002544(chronic inflammatory response);GO:0002931(response to ischemia);GO:0003104(positive regulation of glomerular filtration);GO:0003158(endothelium development);GO:0005243(gap junction channel activity);GO:0005515(protein binding);GO:0005654(…	04540(Gap junction);05412(Arrhythmogenic right ventricular cardiomyopathy (ARVC))	NA	NA	gap junction protein alpha 1 [Source:HGNC Symbol;Acc:HGNC:4274]	3' UTR	-0.866	0.0489779	-0.802	down
chr6	121449132	121449578	447	ENSG00000152661	ENST00000649003	13537	GJA1	GO:0000132(establishment of mitotic spindle orientation);GO:0000139(Golgi membrane);GO:0001937(negative regulation of endothelial cell proliferation);GO:0002544(chronic inflammatory response);GO:0002931(response to ischemia);GO:0003104(positive regulation of glomerular filtration);GO:0003158(endothelium development);GO:0005243(gap junction channel activity);GO:0005515(protein binding);GO:0005654(…	04540(Gap junction);05412(Arrhythmogenic right ventricular cardiomyopathy (ARVC))	NA	NA	gap junction protein alpha 1 [Source:HGNC Symbol;Acc:HGNC:4274]	3' UTR	-7.27	3.98107e-09	-4.01	down
chr6	159726034	159727173	1140	ENSG00000112096	ENST00000535561	0	SOD2	GO:0000302(response to reactive oxygen species);GO:0000303(response to superoxide);GO:0001306(age-dependent response to oxidative stress);GO:0001315(age-dependent response to reactive oxygen species);GO:0001666(response to hypoxia);GO:0001836(release of cytochrome c from mitochondria);GO:0001889(liver development);GO:0003032(detection of oxygen);GO:0003069(acetylcholine-mediated vasodilation invo…	04068(FoxO signaling pathway);04146(Peroxisome);04211(Longevity regulating pathway);04213(Longevity regulating pathway - multiple species);05016(Huntington disease);05016(Huntington disease)	K04564	EC:1.15.1.1	superoxide dismutase 2 [Source:HGNC Symbol;Acc:HGNC:11180]	5' UTR	-1.99	0.00204174	-0.539	down
chr6	159742095	159749420	7326	ENSG00000112096	ENST00000537657	0	SOD2	GO:0000302(response to reactive oxygen species);GO:0000303(response to superoxide);GO:0001306(age-dependent response to oxidative stress);GO:0001315(age-dependent response to reactive oxygen species);GO:0001666(response to hypoxia);GO:0001836(release of cytochrome c from mitochondria);GO:0001889(liver development);GO:0003032(detection of oxygen);GO:0003069(acetylcholine-mediated vasodilation invo…	04068(FoxO signaling pathway);04146(Peroxisome);04211(Longevity regulating pathway);04213(Longevity regulating pathway - multiple species);05016(Huntington disease);05016(Huntington disease)	K04564	EC:1.15.1.1	superoxide dismutase 2 [Source:HGNC Symbol;Acc:HGNC:11180]	5' UTR	-42.2	7.94328e-45	-0.997	down
chr6	159753498	159755720	2223	ENSG00000112096	ENST00000546087	6809	SOD2	GO:0000302(response to reactive oxygen species);GO:0000303(response to superoxide);GO:0001306(age-dependent response to oxidative stress);GO:0001315(age-dependent response to reactive oxygen species);GO:0001666(response to hypoxia);GO:0001836(release of cytochrome c from mitochondria);GO:0001889(liver development);GO:0003032(detection of oxygen);GO:0003069(acetylcholine-mediated vasodilation invo…	04068(FoxO signaling pathway);04146(Peroxisome);04211(Longevity regulating pathway);04213(Longevity regulating pathway - multiple species);05016(Huntington disease);05016(Huntington disease)	K04564	EC:1.15.1.1	superoxide dismutase 2 [Source:HGNC Symbol;Acc:HGNC:11180]	3' UTR	-0.269	0.41783	-0.043	down
chr6	18224189	18224429	241	ENSG00000124795	ENST00000652689	40101	DEK	GO:0003677(DNA binding);GO:0003723(RNA binding);GO:0005515(protein binding);GO:0005634(nucleus);GO:0005654(nucleoplasm);GO:0006325(chromatin organization);GO:0006357(regulation of transcription by RNA polymerase II);GO:0006366(transcription by RNA polymerase II);GO:0007165(signal transduction);GO:0019079(viral genome replication);GO:0042393(histone binding);GO:0043292(contractile fiber);GO:004581…	NA	NA	NA	DEK proto-oncogene [Source:HGNC Symbol;Acc:HGNC:2768]	3' UTR	-81.7	1.25893e-84	-7.11	down
chr6	18224669	18224998	330	ENSG00000124795	ENST00000652689	39532	DEK	GO:0003677(DNA binding);GO:0003723(RNA binding);GO:0005515(protein binding);GO:0005634(nucleus);GO:0005654(nucleoplasm);GO:0006325(chromatin organization);GO:0006357(regulation of transcription by RNA polymerase II);GO:0006366(transcription by RNA polymerase II);GO:0007165(signal transduction);GO:0019079(viral genome replication);GO:0042393(histone binding);GO:0043292(contractile fiber);GO:004581…	NA	NA	NA	DEK proto-oncogene [Source:HGNC Symbol;Acc:HGNC:2768]	3' UTR	-57.9	1e-60	-2.99	down
chr6	18225657	18225897	241	ENSG00000124795	ENST00000652689	38633	DEK	GO:0003677(DNA binding);GO:0003723(RNA binding);GO:0005515(protein binding);GO:0005634(nucleus);GO:0005654(nucleoplasm);GO:0006325(chromatin organization);GO:0006357(regulation of transcription by RNA polymerase II);GO:0006366(transcription by RNA polymerase II);GO:0007165(signal transduction);GO:0019079(viral genome replication);GO:0042393(histone binding);GO:0043292(contractile fiber);GO:004581…	NA	NA	NA	DEK proto-oncogene [Source:HGNC Symbol;Acc:HGNC:2768]	3' UTR	-19.4	1.25893e-21	-5.64	down
chr6	18226136	18237214	11079	ENSG00000124795	ENST00000652689	27316	DEK	GO:0003677(DNA binding);GO:0003723(RNA binding);GO:0005515(protein binding);GO:0005634(nucleus);GO:0005654(nucleoplasm);GO:0006325(chromatin organization);GO:0006357(regulation of transcription by RNA polymerase II);GO:0006366(transcription by RNA polymerase II);GO:0007165(signal transduction);GO:0019079(viral genome replication);GO:0042393(histone binding);GO:0043292(contractile fiber);GO:004581…	NA	NA	NA	DEK proto-oncogene [Source:HGNC Symbol;Acc:HGNC:2768]	3' UTR	-24.7	3.98107e-27	-4.33	down
chr6	18237363	18244684	7322	ENSG00000124795	ENST00000652689	19846	DEK	GO:0003677(DNA binding);GO:0003723(RNA binding);GO:0005515(protein binding);GO:0005634(nucleus);GO:0005654(nucleoplasm);GO:0006325(chromatin organization);GO:0006357(regulation of transcription by RNA polymerase II);GO:0006366(transcription by RNA polymerase II);GO:0007165(signal transduction);GO:0019079(viral genome replication);GO:0042393(histone binding);GO:0043292(contractile fiber);GO:004581…	NA	NA	NA	DEK proto-oncogene [Source:HGNC Symbol;Acc:HGNC:2768]	3' UTR	-11.8	7.94328e-14	-2.19	down
chr6	18249767	18256597	6831	ENSG00000124795	ENST00000512145	0	DEK	GO:0003677(DNA binding);GO:0003723(RNA binding);GO:0005515(protein binding);GO:0005634(nucleus);GO:0005654(nucleoplasm);GO:0006325(chromatin organization);GO:0006357(regulation of transcription by RNA polymerase II);GO:0006366(transcription by RNA polymerase II);GO:0007165(signal transduction);GO:0019079(viral genome replication);GO:0042393(histone binding);GO:0043292(contractile fiber);GO:004581…	NA	NA	NA	DEK proto-oncogene [Source:HGNC Symbol;Acc:HGNC:2768]	3' UTR	-6.79	1.25893e-08	-1.24	down
chr6	18257944	18264161	6218	ENSG00000124795	ENST00000652689	369	DEK	GO:0003677(DNA binding);GO:0003723(RNA binding);GO:0005515(protein binding);GO:0005634(nucleus);GO:0005654(nucleoplasm);GO:0006325(chromatin organization);GO:0006357(regulation of transcription by RNA polymerase II);GO:0006366(transcription by RNA polymerase II);GO:0007165(signal transduction);GO:0019079(viral genome replication);GO:0042393(histone binding);GO:0043292(contractile fiber);GO:004581…	NA	NA	NA	DEK proto-oncogene [Source:HGNC Symbol;Acc:HGNC:2768]	5' UTR	-1.07	0.0269153	-0.382	down
chr6	29723389	29723971	583	ENSG00000204642	ENST00000462777	0	HLA-F	GO:0000139(Golgi membrane);GO:0001916(positive regulation of T cell mediated cytotoxicity);GO:0002376(immune system process);GO:0002474(antigen processing and presentation of peptide antigen via MHC class I);GO:0002476(antigen processing and presentation of endogenous peptide antigen via MHC class Ib);GO:0002477(antigen processing and presentation of exogenous peptide antigen via MHC class Ib);GO…	04144(Endocytosis);04145(Phagosome);04218(Cellular senescence);04514(Cell adhesion molecules (CAMs));04612(Antigen processing and presentation);04650(Natural killer cell mediated cytotoxicity);04940(Type I diabetes mellitus);05163(Human cytomegalovirus infection);05165(Human papillomavirus infection);05166(Human T-cell leukemia virus 1 infection);05167(Kaposi sarcoma-associated herpesvirus infect…	K06751	NA	major histocompatibility complex, class I, F [Source:HGNC Symbol;Acc:HGNC:4963]	5' UTR	-1.26	0.0154882	0.189	up
chr6	31463249	31463307	59	ENSG00000206337	ENST00000414046	79	HCP5	NA	NA	NA	NA	HLA complex P5 [Source:HGNC Symbol;Acc:HGNC:21659]	Exon (ENST00000673857/ENSG00000288587, exon 2 of 3)	-0.154	0.688652	-0.363	down
chr6	78988246	78990914	2669	ENSG00000146247	ENST00000275034	87340	PHIP	GO:0001932(regulation of protein phosphorylation);GO:0005158(insulin receptor binding);GO:0005515(protein binding);GO:0005634(nucleus);GO:0006357(regulation of transcription by RNA polymerase II);GO:0007010(cytoskeleton organization);GO:0008284(positive regulation of cell population proliferation);GO:0008286(insulin receptor signaling pathway);GO:0008360(regulation of cell shape);GO:0022604(regul…	NA	K11797	NA	pleckstrin homology domain interacting protein [Source:HGNC Symbol;Acc:HGNC:15673]	Exon (ENST00000275034/ENSG00000146247, exon 20 of 40)	-0.28	0.395367	-2.32	down
chr6	82170226	82170495	270	ENSG00000005700	ENST00000505222	70070	IBTK	GO:0001933(negative regulation of protein phosphorylation);GO:0005515(protein binding);GO:0005634(nucleus);GO:0005654(nucleoplasm);GO:0005737(cytoplasm);GO:0016020(membrane);GO:0019901(protein kinase binding);GO:0030292(protein tyrosine kinase inhibitor activity);GO:0051209(release of sequestered calcium ion into cytosol);GO:0061099(negative regulation of protein tyrosine kinase activity);GO:0061…	NA	NA	NA	inhibitor of Bruton tyrosine kinase [Source:HGNC Symbol;Acc:HGNC:17853]	3' UTR	-30.5	5.01187e-33	-3.75	down
chr6	82212729	82214821	2093	ENSG00000005700	ENST00000505222	25744	IBTK	GO:0001933(negative regulation of protein phosphorylation);GO:0005515(protein binding);GO:0005634(nucleus);GO:0005654(nucleoplasm);GO:0005737(cytoplasm);GO:0016020(membrane);GO:0019901(protein kinase binding);GO:0030292(protein tyrosine kinase inhibitor activity);GO:0051209(release of sequestered calcium ion into cytosol);GO:0061099(negative regulation of protein tyrosine kinase activity);GO:0061…	NA	NA	NA	inhibitor of Bruton tyrosine kinase [Source:HGNC Symbol;Acc:HGNC:17853]	3' UTR	-3.82	1.86209e-05	-2.31	down
chr6	82240706	82240826	121	ENSG00000005700	ENST00000306270	6918	IBTK	GO:0001933(negative regulation of protein phosphorylation);GO:0005515(protein binding);GO:0005634(nucleus);GO:0005654(nucleoplasm);GO:0005737(cytoplasm);GO:0016020(membrane);GO:0019901(protein kinase binding);GO:0030292(protein tyrosine kinase inhibitor activity);GO:0051209(release of sequestered calcium ion into cytosol);GO:0061099(negative regulation of protein tyrosine kinase activity);GO:0061…	NA	NA	NA	inhibitor of Bruton tyrosine kinase [Source:HGNC Symbol;Acc:HGNC:17853]	5' UTR	-0.239	0.500035	1.22	up
chr6	99542387	99542597	211	ENSG00000112237	ENST00000369220	26031	CCNC	GO:0000079(regulation of cyclin-dependent protein serine/threonine kinase activity);GO:0005515(protein binding);GO:0005634(nucleus);GO:0005654(nucleoplasm);GO:0006357(regulation of transcription by RNA polymerase II);GO:0006367(transcription initiation from RNA polymerase II promoter);GO:0016538(cyclin-dependent protein serine/threonine kinase regulator activity);GO:0016592(mediator complex);GO:0…	NA	NA	NA	cyclin C [Source:HGNC Symbol;Acc:HGNC:1581]	3' UTR	-28.7	3.16228e-31	-5.78	down
chr6	99543317	99543527	211	ENSG00000112237	ENST00000369220	25101	CCNC	GO:0000079(regulation of cyclin-dependent protein serine/threonine kinase activity);GO:0005515(protein binding);GO:0005634(nucleus);GO:0005654(nucleoplasm);GO:0006357(regulation of transcription by RNA polymerase II);GO:0006367(transcription initiation from RNA polymerase II promoter);GO:0016538(cyclin-dependent protein serine/threonine kinase regulator activity);GO:0016592(mediator complex);GO:0…	NA	NA	NA	cyclin C [Source:HGNC Symbol;Acc:HGNC:1581]	3' UTR	-0.384	0.250611	-0.819	down
chr6	99543877	99543967	91	ENSG00000112237	ENST00000369220	24661	CCNC	GO:0000079(regulation of cyclin-dependent protein serine/threonine kinase activity);GO:0005515(protein binding);GO:0005634(nucleus);GO:0005654(nucleoplasm);GO:0006357(regulation of transcription by RNA polymerase II);GO:0006367(transcription initiation from RNA polymerase II promoter);GO:0016538(cyclin-dependent protein serine/threonine kinase regulator activity);GO:0016592(mediator complex);GO:0…	NA	NA	NA	cyclin C [Source:HGNC Symbol;Acc:HGNC:1581]	3' UTR	-1.38	0.0109648	-2.31	down
chr6	106716078	106717916	1839	ENSG00000235142	ENST00000669890	69605	LINC02532	NA	NA	NA	NA	long intergenic non-protein coding RNA 2532 [Source:HGNC Symbol;Acc:HGNC:53549]	Exon (ENST00000669890/ENSG00000235142, exon 7 of 8)	-0.642	0.1	-0.953	down
chr6	106741097	106741157	61	ENSG00000235142	ENST00000669890	46364	LINC02532	NA	NA	NA	NA	long intergenic non-protein coding RNA 2532 [Source:HGNC Symbol;Acc:HGNC:53549]	Exon (ENST00000654718/ENSG00000235142, exon 1 of 6)	-0.136	0.714496	-0.585	down
chr6	106756213	106756428	216	ENSG00000235142	ENST00000669890	31093	LINC02532	NA	NA	NA	NA	long intergenic non-protein coding RNA 2532 [Source:HGNC Symbol;Acc:HGNC:53549]	Exon (ENST00000650222/ENSG00000235142, exon 2 of 9)	-0.236	0.464515	-2.32	down
chr6	106771646	106771706	61	ENSG00000235142	ENST00000669890	15815	LINC02532	NA	NA	NA	NA	long intergenic non-protein coding RNA 2532 [Source:HGNC Symbol;Acc:HGNC:53549]	Exon (ENST00000602934/ENSG00000235142, exon 3 of 3)	-0.236	0.464515	-2.32	down
chr6	106787271	106787541	271	ENSG00000235142	ENST00000669890	0	LINC02532	NA	NA	NA	NA	long intergenic non-protein coding RNA 2532 [Source:HGNC Symbol;Acc:HGNC:53549]	Exon (ENST00000669890/ENSG00000235142, exon 1 of 8)	-0.244	0.479733	0.322	up
chr6	109368162	109368281	120	ENSG00000135535	ENST00000415861	4588	CD164	GO:0005515(protein binding);GO:0005576(extracellular region);GO:0005764(lysosome);GO:0005765(lysosomal membrane);GO:0005768(endosome);GO:0005886(plasma membrane);GO:0005887(integral component of plasma membrane);GO:0006955(immune response);GO:0007155(cell adhesion);GO:0007157(heterophilic cell-cell adhesion via plasma membrane cell adhesion molecules);GO:0007162(negative regulation of cell adhesi…	04142(Lysosome);04142(Lysosome)	K06546	NA	CD164 molecule [Source:HGNC Symbol;Acc:HGNC:1632]	3' UTR	-9.06	5.01187e-11	-4.83	down
chr6	109368581	109368970	390	ENSG00000135535	ENST00000415861	3899	CD164	GO:0005515(protein binding);GO:0005576(extracellular region);GO:0005764(lysosome);GO:0005765(lysosomal membrane);GO:0005768(endosome);GO:0005886(plasma membrane);GO:0005887(integral component of plasma membrane);GO:0006955(immune response);GO:0007155(cell adhesion);GO:0007157(heterophilic cell-cell adhesion via plasma membrane cell adhesion molecules);GO:0007162(negative regulation of cell adhesi…	04142(Lysosome);04142(Lysosome)	K06546	NA	CD164 molecule [Source:HGNC Symbol;Acc:HGNC:1632]	3' UTR	-10.4	2.51189e-12	-1.59	down
chr6	119348671	119348760	90	ENSG00000111885	ENST00000368468	1001	MAN1A1	GO:0000139(Golgi membrane);GO:0003824(catalytic activity);GO:0004571(mannosyl-oligosaccharide 1,2-alpha-mannosidase activity);GO:0005509(calcium ion binding);GO:0005783(endoplasmic reticulum);GO:0005793(endoplasmic reticulum-Golgi intermediate compartment);GO:0005794(Golgi apparatus);GO:0005829(cytosol);GO:0006486(protein glycosylation);GO:0006491(N-glycan processing);GO:0008152(metabolic process…	00510(N-Glycan biosynthesis);04141(Protein processing in endoplasmic reticulum)	K01230	EC:3.2.1.113	mannosidase alpha class 1A member 1 [Source:HGNC Symbol;Acc:HGNC:6821]	Exon (ENST00000368468/ENSG00000111885, exon 2 of 13)	-0.134	0.72277	0.415	up
chr6	119349582	119349671	90	ENSG00000111885	ENST00000368468	90	MAN1A1	GO:0000139(Golgi membrane);GO:0003824(catalytic activity);GO:0004571(mannosyl-oligosaccharide 1,2-alpha-mannosidase activity);GO:0005509(calcium ion binding);GO:0005783(endoplasmic reticulum);GO:0005793(endoplasmic reticulum-Golgi intermediate compartment);GO:0005794(Golgi apparatus);GO:0005829(cytosol);GO:0006486(protein glycosylation);GO:0006491(N-glycan processing);GO:0008152(metabolic process…	00510(N-Glycan biosynthesis);04141(Protein processing in endoplasmic reticulum)	K01230	EC:3.2.1.113	mannosidase alpha class 1A member 1 [Source:HGNC Symbol;Acc:HGNC:6821]	5' UTR	-0.137	0.721107	0.263	up
chr6	127475962	127514983	39022	ENSG00000255330	ENST00000473298	0	AL096711	GO:0005615(extracellular space);GO:0010506(regulation of autophagy);GO:0016020(membrane);GO:0016021(integral component of membrane);GO:0016021(integral component of membrane)	NA	NA	NA	novel protein	Exon (ENST00000481848/ENSG00000255330, exon 3 of 12)	-0.235	0.509331	-0.0759	down
chr6	127475977	127514995	39019	ENSG00000255330	ENST00000473298	0	AL096711	GO:0005615(extracellular space);GO:0010506(regulation of autophagy);GO:0016020(membrane);GO:0016021(integral component of membrane);GO:0016021(integral component of membrane)	NA	NA	NA	novel protein	Exon (ENST00000481848/ENSG00000255330, exon 3 of 12)	-0.26	0.438531	-0.158	down
chr6	138090783	138090963	181	ENSG00000112378	ENST00000421351	16456	PERP	GO:0002934(desmosome organization);GO:0005515(protein binding);GO:0005739(mitochondrion);GO:0005794(Golgi apparatus);GO:0005886(plasma membrane);GO:0005887(integral component of plasma membrane);GO:0005911(cell-cell junction);GO:0006915(apoptotic process);GO:0007155(cell adhesion);GO:0007219(Notch signaling pathway);GO:0016020(membrane);GO:0016021(integral component of membrane);GO:0030054(cell j…	04115(p53 signaling pathway)	K10136	NA	p53 apoptosis effector related to PMP22 [Source:HGNC Symbol;Acc:HGNC:17637]	3' UTR	-25.2	1.25893e-27	-4.72	down
chr6	138091863	138092102	240	ENSG00000112378	ENST00000421351	15317	PERP	GO:0002934(desmosome organization);GO:0005515(protein binding);GO:0005739(mitochondrion);GO:0005794(Golgi apparatus);GO:0005886(plasma membrane);GO:0005887(integral component of plasma membrane);GO:0005911(cell-cell junction);GO:0006915(apoptotic process);GO:0007155(cell adhesion);GO:0007219(Notch signaling pathway);GO:0016020(membrane);GO:0016021(integral component of membrane);GO:0030054(cell j…	04115(p53 signaling pathway)	K10136	NA	p53 apoptosis effector related to PMP22 [Source:HGNC Symbol;Acc:HGNC:17637]	3' UTR	-1.28	0.0144544	-0.498	down
chr6	159679115	159679235	121	ENSG00000112096	ENST00000538183	14006	SOD2	GO:0000302(response to reactive oxygen species);GO:0000303(response to superoxide);GO:0001306(age-dependent response to oxidative stress);GO:0001315(age-dependent response to reactive oxygen species);GO:0001666(response to hypoxia);GO:0001836(release of cytochrome c from mitochondria);GO:0001889(liver development);GO:0003032(detection of oxygen);GO:0003069(acetylcholine-mediated vasodilation invo…	04068(FoxO signaling pathway);04146(Peroxisome);04211(Longevity regulating pathway);04213(Longevity regulating pathway - multiple species);05016(Huntington disease);05016(Huntington disease)	K04564	EC:1.15.1.1	superoxide dismutase 2 [Source:HGNC Symbol;Acc:HGNC:11180]	3' UTR	-90.4	1.99526e-93	-2.97	down
chr6	159679805	159679865	61	ENSG00000112096	ENST00000538183	13376	SOD2	GO:0000302(response to reactive oxygen species);GO:0000303(response to superoxide);GO:0001306(age-dependent response to oxidative stress);GO:0001315(age-dependent response to reactive oxygen species);GO:0001666(response to hypoxia);GO:0001836(release of cytochrome c from mitochondria);GO:0001889(liver development);GO:0003032(detection of oxygen);GO:0003069(acetylcholine-mediated vasodilation invo…	04068(FoxO signaling pathway);04146(Peroxisome);04211(Longevity regulating pathway);04213(Longevity regulating pathway - multiple species);05016(Huntington disease);05016(Huntington disease)	K04564	EC:1.15.1.1	superoxide dismutase 2 [Source:HGNC Symbol;Acc:HGNC:11180]	3' UTR	-2.23	0.00107152	-0.966	down
chr6	159681574	159681694	121	ENSG00000112096	ENST00000538183	11547	SOD2	GO:0000302(response to reactive oxygen species);GO:0000303(response to superoxide);GO:0001306(age-dependent response to oxidative stress);GO:0001315(age-dependent response to reactive oxygen species);GO:0001666(response to hypoxia);GO:0001836(release of cytochrome c from mitochondria);GO:0001889(liver development);GO:0003032(detection of oxygen);GO:0003069(acetylcholine-mediated vasodilation invo…	04068(FoxO signaling pathway);04146(Peroxisome);04211(Longevity regulating pathway);04213(Longevity regulating pathway - multiple species);05016(Huntington disease);05016(Huntington disease)	K04564	EC:1.15.1.1	superoxide dismutase 2 [Source:HGNC Symbol;Acc:HGNC:11180]	3' UTR	-0.887	0.0457088	0.46	up
chr6	159692510	159692570	61	ENSG00000112096	ENST00000538183	671	SOD2	GO:0000302(response to reactive oxygen species);GO:0000303(response to superoxide);GO:0001306(age-dependent response to oxidative stress);GO:0001315(age-dependent response to reactive oxygen species);GO:0001666(response to hypoxia);GO:0001836(release of cytochrome c from mitochondria);GO:0001889(liver development);GO:0003032(detection of oxygen);GO:0003069(acetylcholine-mediated vasodilation invo…	04068(FoxO signaling pathway);04146(Peroxisome);04211(Longevity regulating pathway);04213(Longevity regulating pathway - multiple species);05016(Huntington disease);05016(Huntington disease)	K04564	EC:1.15.1.1	superoxide dismutase 2 [Source:HGNC Symbol;Acc:HGNC:11180]	Exon (ENST00000546260/ENSG00000112096, exon 2 of 5)	-0.136	0.714496	0.585	up
chr6	159745169	159761269	16101	ENSG00000112096	ENST00000537657	0	SOD2	GO:0000302(response to reactive oxygen species);GO:0000303(response to superoxide);GO:0001306(age-dependent response to oxidative stress);GO:0001315(age-dependent response to reactive oxygen species);GO:0001666(response to hypoxia);GO:0001836(release of cytochrome c from mitochondria);GO:0001889(liver development);GO:0003032(detection of oxygen);GO:0003069(acetylcholine-mediated vasodilation invo…	04068(FoxO signaling pathway);04146(Peroxisome);04211(Longevity regulating pathway);04213(Longevity regulating pathway - multiple species);05016(Huntington disease);05016(Huntington disease)	K04564	EC:1.15.1.1	superoxide dismutase 2 [Source:HGNC Symbol;Acc:HGNC:11180]	5' UTR	-1.37	0.0112202	-0.703	down
chr6	159760968	159761294	327	ENSG00000112096	ENST00000546087	1235	SOD2	GO:0000302(response to reactive oxygen species);GO:0000303(response to superoxide);GO:0001306(age-dependent response to oxidative stress);GO:0001315(age-dependent response to reactive oxygen species);GO:0001666(response to hypoxia);GO:0001836(release of cytochrome c from mitochondria);GO:0001889(liver development);GO:0003032(detection of oxygen);GO:0003069(acetylcholine-mediated vasodilation invo…	04068(FoxO signaling pathway);04146(Peroxisome);04211(Longevity regulating pathway);04213(Longevity regulating pathway - multiple species);05016(Huntington disease);05016(Huntington disease)	K04564	EC:1.15.1.1	superoxide dismutase 2 [Source:HGNC Symbol;Acc:HGNC:11180]	5' UTR	-0.309	0.343558	-0.93	down
chr7	5045971	5046121	151	ENSG00000146587	ENST00000353796	150	RBAK	GO:0003676(nucleic acid binding);GO:0005515(protein binding);GO:0005634(nucleus);GO:0005654(nucleoplasm);GO:0006355(regulation of transcription, DNA-templated);GO:0008270(zinc ion binding);GO:0045892(negative regulation of transcription, DNA-templated);GO:0046872(metal ion binding);GO:0046872(metal ion binding)	05168(Herpes simplex virus 1 infection);05168(Herpes simplex virus 1 infection)	K09228	NA	RB associated KRAB zinc finger [Source:HGNC Symbol;Acc:HGNC:17680]	5' UTR	-0.146	0.703072	-0.263	down
chr7	5064179	5064268	90	ENSG00000146587	ENST00000353796	18358	RBAK	GO:0003676(nucleic acid binding);GO:0005515(protein binding);GO:0005634(nucleus);GO:0005654(nucleoplasm);GO:0006355(regulation of transcription, DNA-templated);GO:0008270(zinc ion binding);GO:0045892(negative regulation of transcription, DNA-templated);GO:0046872(metal ion binding);GO:0046872(metal ion binding)	05168(Herpes simplex virus 1 infection);05168(Herpes simplex virus 1 infection)	K09228	NA	RB associated KRAB zinc finger [Source:HGNC Symbol;Acc:HGNC:17680]	Exon (ENST00000353796/ENSG00000146587, exon 6 of 6)	-0.134	0.72277	0.415	up
chr7	5065318	5065558	241	ENSG00000146587	ENST00000353796	19497	RBAK	GO:0003676(nucleic acid binding);GO:0005515(protein binding);GO:0005634(nucleus);GO:0005654(nucleoplasm);GO:0006355(regulation of transcription, DNA-templated);GO:0008270(zinc ion binding);GO:0045892(negative regulation of transcription, DNA-templated);GO:0046872(metal ion binding);GO:0046872(metal ion binding)	05168(Herpes simplex virus 1 infection);05168(Herpes simplex virus 1 infection)	K09228	NA	RB associated KRAB zinc finger [Source:HGNC Symbol;Acc:HGNC:17680]	Exon (ENST00000353796/ENSG00000146587, exon 6 of 6)	-1.02	0.030903	-2.49	down
chr7	5066938	5067118	181	ENSG00000146587	ENST00000353796	21117	RBAK	GO:0003676(nucleic acid binding);GO:0005515(protein binding);GO:0005634(nucleus);GO:0005654(nucleoplasm);GO:0006355(regulation of transcription, DNA-templated);GO:0008270(zinc ion binding);GO:0045892(negative regulation of transcription, DNA-templated);GO:0046872(metal ion binding);GO:0046872(metal ion binding)	05168(Herpes simplex virus 1 infection);05168(Herpes simplex virus 1 infection)	K09228	NA	RB associated KRAB zinc finger [Source:HGNC Symbol;Acc:HGNC:17680]	3' UTR	-0.634	0.101859	-2.81	down
chr7	5067238	5067298	61	ENSG00000146587	ENST00000353796	21417	RBAK	GO:0003676(nucleic acid binding);GO:0005515(protein binding);GO:0005634(nucleus);GO:0005654(nucleoplasm);GO:0006355(regulation of transcription, DNA-templated);GO:0008270(zinc ion binding);GO:0045892(negative regulation of transcription, DNA-templated);GO:0046872(metal ion binding);GO:0046872(metal ion binding)	05168(Herpes simplex virus 1 infection);05168(Herpes simplex virus 1 infection)	K09228	NA	RB associated KRAB zinc finger [Source:HGNC Symbol;Acc:HGNC:17680]	3' UTR	-0.3	0.333426	-2.32	down
chr7	5067897	5068137	241	ENSG00000146587	ENST00000396912	22037	RBAK	GO:0003676(nucleic acid binding);GO:0005515(protein binding);GO:0005634(nucleus);GO:0005654(nucleoplasm);GO:0006355(regulation of transcription, DNA-templated);GO:0008270(zinc ion binding);GO:0045892(negative regulation of transcription, DNA-templated);GO:0046872(metal ion binding);GO:0046872(metal ion binding)	05168(Herpes simplex virus 1 infection);05168(Herpes simplex virus 1 infection)	K09228	NA	RB associated KRAB zinc finger [Source:HGNC Symbol;Acc:HGNC:17680]	3' UTR	-0.374	0.260016	-0.9	down
chr7	5068287	5069127	841	ENSG00000146587	ENST00000396912	22427	RBAK	GO:0003676(nucleic acid binding);GO:0005515(protein binding);GO:0005634(nucleus);GO:0005654(nucleoplasm);GO:0006355(regulation of transcription, DNA-templated);GO:0008270(zinc ion binding);GO:0045892(negative regulation of transcription, DNA-templated);GO:0046872(metal ion binding);GO:0046872(metal ion binding)	05168(Herpes simplex virus 1 infection);05168(Herpes simplex virus 1 infection)	K09228	NA	RB associated KRAB zinc finger [Source:HGNC Symbol;Acc:HGNC:17680]	3' UTR	-6.37	3.46737e-08	-1.52	down
chr7	7234374	7234643	270	ENSG00000106392	ENST00000429911	77440	C1GALT1	GO:0000139(Golgi membrane);GO:0001525(angiogenesis);GO:0001822(kidney development);GO:0005515(protein binding);GO:0006486(protein glycosylation);GO:0006493(protein O-linked glycosylation);GO:0007275(multicellular organism development);GO:0016020(membrane);GO:0016021(integral component of membrane);GO:0016263(glycoprotein-N-acetylgalactosamine 3-beta-galactosyltransferase activity);GO:0016266(O-gl…	00512(Mucin type O-glycan biosynthesis);00512(Mucin type O-glycan biosynthesis)	K00731	EC:2.4.1.122	core 1 synthase, glycoprotein-N-acetylgalactosamine 3-beta-galactosyltransferase 1 [Source:HGNC Symbol;Acc:HGNC:24337]	Exon (ENST00000429911/ENSG00000106392, exon 3 of 4)	-0.228	0.528445	0.0995	up
chr7	7235271	7244401	9131	ENSG00000106392	ENST00000429911	78337	C1GALT1	GO:0000139(Golgi membrane);GO:0001525(angiogenesis);GO:0001822(kidney development);GO:0005515(protein binding);GO:0006486(protein glycosylation);GO:0006493(protein O-linked glycosylation);GO:0007275(multicellular organism development);GO:0016020(membrane);GO:0016021(integral component of membrane);GO:0016263(glycoprotein-N-acetylgalactosamine 3-beta-galactosyltransferase activity);GO:0016266(O-gl…	00512(Mucin type O-glycan biosynthesis);00512(Mucin type O-glycan biosynthesis)	K00731	EC:2.4.1.122	core 1 synthase, glycoprotein-N-acetylgalactosamine 3-beta-galactosyltransferase 1 [Source:HGNC Symbol;Acc:HGNC:24337]	3' UTR	-34.7	3.98107e-37	-3.23	down
chr7	12231956	12232106	151	ENSG00000106460	ENST00000396668	20662	TMEM106B	GO:0003674(molecular_function);GO:0005515(protein binding);GO:0005764(lysosome);GO:0005765(lysosomal membrane);GO:0005768(endosome);GO:0007040(lysosome organization);GO:0007041(lysosomal transport);GO:0016020(membrane);GO:0016021(integral component of membrane);GO:0031902(late endosome membrane);GO:0032418(lysosome localization);GO:0048813(dendrite morphogenesis);GO:1900006(positive regulation of…	NA	NA	NA	transmembrane protein 106B [Source:HGNC Symbol;Acc:HGNC:22407]	3' UTR	-4.87	1.34896e-06	-4.48	down
chr7	12232795	12232974	180	ENSG00000106460	ENST00000396668	21501	TMEM106B	GO:0003674(molecular_function);GO:0005515(protein binding);GO:0005764(lysosome);GO:0005765(lysosomal membrane);GO:0005768(endosome);GO:0007040(lysosome organization);GO:0007041(lysosomal transport);GO:0016020(membrane);GO:0016021(integral component of membrane);GO:0031902(late endosome membrane);GO:0032418(lysosome localization);GO:0048813(dendrite morphogenesis);GO:1900006(positive regulation of…	NA	NA	NA	transmembrane protein 106B [Source:HGNC Symbol;Acc:HGNC:22407]	3' UTR	-2.65	0.000354813	-3.32	down
chr7	17339061	17339540	480	ENSG00000106546	ENST00000642825	206871	AHR	GO:0000122(negative regulation of transcription by RNA polymerase II);GO:0000790(nuclear chromatin);GO:0000976(transcription regulatory region sequence-specific DNA binding);GO:0000981(DNA-binding transcription factor activity, RNA polymerase II-specific);GO:0000987(cis-regulatory region sequence-specific DNA binding);GO:0001094(TFIID-class transcription factor complex binding);GO:0001223(transcr…	04659(Th17 cell differentiation);04934(Cushing syndrome);04934(Cushing syndrome)	NA	NA	aryl hydrocarbon receptor [Source:HGNC Symbol;Acc:HGNC:348]	Exon (ENST00000642825/ENSG00000106546, exon 14 of 15)	-0.444	0.198153	-0.698	down
chr7	17339779	17340048	270	ENSG00000106546	ENST00000642825	207589	AHR	GO:0000122(negative regulation of transcription by RNA polymerase II);GO:0000790(nuclear chromatin);GO:0000976(transcription regulatory region sequence-specific DNA binding);GO:0000981(DNA-binding transcription factor activity, RNA polymerase II-specific);GO:0000987(cis-regulatory region sequence-specific DNA binding);GO:0001094(TFIID-class transcription factor complex binding);GO:0001223(transcr…	04659(Th17 cell differentiation);04934(Cushing syndrome);04934(Cushing syndrome)	NA	NA	aryl hydrocarbon receptor [Source:HGNC Symbol;Acc:HGNC:348]	Exon (ENST00000642825/ENSG00000106546, exon 14 of 15)	-0.28	0.394457	0.415	up
chr7	17342950	17343339	390	ENSG00000106546	ENST00000642825	210760	AHR	GO:0000122(negative regulation of transcription by RNA polymerase II);GO:0000790(nuclear chromatin);GO:0000976(transcription regulatory region sequence-specific DNA binding);GO:0000981(DNA-binding transcription factor activity, RNA polymerase II-specific);GO:0000987(cis-regulatory region sequence-specific DNA binding);GO:0001094(TFIID-class transcription factor complex binding);GO:0001223(transcr…	04659(Th17 cell differentiation);04934(Cushing syndrome);04934(Cushing syndrome)	NA	NA	aryl hydrocarbon receptor [Source:HGNC Symbol;Acc:HGNC:348]	3' UTR	-1.32	0.0128825	-1.67	down
chr7	17339080	17339557	478	ENSG00000106546	ENST00000642825	206890	AHR	GO:0000122(negative regulation of transcription by RNA polymerase II);GO:0000790(nuclear chromatin);GO:0000976(transcription regulatory region sequence-specific DNA binding);GO:0000981(DNA-binding transcription factor activity, RNA polymerase II-specific);GO:0000987(cis-regulatory region sequence-specific DNA binding);GO:0001094(TFIID-class transcription factor complex binding);GO:0001223(transcr…	04659(Th17 cell differentiation);04934(Cushing syndrome);04934(Cushing syndrome)	NA	NA	aryl hydrocarbon receptor [Source:HGNC Symbol;Acc:HGNC:348]	Exon (ENST00000642825/ENSG00000106546, exon 14 of 15)	-0.362	0.272898	-0.525	down
chr7	17339766	17340035	270	ENSG00000106546	ENST00000642825	207576	AHR	GO:0000122(negative regulation of transcription by RNA polymerase II);GO:0000790(nuclear chromatin);GO:0000976(transcription regulatory region sequence-specific DNA binding);GO:0000981(DNA-binding transcription factor activity, RNA polymerase II-specific);GO:0000987(cis-regulatory region sequence-specific DNA binding);GO:0001094(TFIID-class transcription factor complex binding);GO:0001223(transcr…	04659(Th17 cell differentiation);04934(Cushing syndrome);04934(Cushing syndrome)	NA	NA	aryl hydrocarbon receptor [Source:HGNC Symbol;Acc:HGNC:348]	Exon (ENST00000642825/ENSG00000106546, exon 14 of 15)	-0.246	0.474242	0.248	up
chr7	22854246	22854514	269	ENSG00000228649	ENST00000662021	0	SNHG26	NA	NA	NA	NA	small nucleolar RNA host gene 26 [Source:HGNC Symbol;Acc:HGNC:53131]	Exon (ENST00000415611/ENSG00000228649, exon 1 of 4)	-0.407	0.228034	3.81	up
chr7	22860894	22861373	480	ENSG00000228649	ENST00000422542	6739	SNHG26	NA	NA	NA	NA	small nucleolar RNA host gene 26 [Source:HGNC Symbol;Acc:HGNC:53131]	Exon (ENST00000422542/ENSG00000228649, exon 4 of 4)	-0.736	0.0724436	-0.642	down
chr7	26152915	26178118	25204	ENSG00000050344	ENST00000607375	0	NFE2L3	GO:0000122(negative regulation of transcription by RNA polymerase II);GO:0000790(nuclear chromatin);GO:0000976(transcription regulatory region sequence-specific DNA binding);GO:0000978(RNA polymerase II cis-regulatory region sequence-specific DNA binding);GO:0000981(DNA-binding transcription factor activity, RNA polymerase II-specific);GO:0001227(DNA-binding transcription repressor activity, RNA …	NA	K09040	NA	nuclear factor, erythroid 2 like 3 [Source:HGNC Symbol;Acc:HGNC:7783]	3' UTR	-0.719	0.0776247	0.319	up
chr7	26184448	26185046	599	ENSG00000050344	ENST00000056233	32250	NFE2L3	GO:0000122(negative regulation of transcription by RNA polymerase II);GO:0000790(nuclear chromatin);GO:0000976(transcription regulatory region sequence-specific DNA binding);GO:0000978(RNA polymerase II cis-regulatory region sequence-specific DNA binding);GO:0000981(DNA-binding transcription factor activity, RNA polymerase II-specific);GO:0001227(DNA-binding transcription repressor activity, RNA …	NA	K09040	NA	nuclear factor, erythroid 2 like 3 [Source:HGNC Symbol;Acc:HGNC:7783]	Exon (ENST00000056233/ENSG00000050344, exon 4 of 4)	-24.6	6.30957e-27	-1.38	down
chr7	26185225	26186241	1017	ENSG00000050344	ENST00000056233	33027	NFE2L3	GO:0000122(negative regulation of transcription by RNA polymerase II);GO:0000790(nuclear chromatin);GO:0000976(transcription regulatory region sequence-specific DNA binding);GO:0000978(RNA polymerase II cis-regulatory region sequence-specific DNA binding);GO:0000981(DNA-binding transcription factor activity, RNA polymerase II-specific);GO:0001227(DNA-binding transcription repressor activity, RNA …	NA	K09040	NA	nuclear factor, erythroid 2 like 3 [Source:HGNC Symbol;Acc:HGNC:7783]	3' UTR	-100	1e-103	-1.57	down
chr7	26371930	26372566	637	ENSG00000086300	ENST00000338523	80068	SNX10	GO:0001696(gastric acid secretion);GO:0005515(protein binding);GO:0005545(1-phosphatidylinositol binding);GO:0005634(nucleus);GO:0005737(cytoplasm);GO:0005768(endosome);GO:0005783(endoplasmic reticulum);GO:0005813(centrosome);GO:0005815(microtubule organizing center);GO:0005856(cytoskeleton);GO:0006886(intracellular protein transport);GO:0006897(endocytosis);GO:0007032(endosome organization);GO:0…	NA	K17924	NA	sorting nexin 10 [Source:HGNC Symbol;Acc:HGNC:14974]	Exon (ENST00000338523/ENSG00000086300, exon 6 of 7)	-2.26	0.000977237	-3.13	down
chr7	26373847	26373906	60	ENSG00000086300	ENST00000338523	81985	SNX10	GO:0001696(gastric acid secretion);GO:0005515(protein binding);GO:0005545(1-phosphatidylinositol binding);GO:0005634(nucleus);GO:0005737(cytoplasm);GO:0005768(endosome);GO:0005783(endoplasmic reticulum);GO:0005813(centrosome);GO:0005815(microtubule organizing center);GO:0005856(cytoskeleton);GO:0006886(intracellular protein transport);GO:0006897(endocytosis);GO:0007032(endosome organization);GO:0…	NA	K17924	NA	sorting nexin 10 [Source:HGNC Symbol;Acc:HGNC:14974]	3' UTR	-1.91	0.00251189	-3.83	down
chr7	43509002	43541185	32184	ENSG00000231638	ENST00000436105	0	LUARIS	NA	NA	NA	NA	lncRNA upregulator of antiviral response interferon signaling [Source:HGNC Symbol;Acc:HGNC:40992]	Exon (ENST00000453890/ENSG00000002746, exon 22 of 28)	-0.538	0.141254	-0.584	down
chr7	64706369	64706548	180	ENSG00000196247	ENST00000613690	40286	ZNF107	GO:0003674(molecular_function);GO:0003676(nucleic acid binding);GO:0003677(DNA binding);GO:0005515(protein binding);GO:0005575(cellular_component);GO:0005634(nucleus);GO:0006355(regulation of transcription, DNA-templated);GO:0008150(biological_process);GO:0046872(metal ion binding);GO:0046872(metal ion binding)	05168(Herpes simplex virus 1 infection);05168(Herpes simplex virus 1 infection)	K09228	NA	zinc finger protein 107 [Source:HGNC Symbol;Acc:HGNC:12887]	Exon (ENST00000613690/ENSG00000196247, exon 3 of 3)	-1.24	0.0162181	-2.83	down
chr7	64707747	64707807	61	ENSG00000196247	ENST00000613690	41664	ZNF107	GO:0003674(molecular_function);GO:0003676(nucleic acid binding);GO:0003677(DNA binding);GO:0005515(protein binding);GO:0005575(cellular_component);GO:0005634(nucleus);GO:0006355(regulation of transcription, DNA-templated);GO:0008150(biological_process);GO:0046872(metal ion binding);GO:0046872(metal ion binding)	05168(Herpes simplex virus 1 infection);05168(Herpes simplex virus 1 infection)	K09228	NA	zinc finger protein 107 [Source:HGNC Symbol;Acc:HGNC:12887]	Exon (ENST00000613690/ENSG00000196247, exon 3 of 3)	-0.136	0.714496	-0.585	down
chr7	64709005	64709575	571	ENSG00000196247	ENST00000613690	42922	ZNF107	GO:0003674(molecular_function);GO:0003676(nucleic acid binding);GO:0003677(DNA binding);GO:0005515(protein binding);GO:0005575(cellular_component);GO:0005634(nucleus);GO:0006355(regulation of transcription, DNA-templated);GO:0008150(biological_process);GO:0046872(metal ion binding);GO:0046872(metal ion binding)	05168(Herpes simplex virus 1 infection);05168(Herpes simplex virus 1 infection)	K09228	NA	zinc finger protein 107 [Source:HGNC Symbol;Acc:HGNC:12887]	3' UTR	-3.93	1.38038e-05	-4.61	down
chr7	64709784	64709844	61	ENSG00000196247	ENST00000613690	43701	ZNF107	GO:0003674(molecular_function);GO:0003676(nucleic acid binding);GO:0003677(DNA binding);GO:0005515(protein binding);GO:0005575(cellular_component);GO:0005634(nucleus);GO:0006355(regulation of transcription, DNA-templated);GO:0008150(biological_process);GO:0046872(metal ion binding);GO:0046872(metal ion binding)	05168(Herpes simplex virus 1 infection);05168(Herpes simplex virus 1 infection)	K09228	NA	zinc finger protein 107 [Source:HGNC Symbol;Acc:HGNC:12887]	3' UTR	-0.239	0.494311	-0.778	down
chr7	64709994	64710593	600	ENSG00000196247	ENST00000613690	43911	ZNF107	GO:0003674(molecular_function);GO:0003676(nucleic acid binding);GO:0003677(DNA binding);GO:0005515(protein binding);GO:0005575(cellular_component);GO:0005634(nucleus);GO:0006355(regulation of transcription, DNA-templated);GO:0008150(biological_process);GO:0046872(metal ion binding);GO:0046872(metal ion binding)	05168(Herpes simplex virus 1 infection);05168(Herpes simplex virus 1 infection)	K09228	NA	zinc finger protein 107 [Source:HGNC Symbol;Acc:HGNC:12887]	3' UTR	-1.91	0.0025704	-1.83	down
chr7	64710803	64710983	181	ENSG00000196247	ENST00000613690	44720	ZNF107	GO:0003674(molecular_function);GO:0003676(nucleic acid binding);GO:0003677(DNA binding);GO:0005515(protein binding);GO:0005575(cellular_component);GO:0005634(nucleus);GO:0006355(regulation of transcription, DNA-templated);GO:0008150(biological_process);GO:0046872(metal ion binding);GO:0046872(metal ion binding)	05168(Herpes simplex virus 1 infection);05168(Herpes simplex virus 1 infection)	K09228	NA	zinc finger protein 107 [Source:HGNC Symbol;Acc:HGNC:12887]	3' UTR	-0.5	0.161436	-2.18	down
chr7	76980825	76981124	300	ENSG00000265479	ENST00000584900	0	DTX2P1-UPK3BP1-PMS2P11	NA	NA	NA	NA	DTX2P1-UPK3BP1-PMS2P11 readthrough, transcribed pseudogene [Source:HGNC Symbol;Acc:HGNC:42360]	Exon (ENST00000636308/ENSG00000265479, exon 4 of 15)	-0.496	0.164059	-1.18	down
chr7	76980836	76981132	297	ENSG00000265479	ENST00000584900	0	DTX2P1-UPK3BP1-PMS2P11	NA	NA	NA	NA	DTX2P1-UPK3BP1-PMS2P11 readthrough, transcribed pseudogene [Source:HGNC Symbol;Acc:HGNC:42360]	Exon (ENST00000636308/ENSG00000265479, exon 4 of 15)	-0.496	0.164059	-1.18	down
chr7	87900330	87908181	7852	ENSG00000006634	ENST00000413643	24114	DBF4	GO:0000082(G1/S transition of mitotic cell cycle);GO:0003676(nucleic acid binding);GO:0005515(protein binding);GO:0005634(nucleus);GO:0005654(nucleoplasm);GO:0006260(DNA replication);GO:0007049(cell cycle);GO:0008047(enzyme activator activity);GO:0008270(zinc ion binding);GO:0010571(positive regulation of nuclear cell cycle DNA replication);GO:0016604(nuclear body);GO:0031431(Dbf4-dependent prote…	04110(Cell cycle);04110(Cell cycle)	K06629	NA	DBF4 zinc finger [Source:HGNC Symbol;Acc:HGNC:17364]	3' UTR	-103	1e-105	-3.67	down
chr7	90383045	90385457	2413	ENSG00000157224	ENST00000416322	0	CLDN12	GO:0005515(protein binding);GO:0005886(plasma membrane);GO:0005923(bicellular tight junction);GO:0016020(membrane);GO:0016021(integral component of membrane);GO:0016328(lateral plasma membrane);GO:0016338(calcium-independent cell-cell adhesion via plasma membrane cell-adhesion molecules);GO:0030054(cell junction);GO:0035633(maintenance of permeability of blood-brain barrier);GO:0042802(identical …	NA	NA	NA	claudin 12 [Source:HGNC Symbol;Acc:HGNC:2034]	5' UTR	-2.5	0.000537032	-1.38	down
chr7	90384915	90403421	18507	ENSG00000157224	ENST00000287916	0	CLDN12	GO:0005515(protein binding);GO:0005886(plasma membrane);GO:0005923(bicellular tight junction);GO:0016020(membrane);GO:0016021(integral component of membrane);GO:0016328(lateral plasma membrane);GO:0016338(calcium-independent cell-cell adhesion via plasma membrane cell-adhesion molecules);GO:0030054(cell junction);GO:0035633(maintenance of permeability of blood-brain barrier);GO:0042802(identical …	NA	NA	NA	claudin 12 [Source:HGNC Symbol;Acc:HGNC:2034]	5' UTR	-1.85	0.00295121	-2.23	down
chr7	90412698	90413027	330	ENSG00000157224	ENST00000416322	28977	CLDN12	GO:0005515(protein binding);GO:0005886(plasma membrane);GO:0005923(bicellular tight junction);GO:0016020(membrane);GO:0016021(integral component of membrane);GO:0016328(lateral plasma membrane);GO:0016338(calcium-independent cell-cell adhesion via plasma membrane cell-adhesion molecules);GO:0030054(cell junction);GO:0035633(maintenance of permeability of blood-brain barrier);GO:0042802(identical …	NA	NA	NA	claudin 12 [Source:HGNC Symbol;Acc:HGNC:2034]	Exon (ENST00000416322/ENSG00000157224, exon 5 of 5)	-0.336	0.304089	0.288	up
chr7	106285568	106286297	730	ENSG00000105835	ENST00000417537	0	NAMPT	GO:0001774(microglial cell activation);GO:0003824(catalytic activity);GO:0004514(nicotinate-nucleotide diphosphorylase (carboxylating) activity);GO:0005125(cytokine activity);GO:0005515(protein binding);GO:0005576(extracellular region);GO:0005615(extracellular space);GO:0005634(nucleus);GO:0005737(cytoplasm);GO:0005829(cytosol);GO:0005886(plasma membrane);GO:0007165(signal transduction);GO:000726…	00760(Nicotinate and nicotinamide metabolism);04621(NOD-like receptor signaling pathway);04621(NOD-like receptor signaling pathway)	K03462	EC:2.4.2.12	nicotinamide phosphoribosyltransferase [Source:HGNC Symbol;Acc:HGNC:30092]	5' UTR	-0.312	0.338844	-0.322	down
chr7	108571985	108572045	61	ENSG00000128590	ENST00000491582	2118	DNAJB9	GO:0002377(immunoglobulin production);GO:0005515(protein binding);GO:0005730(nucleolus);GO:0005737(cytoplasm);GO:0005783(endoplasmic reticulum);GO:0005788(endoplasmic reticulum lumen);GO:0005789(endoplasmic reticulum membrane);GO:0006986(response to unfolded protein);GO:0030183(B cell differentiation);GO:0030433(ubiquitin-dependent ERAD pathway);GO:0030544(Hsp70 protein binding);GO:0034976(respon…	NA	K09515	NA	DnaJ heat shock protein family (Hsp40) member B9 [Source:HGNC Symbol;Acc:HGNC:6968]	Exon (ENST00000491582/ENSG00000128590, exon 2 of 2)	-0.183	0.629506	0.222	up
chr7	108572970	108573507	538	ENSG00000128590	ENST00000249356	3096	DNAJB9	GO:0002377(immunoglobulin production);GO:0005515(protein binding);GO:0005730(nucleolus);GO:0005737(cytoplasm);GO:0005783(endoplasmic reticulum);GO:0005788(endoplasmic reticulum lumen);GO:0005789(endoplasmic reticulum membrane);GO:0006986(response to unfolded protein);GO:0030183(B cell differentiation);GO:0030433(ubiquitin-dependent ERAD pathway);GO:0030544(Hsp70 protein binding);GO:0034976(respon…	NA	K09515	NA	DnaJ heat shock protein family (Hsp40) member B9 [Source:HGNC Symbol;Acc:HGNC:6968]	3' UTR	-6.64	1.8197e-08	-2.34	down
chr7	128455987	128479445	23459	ENSG00000135245	ENST00000466473	0	HILPDA	GO:0001819(positive regulation of cytokine production);GO:0005102(signaling receptor binding);GO:0005515(protein binding);GO:0005576(extracellular region);GO:0005615(extracellular space);GO:0005654(nucleoplasm);GO:0005811(lipid droplet);GO:0005829(cytosol);GO:0008284(positive regulation of cell population proliferation);GO:0009986(cell surface);GO:0010884(positive regulation of lipid storage);GO:…	NA	NA	NA	hypoxia inducible lipid droplet associated [Source:HGNC Symbol;Acc:HGNC:28859]	5' UTR	-1.15	0.020893	-0.244	down
chr7	128456659	128457968	1310	ENSG00000135245	ENST00000435296	810	HILPDA	GO:0001819(positive regulation of cytokine production);GO:0005102(signaling receptor binding);GO:0005515(protein binding);GO:0005576(extracellular region);GO:0005615(extracellular space);GO:0005654(nucleoplasm);GO:0005811(lipid droplet);GO:0005829(cytosol);GO:0008284(positive regulation of cell population proliferation);GO:0009986(cell surface);GO:0010884(positive regulation of lipid storage);GO:…	NA	NA	NA	hypoxia inducible lipid droplet associated [Source:HGNC Symbol;Acc:HGNC:28859]	5' UTR	-2.41	0.000676083	-0.132	down
chr7	128458208	128458418	211	ENSG00000135245	ENST00000257696	2330	HILPDA	GO:0001819(positive regulation of cytokine production);GO:0005102(signaling receptor binding);GO:0005515(protein binding);GO:0005576(extracellular region);GO:0005615(extracellular space);GO:0005654(nucleoplasm);GO:0005811(lipid droplet);GO:0005829(cytosol);GO:0008284(positive regulation of cell population proliferation);GO:0009986(cell surface);GO:0010884(positive regulation of lipid storage);GO:…	NA	NA	NA	hypoxia inducible lipid droplet associated [Source:HGNC Symbol;Acc:HGNC:28859]	3' UTR	-1.13	0.0218776	0.204	up
chr7	128455994	128469197	13204	ENSG00000135245	ENST00000466473	0	HILPDA	GO:0001819(positive regulation of cytokine production);GO:0005102(signaling receptor binding);GO:0005515(protein binding);GO:0005576(extracellular region);GO:0005615(extracellular space);GO:0005654(nucleoplasm);GO:0005811(lipid droplet);GO:0005829(cytosol);GO:0008284(positive regulation of cell population proliferation);GO:0009986(cell surface);GO:0010884(positive regulation of lipid storage);GO:…	NA	NA	NA	hypoxia inducible lipid droplet associated [Source:HGNC Symbol;Acc:HGNC:28859]	5' UTR	-3.11	0.000109648	-0.335	down
chr7	32486265	32486444	180	ENSG00000106355	ENST00000450169	3936	LSM5	GO:0000398(mRNA splicing, via spliceosome);GO:0003723(RNA binding);GO:0005515(protein binding);GO:0005634(nucleus);GO:0005654(nucleoplasm);GO:0005681(spliceosomal complex);GO:0005688(U6 snRNP);GO:0005737(cytoplasm);GO:0005829(cytosol);GO:0006397(mRNA processing);GO:0006402(mRNA catabolic process);GO:0008380(RNA splicing);GO:0009617(response to bacterium);GO:0043928(exonucleolytic catabolism of de…	03018(RNA degradation);03040(Spliceosome);03040(Spliceosome)	K12624	NA	LSM5 homolog, U6 small nuclear RNA and mRNA degradation associated [Source:HGNC Symbol;Acc:HGNC:17162]	3' UTR	-0.987	0.0338844	-3	down
chr7	32486504	32486624	121	ENSG00000106355	ENST00000450169	3756	LSM5	GO:0000398(mRNA splicing, via spliceosome);GO:0003723(RNA binding);GO:0005515(protein binding);GO:0005634(nucleus);GO:0005654(nucleoplasm);GO:0005681(spliceosomal complex);GO:0005688(U6 snRNP);GO:0005737(cytoplasm);GO:0005829(cytosol);GO:0006397(mRNA processing);GO:0006402(mRNA catabolic process);GO:0008380(RNA splicing);GO:0009617(response to bacterium);GO:0043928(exonucleolytic catabolism of de…	03018(RNA degradation);03040(Spliceosome);03040(Spliceosome)	K12624	NA	LSM5 homolog, U6 small nuclear RNA and mRNA degradation associated [Source:HGNC Symbol;Acc:HGNC:17162]	3' UTR	-1.16	0.0204174	-3.32	down
chr7	32490588	32490827	240	ENSG00000106355	ENST00000409909	4456	LSM5	GO:0000398(mRNA splicing, via spliceosome);GO:0003723(RNA binding);GO:0005515(protein binding);GO:0005634(nucleus);GO:0005654(nucleoplasm);GO:0005681(spliceosomal complex);GO:0005688(U6 snRNP);GO:0005737(cytoplasm);GO:0005829(cytosol);GO:0006397(mRNA processing);GO:0006402(mRNA catabolic process);GO:0008380(RNA splicing);GO:0009617(response to bacterium);GO:0043928(exonucleolytic catabolism of de…	03018(RNA degradation);03040(Spliceosome);03040(Spliceosome)	K12624	NA	LSM5 homolog, U6 small nuclear RNA and mRNA degradation associated [Source:HGNC Symbol;Acc:HGNC:17162]	5' UTR	-0.128	0.743019	0.0875	up
chr7	33014502	33015788	1287	ENSG00000122643	ENST00000381626	25377	NT5C3A	GO:0000166(nucleotide binding);GO:0000215(tRNA 2'-phosphotransferase activity);GO:0000287(magnesium ion binding);GO:0005515(protein binding);GO:0005737(cytoplasm);GO:0005783(endoplasmic reticulum);GO:0005829(cytosol);GO:0006213(pyrimidine nucleoside metabolic process);GO:0008253(5'-nucleotidase activity);GO:0009117(nucleotide metabolic process);GO:0016311(dephosphorylation);GO:0016740(transferase…	00230(Purine metabolism);00240(Pyrimidine metabolism);00760(Nicotinate and nicotinamide metabolism);00760(Nicotinate and nicotinamide metabolism)	K01081	EC:3.1.3.5	5'-nucleotidase, cytosolic IIIA [Source:HGNC Symbol;Acc:HGNC:17820]	3' UTR	-27.3	1e-29	-3.4	down
chr7	41688727	41689026	300	ENSG00000122641	ENST00000416150	16309	INHBA	GO:0000082(G1/S transition of mitotic cell cycle);GO:0001541(ovarian follicle development);GO:0001707(mesoderm formation);GO:0001942(hair follicle development);GO:0002244(hematopoietic progenitor cell differentiation);GO:0005102(signaling receptor binding);GO:0005125(cytokine activity);GO:0005179(hormone activity);GO:0005515(protein binding);GO:0005576(extracellular region);GO:0005615(extracellul…	04060(Cytokine-cytokine receptor interaction);04350(TGF-beta signaling pathway);04550(Signaling pathways regulating pluripotency of stem cells);04550(Signaling pathways regulating pluripotency of stem cells)	K04667	NA	inhibin subunit beta A [Source:HGNC Symbol;Acc:HGNC:6066]	3' UTR	-5.1	7.76247e-07	-2.52	down
chr7	41689385	41691347	1963	ENSG00000122641	ENST00000416150	13988	INHBA	GO:0000082(G1/S transition of mitotic cell cycle);GO:0001541(ovarian follicle development);GO:0001707(mesoderm formation);GO:0001942(hair follicle development);GO:0002244(hematopoietic progenitor cell differentiation);GO:0005102(signaling receptor binding);GO:0005125(cytokine activity);GO:0005179(hormone activity);GO:0005515(protein binding);GO:0005576(extracellular region);GO:0005615(extracellul…	04060(Cytokine-cytokine receptor interaction);04350(TGF-beta signaling pathway);04550(Signaling pathways regulating pluripotency of stem cells);04550(Signaling pathways regulating pluripotency of stem cells)	K04667	NA	inhibin subunit beta A [Source:HGNC Symbol;Acc:HGNC:6066]	3' UTR	-4.07	9.77237e-06	-0.483	down
chr7	41699995	41703048	3054	ENSG00000122641	ENST00000442711	0	INHBA	GO:0000082(G1/S transition of mitotic cell cycle);GO:0001541(ovarian follicle development);GO:0001707(mesoderm formation);GO:0001942(hair follicle development);GO:0002244(hematopoietic progenitor cell differentiation);GO:0005102(signaling receptor binding);GO:0005125(cytokine activity);GO:0005179(hormone activity);GO:0005515(protein binding);GO:0005576(extracellular region);GO:0005615(extracellul…	04060(Cytokine-cytokine receptor interaction);04350(TGF-beta signaling pathway);04550(Signaling pathways regulating pluripotency of stem cells);04550(Signaling pathways regulating pluripotency of stem cells)	K04667	NA	inhibin subunit beta A [Source:HGNC Symbol;Acc:HGNC:6066]	5' UTR	-0.52	0.150314	-0.234	down
chr7	50444158	50444308	151	ENSG00000132436	ENST00000356889	6016	FIGNL1	GO:0000166(nucleotide binding);GO:0000228(nuclear chromosome);GO:0000287(magnesium ion binding);GO:0001649(osteoblast differentiation);GO:0005515(protein binding);GO:0005524(ATP binding);GO:0005634(nucleus);GO:0005737(cytoplasm);GO:0007140(male meiotic nuclear division);GO:0008568(microtubule-severing ATPase activity);GO:0010569(regulation of double-strand break repair via homologous recombinatio…	NA	K22766	EC:3.6.4.-	fidgetin like 1 [Source:HGNC Symbol;Acc:HGNC:13286]	3' UTR	-1.42	0.00977237	-3.56	down
chr7	50445087	50445596	510	ENSG00000132436	ENST00000356889	4728	FIGNL1	GO:0000166(nucleotide binding);GO:0000228(nuclear chromosome);GO:0000287(magnesium ion binding);GO:0001649(osteoblast differentiation);GO:0005515(protein binding);GO:0005524(ATP binding);GO:0005634(nucleus);GO:0005737(cytoplasm);GO:0007140(male meiotic nuclear division);GO:0008568(microtubule-severing ATPase activity);GO:0010569(regulation of double-strand break repair via homologous recombinatio…	NA	K22766	EC:3.6.4.-	fidgetin like 1 [Source:HGNC Symbol;Acc:HGNC:13286]	3' UTR	-1.37	0.0112202	-1.09	down
chr7	50446015	50446585	571	ENSG00000132436	ENST00000356889	3739	FIGNL1	GO:0000166(nucleotide binding);GO:0000228(nuclear chromosome);GO:0000287(magnesium ion binding);GO:0001649(osteoblast differentiation);GO:0005515(protein binding);GO:0005524(ATP binding);GO:0005634(nucleus);GO:0005737(cytoplasm);GO:0007140(male meiotic nuclear division);GO:0008568(microtubule-severing ATPase activity);GO:0010569(regulation of double-strand break repair via homologous recombinatio…	NA	K22766	EC:3.6.4.-	fidgetin like 1 [Source:HGNC Symbol;Acc:HGNC:13286]	Exon (ENST00000356889/ENSG00000132436, exon 4 of 4)	-0.3	0.358096	-0.301	down
chr7	50446764	50447004	241	ENSG00000132436	ENST00000356889	3320	FIGNL1	GO:0000166(nucleotide binding);GO:0000228(nuclear chromosome);GO:0000287(magnesium ion binding);GO:0001649(osteoblast differentiation);GO:0005515(protein binding);GO:0005524(ATP binding);GO:0005634(nucleus);GO:0005737(cytoplasm);GO:0007140(male meiotic nuclear division);GO:0008568(microtubule-severing ATPase activity);GO:0010569(regulation of double-strand break repair via homologous recombinatio…	NA	K22766	EC:3.6.4.-	fidgetin like 1 [Source:HGNC Symbol;Acc:HGNC:13286]	3' UTR	-0.319	0.328095	-0.717	down
chr7	50447064	50447124	61	ENSG00000132436	ENST00000356889	3200	FIGNL1	GO:0000166(nucleotide binding);GO:0000228(nuclear chromosome);GO:0000287(magnesium ion binding);GO:0001649(osteoblast differentiation);GO:0005515(protein binding);GO:0005524(ATP binding);GO:0005634(nucleus);GO:0005737(cytoplasm);GO:0007140(male meiotic nuclear division);GO:0008568(microtubule-severing ATPase activity);GO:0010569(regulation of double-strand break repair via homologous recombinatio…	NA	K22766	EC:3.6.4.-	fidgetin like 1 [Source:HGNC Symbol;Acc:HGNC:13286]	Exon (ENST00000356889/ENSG00000132436, exon 4 of 4)	-0.275	0.405509	-1.58	down
chr7	50447184	50447244	61	ENSG00000132436	ENST00000356889	3080	FIGNL1	GO:0000166(nucleotide binding);GO:0000228(nuclear chromosome);GO:0000287(magnesium ion binding);GO:0001649(osteoblast differentiation);GO:0005515(protein binding);GO:0005524(ATP binding);GO:0005634(nucleus);GO:0005737(cytoplasm);GO:0007140(male meiotic nuclear division);GO:0008568(microtubule-severing ATPase activity);GO:0010569(regulation of double-strand break repair via homologous recombinatio…	NA	K22766	EC:3.6.4.-	fidgetin like 1 [Source:HGNC Symbol;Acc:HGNC:13286]	Exon (ENST00000356889/ENSG00000132436, exon 4 of 4)	-0.308	0.345939	-1.74	down
chr7	80742538	80742717	180	ENSG00000075223	ENST00000265361	176334	SEMA3C	GO:0001755(neural crest cell migration);GO:0001756(somitogenesis);GO:0001974(blood vessel remodeling);GO:0003148(outflow tract septum morphogenesis);GO:0003151(outflow tract morphogenesis);GO:0003215(cardiac right ventricle morphogenesis);GO:0003350(pulmonary myocardium development);GO:0005515(protein binding);GO:0005576(extracellular region);GO:0005615(extracellular space);GO:0005887(integral co…	04360(Axon guidance);04360(Axon guidance)	K06840	NA	semaphorin 3C [Source:HGNC Symbol;Acc:HGNC:10725]	3' UTR	-43.1	1e-45	-6.03	down
chr7	80744750	80758352	13603	ENSG00000075223	ENST00000265361	160699	SEMA3C	GO:0001755(neural crest cell migration);GO:0001756(somitogenesis);GO:0001974(blood vessel remodeling);GO:0003148(outflow tract septum morphogenesis);GO:0003151(outflow tract morphogenesis);GO:0003215(cardiac right ventricle morphogenesis);GO:0003350(pulmonary myocardium development);GO:0005515(protein binding);GO:0005576(extracellular region);GO:0005615(extracellular space);GO:0005887(integral co…	04360(Axon guidance);04360(Axon guidance)	K06840	NA	semaphorin 3C [Source:HGNC Symbol;Acc:HGNC:10725]	3' UTR	-0.829	0.0549541	-0.334	down
chr7	93099932	93101159	1228	ENSG00000205413	ENST00000620985	16864	SAMD9	GO:0005515(protein binding);GO:0005737(cytoplasm);GO:0005829(cytosol);GO:0034058(endosomal vesicle fusion);GO:0043231(intracellular membrane-bounded organelle)	NA	NA	NA	sterile alpha motif domain containing 9 [Source:HGNC Symbol;Acc:HGNC:1348]	3' UTR	-22	2.51189e-24	-2.3	down
chr7	93101279	93102147	869	ENSG00000205413	ENST00000620985	15876	SAMD9	GO:0005515(protein binding);GO:0005737(cytoplasm);GO:0005829(cytosol);GO:0034058(endosomal vesicle fusion);GO:0043231(intracellular membrane-bounded organelle)	NA	NA	NA	sterile alpha motif domain containing 9 [Source:HGNC Symbol;Acc:HGNC:1348]	3' UTR	-1.28	0.0144544	-0.998	down
chr7	93102446	93102536	91	ENSG00000205413	ENST00000620985	15487	SAMD9	GO:0005515(protein binding);GO:0005737(cytoplasm);GO:0005829(cytosol);GO:0034058(endosomal vesicle fusion);GO:0043231(intracellular membrane-bounded organelle)	NA	NA	NA	sterile alpha motif domain containing 9 [Source:HGNC Symbol;Acc:HGNC:1348]	Exon (ENST00000620985/ENSG00000205413, exon 2 of 2)	-0.23	0.5236	-0.585	down
chr7	93102745	93102985	241	ENSG00000205413	ENST00000620985	15038	SAMD9	GO:0005515(protein binding);GO:0005737(cytoplasm);GO:0005829(cytosol);GO:0034058(endosomal vesicle fusion);GO:0043231(intracellular membrane-bounded organelle)	NA	NA	NA	sterile alpha motif domain containing 9 [Source:HGNC Symbol;Acc:HGNC:1348]	Exon (ENST00000620985/ENSG00000205413, exon 2 of 2)	-0.38	0.254097	-0.752	down
chr7	93103793	93104212	420	ENSG00000205413	ENST00000620985	13811	SAMD9	GO:0005515(protein binding);GO:0005737(cytoplasm);GO:0005829(cytosol);GO:0034058(endosomal vesicle fusion);GO:0043231(intracellular membrane-bounded organelle)	NA	NA	NA	sterile alpha motif domain containing 9 [Source:HGNC Symbol;Acc:HGNC:1348]	Exon (ENST00000620985/ENSG00000205413, exon 2 of 2)	-0.894	0.0446684	-2.67	down
chr7	93104870	93105260	391	ENSG00000205413	ENST00000620985	12763	SAMD9	GO:0005515(protein binding);GO:0005737(cytoplasm);GO:0005829(cytosol);GO:0034058(endosomal vesicle fusion);GO:0043231(intracellular membrane-bounded organelle)	NA	NA	NA	sterile alpha motif domain containing 9 [Source:HGNC Symbol;Acc:HGNC:1348]	Exon (ENST00000620985/ENSG00000205413, exon 2 of 2)	-0.271	0.414	-1.21	down
chr7	93105709	93105888	180	ENSG00000205413	ENST00000620985	12135	SAMD9	GO:0005515(protein binding);GO:0005737(cytoplasm);GO:0005829(cytosol);GO:0034058(endosomal vesicle fusion);GO:0043231(intracellular membrane-bounded organelle)	NA	NA	NA	sterile alpha motif domain containing 9 [Source:HGNC Symbol;Acc:HGNC:1348]	Exon (ENST00000620985/ENSG00000205413, exon 2 of 2)	-0.2	0.592925	-0.71	down
chr7	93131217	93131634	418	ENSG00000177409	ENST00000318238	16751	SAMD9L	GO:0005515(protein binding);GO:0005737(cytoplasm);GO:0005768(endosome);GO:0005769(early endosome)	NA	NA	NA	sterile alpha motif domain containing 9 like [Source:HGNC Symbol;Acc:HGNC:1349]	Exon (ENST00000318238/ENSG00000177409, exon 5 of 5)	-0.623	0.105439	-0.611	down
chr7	93131872	93135882	4011	ENSG00000177409	ENST00000318238	12503	SAMD9L	GO:0005515(protein binding);GO:0005737(cytoplasm);GO:0005768(endosome);GO:0005769(early endosome)	NA	NA	NA	sterile alpha motif domain containing 9 like [Source:HGNC Symbol;Acc:HGNC:1349]	Exon (ENST00000318238/ENSG00000177409, exon 5 of 5)	-0.277	0.400867	-0.264	down
chr7	106250183	106250243	61	ENSG00000105835	ENST00000222553	34740	NAMPT	GO:0001774(microglial cell activation);GO:0003824(catalytic activity);GO:0004514(nicotinate-nucleotide diphosphorylase (carboxylating) activity);GO:0005125(cytokine activity);GO:0005515(protein binding);GO:0005576(extracellular region);GO:0005615(extracellular space);GO:0005634(nucleus);GO:0005737(cytoplasm);GO:0005829(cytosol);GO:0005886(plasma membrane);GO:0007165(signal transduction);GO:000726…	00760(Nicotinate and nicotinamide metabolism);04621(NOD-like receptor signaling pathway);04621(NOD-like receptor signaling pathway)	K03462	EC:2.4.2.12	nicotinamide phosphoribosyltransferase [Source:HGNC Symbol;Acc:HGNC:30092]	3' UTR	-1.08	0.025704	-3.32	down
chr7	106274958	106275444	487	ENSG00000105835	ENST00000222553	9539	NAMPT	GO:0001774(microglial cell activation);GO:0003824(catalytic activity);GO:0004514(nicotinate-nucleotide diphosphorylase (carboxylating) activity);GO:0005125(cytokine activity);GO:0005515(protein binding);GO:0005576(extracellular region);GO:0005615(extracellular space);GO:0005634(nucleus);GO:0005737(cytoplasm);GO:0005829(cytosol);GO:0005886(plasma membrane);GO:0007165(signal transduction);GO:000726…	00760(Nicotinate and nicotinamide metabolism);04621(NOD-like receptor signaling pathway);04621(NOD-like receptor signaling pathway)	K03462	EC:2.4.2.12	nicotinamide phosphoribosyltransferase [Source:HGNC Symbol;Acc:HGNC:30092]	Exon (ENST00000222553/ENSG00000105835, exon 3 of 11)	-1.93	0.00245471	-1.53	down
chr7	106285608	106286296	689	ENSG00000105835	ENST00000417537	0	NAMPT	GO:0001774(microglial cell activation);GO:0003824(catalytic activity);GO:0004514(nicotinate-nucleotide diphosphorylase (carboxylating) activity);GO:0005125(cytokine activity);GO:0005515(protein binding);GO:0005576(extracellular region);GO:0005615(extracellular space);GO:0005634(nucleus);GO:0005737(cytoplasm);GO:0005829(cytosol);GO:0005886(plasma membrane);GO:0007165(signal transduction);GO:000726…	00760(Nicotinate and nicotinamide metabolism);04621(NOD-like receptor signaling pathway);04621(NOD-like receptor signaling pathway)	K03462	EC:2.4.2.12	nicotinamide phosphoribosyltransferase [Source:HGNC Symbol;Acc:HGNC:30092]	5' UTR	-0.266	0.422669	-0.21	down
chr7	123541042	123541282	241	ENSG00000128609	ENST00000471770	16498	NDUFA5	GO:0005515(protein binding);GO:0005739(mitochondrion);GO:0005743(mitochondrial inner membrane);GO:0005747(mitochondrial respiratory chain complex I);GO:0006120(mitochondrial electron transport, NADH to ubiquinone);GO:0008137(NADH dehydrogenase (ubiquinone) activity);GO:0016020(membrane);GO:0022904(respiratory electron transport chain);GO:0032981(mitochondrial respiratory chain complex I assembly)…	00190(Oxidative phosphorylation);04714(Thermogenesis);04723(Retrograde endocannabinoid signaling);04932(Non-alcoholic fatty liver disease (NAFLD));05010(Alzheimer disease);05012(Parkinson disease);05016(Huntington disease);05016(Huntington disease)	K03949	NA	NADH:ubiquinone oxidoreductase subunit A5 [Source:HGNC Symbol;Acc:HGNC:7688]	3' UTR	-37.8	2.51189e-40	-5.56	down
chr7	123542031	123546673	4643	ENSG00000128609	ENST00000459880	0	NDUFA5	GO:0005515(protein binding);GO:0005739(mitochondrion);GO:0005743(mitochondrial inner membrane);GO:0005747(mitochondrial respiratory chain complex I);GO:0006120(mitochondrial electron transport, NADH to ubiquinone);GO:0008137(NADH dehydrogenase (ubiquinone) activity);GO:0016020(membrane);GO:0022904(respiratory electron transport chain);GO:0032981(mitochondrial respiratory chain complex I assembly)…	00190(Oxidative phosphorylation);04714(Thermogenesis);04723(Retrograde endocannabinoid signaling);04932(Non-alcoholic fatty liver disease (NAFLD));05010(Alzheimer disease);05012(Parkinson disease);05016(Huntington disease);05016(Huntington disease)	K03949	NA	NADH:ubiquinone oxidoreductase subunit A5 [Source:HGNC Symbol;Acc:HGNC:7688]	3' UTR	-3.06	0.000125893	-0.645	down
chr7	123550529	123551460	932	ENSG00000128609	ENST00000471770	6320	NDUFA5	GO:0005515(protein binding);GO:0005739(mitochondrion);GO:0005743(mitochondrial inner membrane);GO:0005747(mitochondrial respiratory chain complex I);GO:0006120(mitochondrial electron transport, NADH to ubiquinone);GO:0008137(NADH dehydrogenase (ubiquinone) activity);GO:0016020(membrane);GO:0022904(respiratory electron transport chain);GO:0032981(mitochondrial respiratory chain complex I assembly)…	00190(Oxidative phosphorylation);04714(Thermogenesis);04723(Retrograde endocannabinoid signaling);04932(Non-alcoholic fatty liver disease (NAFLD));05010(Alzheimer disease);05012(Parkinson disease);05016(Huntington disease);05016(Huntington disease)	K03949	NA	NADH:ubiquinone oxidoreductase subunit A5 [Source:HGNC Symbol;Acc:HGNC:7688]	Exon (ENST00000471770/ENSG00000128609, exon 3 of 5)	-0.333	0.30761	0.201	up
chr7	130164713	130164952	240	ENSG00000146842	ENST00000397622	40454	TMEM209	GO:0016020(membrane);GO:0016021(integral component of membrane);GO:0016021(integral component of membrane)	NA	NA	NA	transmembrane protein 209 [Source:HGNC Symbol;Acc:HGNC:21898]	3' UTR	-8.09	5.37032e-10	-5.65	down
chr7	130166359	130173650	7292	ENSG00000146842	ENST00000397622	31756	TMEM209	GO:0016020(membrane);GO:0016021(integral component of membrane);GO:0016021(integral component of membrane)	NA	NA	NA	transmembrane protein 209 [Source:HGNC Symbol;Acc:HGNC:21898]	3' UTR	-0.901	0.0436516	-1.79	down
chr7	135926790	135926879	90	ENSG00000105887	ENST00000393085	50480	MTPN	GO:0005515(protein binding);GO:0005634(nucleus);GO:0005737(cytoplasm);GO:0005829(cytosol);GO:0006417(regulation of translation);GO:0006584(catecholamine metabolic process);GO:0008290(F-actin capping protein complex);GO:0008361(regulation of cell size);GO:0010557(positive regulation of macromolecule biosynthetic process);GO:0010613(positive regulation of cardiac muscle hypertrophy);GO:0016202(regu…	NA	NA	NA	myotrophin [Source:HGNC Symbol;Acc:HGNC:15667]	3' UTR	-44	1.25893e-46	-6.56	down
chr8	1763918	1843383	79466	ENSG00000104728	ENST00000349830	0	ARHGEF10	GO:0005085(guanyl-nucleotide exchange factor activity);GO:0005089(Rho guanyl-nucleotide exchange factor activity);GO:0005515(protein binding);GO:0005813(centrosome);GO:0005829(cytosol);GO:0019894(kinesin binding);GO:0022011(myelination in peripheral nervous system);GO:0030036(actin cytoskeleton organization);GO:0035023(regulation of Rho protein signal transduction);GO:0051298(centrosome duplicati…	NA	K16727	NA	Rho guanine nucleotide exchange factor 10 [Source:HGNC Symbol;Acc:HGNC:14103]	5' UTR	-0.515	0.153109	0.273	up
chr8	1876701	1880074	3374	ENSG00000104728	ENST00000349830	52775	ARHGEF10	GO:0005085(guanyl-nucleotide exchange factor activity);GO:0005089(Rho guanyl-nucleotide exchange factor activity);GO:0005515(protein binding);GO:0005813(centrosome);GO:0005829(cytosol);GO:0019894(kinesin binding);GO:0022011(myelination in peripheral nervous system);GO:0030036(actin cytoskeleton organization);GO:0035023(regulation of Rho protein signal transduction);GO:0051298(centrosome duplicati…	NA	K16727	NA	Rho guanine nucleotide exchange factor 10 [Source:HGNC Symbol;Acc:HGNC:14103]	3' UTR	-0.215	0.559758	-0.322	down
chr8	1956887	1957757	871	ENSG00000104728	ENST00000349830	132961	ARHGEF10	GO:0005085(guanyl-nucleotide exchange factor activity);GO:0005089(Rho guanyl-nucleotide exchange factor activity);GO:0005515(protein binding);GO:0005813(centrosome);GO:0005829(cytosol);GO:0019894(kinesin binding);GO:0022011(myelination in peripheral nervous system);GO:0030036(actin cytoskeleton organization);GO:0035023(regulation of Rho protein signal transduction);GO:0051298(centrosome duplicati…	NA	K16727	NA	Rho guanine nucleotide exchange factor 10 [Source:HGNC Symbol;Acc:HGNC:14103]	3' UTR	-0.254	0.454988	-0.0544	down
chr8	1957877	1957967	91	ENSG00000104728	ENST00000349830	133951	ARHGEF10	GO:0005085(guanyl-nucleotide exchange factor activity);GO:0005089(Rho guanyl-nucleotide exchange factor activity);GO:0005515(protein binding);GO:0005813(centrosome);GO:0005829(cytosol);GO:0019894(kinesin binding);GO:0022011(myelination in peripheral nervous system);GO:0030036(actin cytoskeleton organization);GO:0035023(regulation of Rho protein signal transduction);GO:0051298(centrosome duplicati…	NA	K16727	NA	Rho guanine nucleotide exchange factor 10 [Source:HGNC Symbol;Acc:HGNC:14103]	3' UTR	-0.663	0.0933254	-1.46	down
chr8	1958027	1958627	601	ENSG00000104728	ENST00000349830	134101	ARHGEF10	GO:0005085(guanyl-nucleotide exchange factor activity);GO:0005089(Rho guanyl-nucleotide exchange factor activity);GO:0005515(protein binding);GO:0005813(centrosome);GO:0005829(cytosol);GO:0019894(kinesin binding);GO:0022011(myelination in peripheral nervous system);GO:0030036(actin cytoskeleton organization);GO:0035023(regulation of Rho protein signal transduction);GO:0051298(centrosome duplicati…	NA	K16727	NA	Rho guanine nucleotide exchange factor 10 [Source:HGNC Symbol;Acc:HGNC:14103]	3' UTR	-5.64	2.0893e-07	-0.908	down
chr8	1824046	1824106	61	ENSG00000104728	ENST00000349830	120	ARHGEF10	GO:0005085(guanyl-nucleotide exchange factor activity);GO:0005089(Rho guanyl-nucleotide exchange factor activity);GO:0005515(protein binding);GO:0005813(centrosome);GO:0005829(cytosol);GO:0019894(kinesin binding);GO:0022011(myelination in peripheral nervous system);GO:0030036(actin cytoskeleton organization);GO:0035023(regulation of Rho protein signal transduction);GO:0051298(centrosome duplicati…	NA	K16727	NA	Rho guanine nucleotide exchange factor 10 [Source:HGNC Symbol;Acc:HGNC:14103]	5' UTR	-0.217	0.5236	2	up
chr8	1876663	1880066	3404	ENSG00000104728	ENST00000349830	52737	ARHGEF10	GO:0005085(guanyl-nucleotide exchange factor activity);GO:0005089(Rho guanyl-nucleotide exchange factor activity);GO:0005515(protein binding);GO:0005813(centrosome);GO:0005829(cytosol);GO:0019894(kinesin binding);GO:0022011(myelination in peripheral nervous system);GO:0030036(actin cytoskeleton organization);GO:0035023(regulation of Rho protein signal transduction);GO:0051298(centrosome duplicati…	NA	K16727	NA	Rho guanine nucleotide exchange factor 10 [Source:HGNC Symbol;Acc:HGNC:14103]	3' UTR	-0.219	0.549541	-0.263	down
chr8	1956904	1957773	870	ENSG00000104728	ENST00000349830	132978	ARHGEF10	GO:0005085(guanyl-nucleotide exchange factor activity);GO:0005089(Rho guanyl-nucleotide exchange factor activity);GO:0005515(protein binding);GO:0005813(centrosome);GO:0005829(cytosol);GO:0019894(kinesin binding);GO:0022011(myelination in peripheral nervous system);GO:0030036(actin cytoskeleton organization);GO:0035023(regulation of Rho protein signal transduction);GO:0051298(centrosome duplicati…	NA	K16727	NA	Rho guanine nucleotide exchange factor 10 [Source:HGNC Symbol;Acc:HGNC:14103]	3' UTR	-0.263	0.430527	-0.0717	down
chr8	1958012	1958641	630	ENSG00000104728	ENST00000349830	134086	ARHGEF10	GO:0005085(guanyl-nucleotide exchange factor activity);GO:0005089(Rho guanyl-nucleotide exchange factor activity);GO:0005515(protein binding);GO:0005813(centrosome);GO:0005829(cytosol);GO:0019894(kinesin binding);GO:0022011(myelination in peripheral nervous system);GO:0030036(actin cytoskeleton organization);GO:0035023(regulation of Rho protein signal transduction);GO:0051298(centrosome duplicati…	NA	K16727	NA	Rho guanine nucleotide exchange factor 10 [Source:HGNC Symbol;Acc:HGNC:14103]	3' UTR	-5.9	1.09648e-07	-0.922	down
chr8	56588495	56588671	177	ENSG00000241431	ENST00000464216	110	RPL37P6	NA	NA	NA	NA	ribosomal protein L37 pseudogene 6 [Source:HGNC Symbol;Acc:HGNC:31080]	Exon (ENST00000464216/ENSG00000241431, exon 1 of 1)	-19.5	1e-21	2.26	up
chr8	80485679	80486367	689	ENSG00000205189	ENST00000426744	0	ZBTB10	GO:0003676(nucleic acid binding);GO:0003677(DNA binding);GO:0005515(protein binding);GO:0005634(nucleus);GO:0005654(nucleoplasm);GO:0006357(regulation of transcription by RNA polymerase II);GO:0046872(metal ion binding);GO:0046872(metal ion binding)	NA	K10497	NA	zinc finger and BTB domain containing 10 [Source:HGNC Symbol;Acc:HGNC:30953]	5' UTR	-0.563	0.12942	1	up
chr8	80487236	80487296	61	ENSG00000205189	ENST00000379091	1617	ZBTB10	GO:0003676(nucleic acid binding);GO:0003677(DNA binding);GO:0005515(protein binding);GO:0005634(nucleus);GO:0005654(nucleoplasm);GO:0006357(regulation of transcription by RNA polymerase II);GO:0046872(metal ion binding);GO:0046872(metal ion binding)	NA	K10497	NA	zinc finger and BTB domain containing 10 [Source:HGNC Symbol;Acc:HGNC:30953]	5' UTR	-0.136	0.714496	-0.585	down
chr8	80487775	80499666	11892	ENSG00000205189	ENST00000379091	2156	ZBTB10	GO:0003676(nucleic acid binding);GO:0003677(DNA binding);GO:0005515(protein binding);GO:0005634(nucleus);GO:0005654(nucleoplasm);GO:0006357(regulation of transcription by RNA polymerase II);GO:0046872(metal ion binding);GO:0046872(metal ion binding)	NA	K10497	NA	zinc finger and BTB domain containing 10 [Source:HGNC Symbol;Acc:HGNC:30953]	Exon (ENST00000379091/ENSG00000205189, exon 2 of 6)	-0.247	0.473151	-1.09	down
chr8	80500145	80500265	121	ENSG00000205189	ENST00000379091	14526	ZBTB10	GO:0003676(nucleic acid binding);GO:0003677(DNA binding);GO:0005515(protein binding);GO:0005634(nucleus);GO:0005654(nucleoplasm);GO:0006357(regulation of transcription by RNA polymerase II);GO:0046872(metal ion binding);GO:0046872(metal ion binding)	NA	K10497	NA	zinc finger and BTB domain containing 10 [Source:HGNC Symbol;Acc:HGNC:30953]	Exon (ENST00000379091/ENSG00000205189, exon 2 of 6)	-0.18	0.636796	-0.585	down
chr8	80518867	80519615	749	ENSG00000205189	ENST00000379091	33248	ZBTB10	GO:0003676(nucleic acid binding);GO:0003677(DNA binding);GO:0005515(protein binding);GO:0005634(nucleus);GO:0005654(nucleoplasm);GO:0006357(regulation of transcription by RNA polymerase II);GO:0046872(metal ion binding);GO:0046872(metal ion binding)	NA	K10497	NA	zinc finger and BTB domain containing 10 [Source:HGNC Symbol;Acc:HGNC:30953]	3' UTR	-0.437	0.203236	-0.893	down
chr8	80522580	80522910	331	ENSG00000205189	ENST00000430430	36913	ZBTB10	GO:0003676(nucleic acid binding);GO:0003677(DNA binding);GO:0005515(protein binding);GO:0005634(nucleus);GO:0005654(nucleoplasm);GO:0006357(regulation of transcription by RNA polymerase II);GO:0046872(metal ion binding);GO:0046872(metal ion binding)	NA	K10497	NA	zinc finger and BTB domain containing 10 [Source:HGNC Symbol;Acc:HGNC:30953]	3' UTR	-5.14	7.07946e-07	-5.27	down
chr8	80523869	80524078	210	ENSG00000205189	ENST00000430430	38202	ZBTB10	GO:0003676(nucleic acid binding);GO:0003677(DNA binding);GO:0005515(protein binding);GO:0005634(nucleus);GO:0005654(nucleoplasm);GO:0006357(regulation of transcription by RNA polymerase II);GO:0046872(metal ion binding);GO:0046872(metal ion binding)	NA	K10497	NA	zinc finger and BTB domain containing 10 [Source:HGNC Symbol;Acc:HGNC:30953]	3' UTR	-5.1	7.76247e-07	-3.51	down
chr8	93917007	93917097	91	ENSG00000164951	ENST00000518573	0	PDP1	GO:0003824(catalytic activity);GO:0004721(phosphoprotein phosphatase activity);GO:0004722(protein serine/threonine phosphatase activity);GO:0004724(magnesium-dependent protein serine/threonine phosphatase activity);GO:0004741([pyruvate dehydrogenase (lipoamide)] phosphatase activity);GO:0005515(protein binding);GO:0005739(mitochondrion);GO:0005759(mitochondrial matrix);GO:0006470(protein dephosph…	NA	K01102	EC:3.1.3.43	pyruvate dehyrogenase phosphatase catalytic subunit 1 [Source:HGNC Symbol;Acc:HGNC:9279]	5' UTR	-0.214	0.561048	0.138	up
chr8	93922353	93922862	510	ENSG00000164951	ENST00000297598	5430	PDP1	GO:0003824(catalytic activity);GO:0004721(phosphoprotein phosphatase activity);GO:0004722(protein serine/threonine phosphatase activity);GO:0004724(magnesium-dependent protein serine/threonine phosphatase activity);GO:0004741([pyruvate dehydrogenase (lipoamide)] phosphatase activity);GO:0005515(protein binding);GO:0005739(mitochondrion);GO:0005759(mitochondrial matrix);GO:0006470(protein dephosph…	NA	K01102	EC:3.1.3.43	pyruvate dehyrogenase phosphatase catalytic subunit 1 [Source:HGNC Symbol;Acc:HGNC:9279]	Exon (ENST00000297598/ENSG00000164951, exon 2 of 2)	-0.296	0.367282	-0.241	down
chr8	93922922	93923551	630	ENSG00000164951	ENST00000297598	5999	PDP1	GO:0003824(catalytic activity);GO:0004721(phosphoprotein phosphatase activity);GO:0004722(protein serine/threonine phosphatase activity);GO:0004724(magnesium-dependent protein serine/threonine phosphatase activity);GO:0004741([pyruvate dehydrogenase (lipoamide)] phosphatase activity);GO:0005515(protein binding);GO:0005739(mitochondrion);GO:0005759(mitochondrial matrix);GO:0006470(protein dephosph…	NA	K01102	EC:3.1.3.43	pyruvate dehyrogenase phosphatase catalytic subunit 1 [Source:HGNC Symbol;Acc:HGNC:9279]	Exon (ENST00000297598/ENSG00000164951, exon 2 of 2)	-0.586	0.11995	0.44	up
chr8	93925079	93925738	660	ENSG00000164951	ENST00000297598	8156	PDP1	GO:0003824(catalytic activity);GO:0004721(phosphoprotein phosphatase activity);GO:0004722(protein serine/threonine phosphatase activity);GO:0004724(magnesium-dependent protein serine/threonine phosphatase activity);GO:0004741([pyruvate dehydrogenase (lipoamide)] phosphatase activity);GO:0005515(protein binding);GO:0005739(mitochondrion);GO:0005759(mitochondrial matrix);GO:0006470(protein dephosph…	NA	K01102	EC:3.1.3.43	pyruvate dehyrogenase phosphatase catalytic subunit 1 [Source:HGNC Symbol;Acc:HGNC:9279]	3' UTR	-20.9	3.98107e-23	-4.39	down
chr8	94719913	94726379	6467	ENSG00000156162	ENST00000522422	210	DPY19L4	GO:0000030(mannosyltransferase activity);GO:0005637(nuclear inner membrane);GO:0016020(membrane);GO:0016021(integral component of membrane);GO:0016740(transferase activity);GO:0016757(transferase activity, transferring glycosyl groups);GO:0018406(protein C-linked glycosylation via 2'-alpha-mannosyl-L-tryptophan);GO:0018406(protein C-linked glycosylation via 2'-alpha-mannosyl-L-tryptophan)	NA	NA	NA	dpy-19 like 4 [Source:HGNC Symbol;Acc:HGNC:27829]	5' UTR	-0.216	0.557186	0.415	up
chr8	94744605	94744845	241	ENSG00000156162	ENST00000414645	24705	DPY19L4	GO:0000030(mannosyltransferase activity);GO:0005637(nuclear inner membrane);GO:0016020(membrane);GO:0016021(integral component of membrane);GO:0016740(transferase activity);GO:0016757(transferase activity, transferring glycosyl groups);GO:0018406(protein C-linked glycosylation via 2'-alpha-mannosyl-L-tryptophan);GO:0018406(protein C-linked glycosylation via 2'-alpha-mannosyl-L-tryptophan)	NA	NA	NA	dpy-19 like 4 [Source:HGNC Symbol;Acc:HGNC:27829]	3' UTR	-1.49	0.00812831	-3.54	down
chr8	94788036	94790119	2084	ENSG00000156162	ENST00000414645	68136	DPY19L4	GO:0000030(mannosyltransferase activity);GO:0005637(nuclear inner membrane);GO:0016020(membrane);GO:0016021(integral component of membrane);GO:0016740(transferase activity);GO:0016757(transferase activity, transferring glycosyl groups);GO:0018406(protein C-linked glycosylation via 2'-alpha-mannosyl-L-tryptophan);GO:0018406(protein C-linked glycosylation via 2'-alpha-mannosyl-L-tryptophan)	NA	NA	NA	dpy-19 like 4 [Source:HGNC Symbol;Acc:HGNC:27829]	3' UTR	-4.08	9.54993e-06	-3.4	down
chr8	97931110	97931469	360	ENSG00000132561	ENST00000518154	0	MATN2	GO:0001764(neuron migration);GO:0005201(extracellular matrix structural constituent);GO:0005509(calcium ion binding);GO:0005515(protein binding);GO:0005576(extracellular region);GO:0005604(basement membrane);GO:0007411(axon guidance);GO:0008150(biological_process);GO:0008347(glial cell migration);GO:0031012(extracellular matrix);GO:0031104(dendrite regeneration);GO:0031175(neuron projection devel…	NA	NA	NA	matrilin 2 [Source:HGNC Symbol;Acc:HGNC:6908]	Exon (ENST00000521689/ENSG00000132561, exon 3 of 19)	-0.265	0.425598	0.238	up
chr8	98033601	98034181	581	ENSG00000132561	ENST00000521689	164761	MATN2	GO:0001764(neuron migration);GO:0005201(extracellular matrix structural constituent);GO:0005509(calcium ion binding);GO:0005515(protein binding);GO:0005576(extracellular region);GO:0005604(basement membrane);GO:0007411(axon guidance);GO:0008150(biological_process);GO:0008347(glial cell migration);GO:0031012(extracellular matrix);GO:0031104(dendrite regeneration);GO:0031175(neuron projection devel…	NA	NA	NA	matrilin 2 [Source:HGNC Symbol;Acc:HGNC:6908]	3' UTR	-0.727	0.0758578	-1.23	down
chr8	98035707	98036215	509	ENSG00000132561	ENST00000521689	166867	MATN2	GO:0001764(neuron migration);GO:0005201(extracellular matrix structural constituent);GO:0005509(calcium ion binding);GO:0005515(protein binding);GO:0005576(extracellular region);GO:0005604(basement membrane);GO:0007411(axon guidance);GO:0008150(biological_process);GO:0008347(glial cell migration);GO:0031012(extracellular matrix);GO:0031104(dendrite regeneration);GO:0031175(neuron projection devel…	NA	NA	NA	matrilin 2 [Source:HGNC Symbol;Acc:HGNC:6908]	3' UTR	-13.1	3.16228e-15	-3.25	down
chr8	143018912	143019002	91	ENSG00000160932	ENST00000517503	930	LY6E	GO:0005515(protein binding);GO:0005576(extracellular region);GO:0005886(plasma membrane);GO:0007166(cell surface receptor signaling pathway);GO:0016020(membrane);GO:0030550(acetylcholine receptor inhibitor activity);GO:0031225(anchored component of membrane);GO:2000272(negative regulation of signaling receptor activity);GO:2000272(negative regulation of signaling receptor activity)	NA	K06846	NA	lymphocyte antigen 6 family member E [Source:HGNC Symbol;Acc:HGNC:6727]	5' UTR	-1.46	0.00870964	0.348	up
chr8	143022786	143023832	1047	ENSG00000160932	ENST00000523847	4233	LY6E	GO:0005515(protein binding);GO:0005576(extracellular region);GO:0005886(plasma membrane);GO:0007166(cell surface receptor signaling pathway);GO:0016020(membrane);GO:0030550(acetylcholine receptor inhibitor activity);GO:0031225(anchored component of membrane);GO:2000272(negative regulation of signaling receptor activity);GO:2000272(negative regulation of signaling receptor activity)	NA	K06846	NA	lymphocyte antigen 6 family member E [Source:HGNC Symbol;Acc:HGNC:6727]	3' UTR	-0.262	0.432514	0.181	up
chr8	1958040	1958636	597	ENSG00000104728	ENST00000349830	134114	ARHGEF10	GO:0005085(guanyl-nucleotide exchange factor activity);GO:0005089(Rho guanyl-nucleotide exchange factor activity);GO:0005515(protein binding);GO:0005813(centrosome);GO:0005829(cytosol);GO:0019894(kinesin binding);GO:0022011(myelination in peripheral nervous system);GO:0030036(actin cytoskeleton organization);GO:0035023(regulation of Rho protein signal transduction);GO:0051298(centrosome duplicati…	NA	K16727	NA	Rho guanine nucleotide exchange factor 10 [Source:HGNC Symbol;Acc:HGNC:14103]	3' UTR	-5.94	9.77237e-08	-0.936	down
chr8	42175495	42176123	629	ENSG00000104368	ENST00000220809	31442	PLAT	GO:0001666(response to hypoxia);GO:0004252(serine-type endopeptidase activity);GO:0005102(signaling receptor binding);GO:0005515(protein binding);GO:0005576(extracellular region);GO:0005615(extracellular space);GO:0005737(cytoplasm);GO:0006464(cellular protein modification process);GO:0006508(proteolysis);GO:0007596(blood coagulation);GO:0008233(peptidase activity);GO:0008236(serine-type peptidas…	04371(Apelin signaling pathway);04610(Complement and coagulation cascades);05202(Transcriptional misregulation in cancer);05215(Prostate cancer);05418(Fluid shear stress and atherosclerosis);05418(Fluid shear stress and atherosclerosis)	K01343	EC:3.4.21.68	plasminogen activator, tissue type [Source:HGNC Symbol;Acc:HGNC:9051]	3' UTR	-0.723	0.0758578	0.503	up
chr8	42191398	42193654	2257	ENSG00000104368	ENST00000220809	13911	PLAT	GO:0001666(response to hypoxia);GO:0004252(serine-type endopeptidase activity);GO:0005102(signaling receptor binding);GO:0005515(protein binding);GO:0005576(extracellular region);GO:0005615(extracellular space);GO:0005737(cytoplasm);GO:0006464(cellular protein modification process);GO:0006508(proteolysis);GO:0007596(blood coagulation);GO:0008233(peptidase activity);GO:0008236(serine-type peptidas…	04371(Apelin signaling pathway);04610(Complement and coagulation cascades);05202(Transcriptional misregulation in cancer);05215(Prostate cancer);05418(Fluid shear stress and atherosclerosis);05418(Fluid shear stress and atherosclerosis)	K01343	EC:3.4.21.68	plasminogen activator, tissue type [Source:HGNC Symbol;Acc:HGNC:9051]	5' UTR	-0.692	0.0831764	1.75	up
chr8	51319637	51319816	180	ENSG00000147485	ENST00000356297	489629	PXDNL	GO:0004518(nuclease activity);GO:0004519(endonuclease activity);GO:0004601(peroxidase activity);GO:0005515(protein binding);GO:0005576(extracellular region);GO:0005615(extracellular space);GO:0005737(cytoplasm);GO:0006979(response to oxidative stress);GO:0016491(oxidoreductase activity);GO:0016787(hydrolase activity);GO:0020037(heme binding);GO:0042744(hydrogen peroxide catabolic process);GO:0046…	NA	K19511	EC:1.11.1.7	peroxidasin like [Source:HGNC Symbol;Acc:HGNC:26359]	3' UTR	-0.485	0.169824	-1.81	down
chr8	52622548	52622608	61	ENSG00000023287	ENST00000025008	91827	RB1CC1	GO:0000045(autophagosome assembly);GO:0000407(phagophore assembly site);GO:0000422(autophagy of mitochondrion);GO:0001889(liver development);GO:0001934(positive regulation of protein phosphorylation);GO:0005515(protein binding);GO:0005634(nucleus);GO:0005737(cytoplasm);GO:0005764(lysosome);GO:0005789(endoplasmic reticulum membrane);GO:0005829(cytosol);GO:0006914(autophagy);GO:0007049(cell cycle);…	04140(Autophagy - animal);04211(Longevity regulating pathway);04211(Longevity regulating pathway)	K17589	NA	RB1 inducible coiled-coil 1 [Source:HGNC Symbol;Acc:HGNC:15574]	3' UTR	-0.136	0.714496	0.585	up
chr8	52623597	52624783	1187	ENSG00000023287	ENST00000025008	89652	RB1CC1	GO:0000045(autophagosome assembly);GO:0000407(phagophore assembly site);GO:0000422(autophagy of mitochondrion);GO:0001889(liver development);GO:0001934(positive regulation of protein phosphorylation);GO:0005515(protein binding);GO:0005634(nucleus);GO:0005737(cytoplasm);GO:0005764(lysosome);GO:0005789(endoplasmic reticulum membrane);GO:0005829(cytosol);GO:0006914(autophagy);GO:0007049(cell cycle);…	04140(Autophagy - animal);04211(Longevity regulating pathway);04211(Longevity regulating pathway)	K17589	NA	RB1 inducible coiled-coil 1 [Source:HGNC Symbol;Acc:HGNC:15574]	3' UTR	-7.69	1.41254e-09	-2.34	down
chr8	52628147	52636036	7890	ENSG00000023287	ENST00000519912	0	RB1CC1	GO:0000045(autophagosome assembly);GO:0000407(phagophore assembly site);GO:0000422(autophagy of mitochondrion);GO:0001889(liver development);GO:0001934(positive regulation of protein phosphorylation);GO:0005515(protein binding);GO:0005634(nucleus);GO:0005737(cytoplasm);GO:0005764(lysosome);GO:0005789(endoplasmic reticulum membrane);GO:0005829(cytosol);GO:0006914(autophagy);GO:0007049(cell cycle);…	04140(Autophagy - animal);04211(Longevity regulating pathway);04211(Longevity regulating pathway)	K17589	NA	RB1 inducible coiled-coil 1 [Source:HGNC Symbol;Acc:HGNC:15574]	Exon (ENST00000025008/ENSG00000023287, exon 19 of 24)	-3.06	0.000128825	-2.33	down
chr8	52642587	52642939	353	ENSG00000023287	ENST00000025008	71496	RB1CC1	GO:0000045(autophagosome assembly);GO:0000407(phagophore assembly site);GO:0000422(autophagy of mitochondrion);GO:0001889(liver development);GO:0001934(positive regulation of protein phosphorylation);GO:0005515(protein binding);GO:0005634(nucleus);GO:0005737(cytoplasm);GO:0005764(lysosome);GO:0005789(endoplasmic reticulum membrane);GO:0005829(cytosol);GO:0006914(autophagy);GO:0007049(cell cycle);…	04140(Autophagy - animal);04211(Longevity regulating pathway);04211(Longevity regulating pathway)	K17589	NA	RB1 inducible coiled-coil 1 [Source:HGNC Symbol;Acc:HGNC:15574]	Exon (ENST00000025008/ENSG00000023287, exon 17 of 24)	-1.35	0.0120226	-1.34	down
chr8	52645786	52657724	11939	ENSG00000023287	ENST00000025008	56711	RB1CC1	GO:0000045(autophagosome assembly);GO:0000407(phagophore assembly site);GO:0000422(autophagy of mitochondrion);GO:0001889(liver development);GO:0001934(positive regulation of protein phosphorylation);GO:0005515(protein binding);GO:0005634(nucleus);GO:0005737(cytoplasm);GO:0005764(lysosome);GO:0005789(endoplasmic reticulum membrane);GO:0005829(cytosol);GO:0006914(autophagy);GO:0007049(cell cycle);…	04140(Autophagy - animal);04211(Longevity regulating pathway);04211(Longevity regulating pathway)	K17589	NA	RB1 inducible coiled-coil 1 [Source:HGNC Symbol;Acc:HGNC:15574]	Exon (ENST00000025008/ENSG00000023287, exon 15 of 24)	-13.3	1.99526e-15	-2.11	down
chr8	52668168	52674121	5954	ENSG00000023287	ENST00000025008	40314	RB1CC1	GO:0000045(autophagosome assembly);GO:0000407(phagophore assembly site);GO:0000422(autophagy of mitochondrion);GO:0001889(liver development);GO:0001934(positive regulation of protein phosphorylation);GO:0005515(protein binding);GO:0005634(nucleus);GO:0005737(cytoplasm);GO:0005764(lysosome);GO:0005789(endoplasmic reticulum membrane);GO:0005829(cytosol);GO:0006914(autophagy);GO:0007049(cell cycle);…	04140(Autophagy - animal);04211(Longevity regulating pathway);04211(Longevity regulating pathway)	K17589	NA	RB1 inducible coiled-coil 1 [Source:HGNC Symbol;Acc:HGNC:15574]	Exon (ENST00000025008/ENSG00000023287, exon 7 of 24)	-0.424	0.212814	-1.05	down
chr8	54046367	54046576	210	ENSG00000120992	ENST00000316963	55371	LYPLA1	GO:0002084(protein depalmitoylation);GO:0004620(phospholipase activity);GO:0004622(lysophospholipase activity);GO:0005515(protein binding);GO:0005634(nucleus);GO:0005737(cytoplasm);GO:0005783(endoplasmic reticulum);GO:0005829(cytosol);GO:0005886(plasma membrane);GO:0006629(lipid metabolic process);GO:0006631(fatty acid metabolic process);GO:0008474(palmitoyl-(protein) hydrolase activity);GO:00160…	00564(Glycerophospholipid metabolism);05231(Choline metabolism in cancer);05231(Choline metabolism in cancer)	K06128	EC:3.1.1.5	lysophospholipase 1 [Source:HGNC Symbol;Acc:HGNC:6737]	3' UTR	-47.4	3.98107e-50	-7.89	down
chr8	65602458	65602788	331	ENSG00000104442	ENST00000276569	31389	ARMC1	GO:0005515(protein binding);GO:0030001(metal ion transport);GO:0046872(metal ion binding);GO:0046872(metal ion binding)	NA	K17306	NA	armadillo repeat containing 1 [Source:HGNC Symbol;Acc:HGNC:17684]	3' UTR	-23.6	6.30957e-26	-5.41	down
chr8	65603507	65603867	361	ENSG00000104442	ENST00000276569	30310	ARMC1	GO:0005515(protein binding);GO:0030001(metal ion transport);GO:0046872(metal ion binding);GO:0046872(metal ion binding)	NA	K17306	NA	armadillo repeat containing 1 [Source:HGNC Symbol;Acc:HGNC:17684]	3' UTR	-20.1	2.51189e-22	-4.71	down
chr8	65604107	65605294	1188	ENSG00000104442	ENST00000276569	28883	ARMC1	GO:0005515(protein binding);GO:0030001(metal ion transport);GO:0046872(metal ion binding);GO:0046872(metal ion binding)	NA	K17306	NA	armadillo repeat containing 1 [Source:HGNC Symbol;Acc:HGNC:17684]	3' UTR	-2.98	0.000154882	-0.811	down
chr8	66595635	66597387	1753	ENSG00000185697	ENST00000522677	15862	MYBL1	GO:0000278(mitotic cell cycle);GO:0000976(transcription regulatory region sequence-specific DNA binding);GO:0000978(RNA polymerase II cis-regulatory region sequence-specific DNA binding);GO:0000981(DNA-binding transcription factor activity, RNA polymerase II-specific);GO:0001228(DNA-binding transcription activator activity, RNA polymerase II-specific);GO:0003677(DNA binding);GO:0003700(DNA-bindin…	NA	K09421	NA	MYB proto-oncogene like 1 [Source:HGNC Symbol;Acc:HGNC:7547]	Exon (ENST00000522677/ENSG00000185697, exon 5 of 16)	-0.22	0.548277	-0.181	down
chr8	66612905	66613264	360	ENSG00000185697	ENST00000522677	0	MYBL1	GO:0000278(mitotic cell cycle);GO:0000976(transcription regulatory region sequence-specific DNA binding);GO:0000978(RNA polymerase II cis-regulatory region sequence-specific DNA binding);GO:0000981(DNA-binding transcription factor activity, RNA polymerase II-specific);GO:0001228(DNA-binding transcription activator activity, RNA polymerase II-specific);GO:0003677(DNA binding);GO:0003700(DNA-bindin…	NA	K09421	NA	MYB proto-oncogene like 1 [Source:HGNC Symbol;Acc:HGNC:7547]	5' UTR	-0.603	0.11272	1.48	up
chr8	73787652	73787712	61	ENSG00000104343	ENST00000523278	42762	UBE2W	GO:0000166(nucleotide binding);GO:0000209(protein polyubiquitination);GO:0004842(ubiquitin-protein transferase activity);GO:0005515(protein binding);GO:0005524(ATP binding);GO:0005634(nucleus);GO:0005654(nucleoplasm);GO:0006281(DNA repair);GO:0006513(protein monoubiquitination);GO:0006515(protein quality control for misfolded or incompletely synthesized proteins);GO:0006974(cellular response to D…	04120(Ubiquitin mediated proteolysis);04120(Ubiquitin mediated proteolysis)	K10688	EC:2.3.2.25	ubiquitin conjugating enzyme E2 W [Source:HGNC Symbol;Acc:HGNC:25616]	3' UTR	-0.136	0.714496	-0.585	down
chr8	78535458	78535885	428	ENSG00000171033	ENST00000396418	19118	PKIA	GO:0000122(negative regulation of transcription by RNA polymerase II);GO:0004860(protein kinase inhibitor activity);GO:0004862(cAMP-dependent protein kinase inhibitor activity);GO:0005515(protein binding);GO:0005634(nucleus);GO:0005737(cytoplasm);GO:0006469(negative regulation of protein kinase activity);GO:0010389(regulation of G2/M transition of mitotic cell cycle);GO:0016301(kinase activity);G…	05034(Alcoholism);05034(Alcoholism)	NA	NA	cAMP-dependent protein kinase inhibitor alpha [Source:HGNC Symbol;Acc:HGNC:9017]	Exon (ENST00000522302/ENSG00000254266, exon 3 of 3)	-0.249	0.468813	0.633	up
chr8	79918860	80051606	132747	ENSG00000076554	ENST00000523395	0	TPD52	GO:0005509(calcium ion binding);GO:0005515(protein binding);GO:0005737(cytoplasm);GO:0005783(endoplasmic reticulum);GO:0009653(anatomical structure morphogenesis);GO:0030183(B cell differentiation);GO:0042803(protein homodimerization activity);GO:0046903(secretion);GO:0048471(perinuclear region of cytoplasm);GO:0048471(perinuclear region of cytoplasm)	NA	NA	NA	tumor protein D52 [Source:HGNC Symbol;Acc:HGNC:12005]	5' UTR	-9.93	6.30957e-12	-0.46	down
chr8	80053319	80080476	27158	ENSG00000076554	ENST00000523319	0	TPD52	GO:0005509(calcium ion binding);GO:0005515(protein binding);GO:0005737(cytoplasm);GO:0005783(endoplasmic reticulum);GO:0009653(anatomical structure morphogenesis);GO:0030183(B cell differentiation);GO:0042803(protein homodimerization activity);GO:0046903(secretion);GO:0048471(perinuclear region of cytoplasm);GO:0048471(perinuclear region of cytoplasm)	NA	NA	NA	tumor protein D52 [Source:HGNC Symbol;Acc:HGNC:12005]	5' UTR	-0.286	0.383707	-0.0619	down
chr8	80035672	80035822	151	ENSG00000076554	ENST00000379096	135736	TPD52	GO:0005509(calcium ion binding);GO:0005515(protein binding);GO:0005737(cytoplasm);GO:0005783(endoplasmic reticulum);GO:0009653(anatomical structure morphogenesis);GO:0030183(B cell differentiation);GO:0042803(protein homodimerization activity);GO:0046903(secretion);GO:0048471(perinuclear region of cytoplasm);GO:0048471(perinuclear region of cytoplasm)	NA	NA	NA	tumor protein D52 [Source:HGNC Symbol;Acc:HGNC:12005]	3' UTR	-1.51	0.00758578	-3.67	down
chr8	80036570	80036719	150	ENSG00000076554	ENST00000379096	134839	TPD52	GO:0005509(calcium ion binding);GO:0005515(protein binding);GO:0005737(cytoplasm);GO:0005783(endoplasmic reticulum);GO:0009653(anatomical structure morphogenesis);GO:0030183(B cell differentiation);GO:0042803(protein homodimerization activity);GO:0046903(secretion);GO:0048471(perinuclear region of cytoplasm);GO:0048471(perinuclear region of cytoplasm)	NA	NA	NA	tumor protein D52 [Source:HGNC Symbol;Acc:HGNC:12005]	3' UTR	-14.7	7.94328e-17	-6.61	down
chr8	80053264	80066966	13703	ENSG00000076554	ENST00000523319	0	TPD52	GO:0005509(calcium ion binding);GO:0005515(protein binding);GO:0005737(cytoplasm);GO:0005783(endoplasmic reticulum);GO:0009653(anatomical structure morphogenesis);GO:0030183(B cell differentiation);GO:0042803(protein homodimerization activity);GO:0046903(secretion);GO:0048471(perinuclear region of cytoplasm);GO:0048471(perinuclear region of cytoplasm)	NA	NA	NA	tumor protein D52 [Source:HGNC Symbol;Acc:HGNC:12005]	5' UTR	-0.69	0.0851138	0.288	up
chr8	80484889	80486311	1423	ENSG00000205189	ENST00000379091	0	ZBTB10	GO:0003676(nucleic acid binding);GO:0003677(DNA binding);GO:0005515(protein binding);GO:0005634(nucleus);GO:0005654(nucleoplasm);GO:0006357(regulation of transcription by RNA polymerase II);GO:0046872(metal ion binding);GO:0046872(metal ion binding)	NA	K10497	NA	zinc finger and BTB domain containing 10 [Source:HGNC Symbol;Acc:HGNC:30953]	5' UTR	-0.844	0.0524807	0.973	up
chr8	98025450	98025570	121	ENSG00000132561	ENST00000521689	156610	MATN2	GO:0001764(neuron migration);GO:0005201(extracellular matrix structural constituent);GO:0005509(calcium ion binding);GO:0005515(protein binding);GO:0005576(extracellular region);GO:0005604(basement membrane);GO:0007411(axon guidance);GO:0008150(biological_process);GO:0008347(glial cell migration);GO:0031012(extracellular matrix);GO:0031104(dendrite regeneration);GO:0031175(neuron projection devel…	NA	NA	NA	matrilin 2 [Source:HGNC Symbol;Acc:HGNC:6908]	Exon (ENST00000518164/ENSG00000156482, exon 4 of 4)	-0.531	0.144544	-2.49	down
chr8	102208125	102208245	121	ENSG00000048392	ENST00000251810	30716	RRM2B	GO:0001822(kidney development);GO:0003014(renal system process);GO:0004748(ribonucleoside-diphosphate reductase activity, thioredoxin disulfide as acceptor);GO:0005515(protein binding);GO:0005634(nucleus);GO:0005654(nucleoplasm);GO:0005737(cytoplasm);GO:0005739(mitochondrion);GO:0005829(cytosol);GO:0006260(DNA replication);GO:0006264(mitochondrial DNA replication);GO:0006281(DNA repair);GO:000697…	00230(Purine metabolism);00240(Pyrimidine metabolism);00480(Glutathione metabolism);00983(Drug metabolism - other enzymes);04115(p53 signaling pathway);04115(p53 signaling pathway)	K10808	EC:1.17.4.1	ribonucleotide reductase regulatory TP53 inducible subunit M2B [Source:HGNC Symbol;Acc:HGNC:17296]	3' UTR	-0.799	0.060256	-2.94	down
chr8	123250127	123252564	2438	ENSG00000165156	ENST00000297857	21923	ZHX1	GO:0000122(negative regulation of transcription by RNA polymerase II);GO:0000790(nuclear chromatin);GO:0000981(DNA-binding transcription factor activity, RNA polymerase II-specific);GO:0003676(nucleic acid binding);GO:0003677(DNA binding);GO:0003700(DNA-binding transcription factor activity);GO:0003714(transcription corepressor activity);GO:0005515(protein binding);GO:0005634(nucleus);GO:0005654(…	NA	NA	NA	zinc fingers and homeoboxes 1 [Source:HGNC Symbol;Acc:HGNC:12871]	3' UTR	-2.54	0.00047863	-2.09	down
chr8	123253312	123254149	838	ENSG00000165156	ENST00000602651	0	ZHX1	GO:0000122(negative regulation of transcription by RNA polymerase II);GO:0000790(nuclear chromatin);GO:0000981(DNA-binding transcription factor activity, RNA polymerase II-specific);GO:0003676(nucleic acid binding);GO:0003677(DNA binding);GO:0003700(DNA-binding transcription factor activity);GO:0003714(transcription corepressor activity);GO:0005515(protein binding);GO:0005634(nucleus);GO:0005654(…	NA	NA	NA	zinc fingers and homeoboxes 1 [Source:HGNC Symbol;Acc:HGNC:12871]	3' UTR	-3.72	2.39883e-05	-1.62	down
chr8	123254239	123255077	839	ENSG00000165156	ENST00000297857	19410	ZHX1	GO:0000122(negative regulation of transcription by RNA polymerase II);GO:0000790(nuclear chromatin);GO:0000981(DNA-binding transcription factor activity, RNA polymerase II-specific);GO:0003676(nucleic acid binding);GO:0003677(DNA binding);GO:0003700(DNA-binding transcription factor activity);GO:0003714(transcription corepressor activity);GO:0005515(protein binding);GO:0005634(nucleus);GO:0005654(…	NA	NA	NA	zinc fingers and homeoboxes 1 [Source:HGNC Symbol;Acc:HGNC:12871]	Exon (ENST00000297857/ENSG00000165156, exon 3 of 4)	-2.36	0.000758578	-1.92	down
chr8	123255346	123255705	360	ENSG00000165156	ENST00000297857	18782	ZHX1	GO:0000122(negative regulation of transcription by RNA polymerase II);GO:0000790(nuclear chromatin);GO:0000981(DNA-binding transcription factor activity, RNA polymerase II-specific);GO:0003676(nucleic acid binding);GO:0003677(DNA binding);GO:0003700(DNA-binding transcription factor activity);GO:0003714(transcription corepressor activity);GO:0005515(protein binding);GO:0005634(nucleus);GO:0005654(…	NA	NA	NA	zinc fingers and homeoboxes 1 [Source:HGNC Symbol;Acc:HGNC:12871]	Exon (ENST00000297857/ENSG00000165156, exon 3 of 4)	-0.388	0.246604	-1.91	down
chr8	123256124	123257045	922	ENSG00000165156	ENST00000297857	17442	ZHX1	GO:0000122(negative regulation of transcription by RNA polymerase II);GO:0000790(nuclear chromatin);GO:0000981(DNA-binding transcription factor activity, RNA polymerase II-specific);GO:0003676(nucleic acid binding);GO:0003677(DNA binding);GO:0003700(DNA-binding transcription factor activity);GO:0003714(transcription corepressor activity);GO:0005515(protein binding);GO:0005634(nucleus);GO:0005654(…	NA	NA	NA	zinc fingers and homeoboxes 1 [Source:HGNC Symbol;Acc:HGNC:12871]	5' UTR	-0.158	0.666807	0.737	up
chr9	75890764	75891244	481	ENSG00000099139	ENST00000545128	120	PCSK5	GO:0001822(kidney development);GO:0002001(renin secretion into blood stream);GO:0003279(cardiac septum development);GO:0004175(endopeptidase activity);GO:0004252(serine-type endopeptidase activity);GO:0005515(protein binding);GO:0005576(extracellular region);GO:0005615(extracellular space);GO:0005794(Golgi apparatus);GO:0005796(Golgi lumen);GO:0005802(trans-Golgi network);GO:0006465(signal peptid…	NA	NA	NA	proprotein convertase subtilisin/kexin type 5 [Source:HGNC Symbol;Acc:HGNC:8747]	5' UTR	-0.223	0.539511	0.139	up
chr9	76189717	76193597	3881	ENSG00000099139	ENST00000545128	299073	PCSK5	GO:0001822(kidney development);GO:0002001(renin secretion into blood stream);GO:0003279(cardiac septum development);GO:0004175(endopeptidase activity);GO:0004252(serine-type endopeptidase activity);GO:0005515(protein binding);GO:0005576(extracellular region);GO:0005615(extracellular space);GO:0005794(Golgi apparatus);GO:0005796(Golgi lumen);GO:0005802(trans-Golgi network);GO:0006465(signal peptid…	NA	NA	NA	proprotein convertase subtilisin/kexin type 5 [Source:HGNC Symbol;Acc:HGNC:8747]	3' UTR	-1.72	0.00416869	-1.04	down
chr9	76194886	76195066	181	ENSG00000099139	ENST00000545128	304242	PCSK5	GO:0001822(kidney development);GO:0002001(renin secretion into blood stream);GO:0003279(cardiac septum development);GO:0004175(endopeptidase activity);GO:0004252(serine-type endopeptidase activity);GO:0005515(protein binding);GO:0005576(extracellular region);GO:0005615(extracellular space);GO:0005794(Golgi apparatus);GO:0005796(Golgi lumen);GO:0005802(trans-Golgi network);GO:0006465(signal peptid…	NA	NA	NA	proprotein convertase subtilisin/kexin type 5 [Source:HGNC Symbol;Acc:HGNC:8747]	3' UTR	-0.264	0.428549	-0.231	down
chr9	99149286	99149555	270	ENSG00000106799	ENST00000374990	44175	TGFBR1	GO:0000166(nucleotide binding);GO:0000186(activation of MAPKK activity);GO:0001501(skeletal system development);GO:0001525(angiogenesis);GO:0001701(in utero embryonic development);GO:0001822(kidney development);GO:0001824(blastocyst development);GO:0001837(epithelial to mesenchymal transition);GO:0001937(negative regulation of endothelial cell proliferation);GO:0001938(positive regulation of endo…	04010(MAPK signaling pathway);04060(Cytokine-cytokine receptor interaction);04068(FoxO signaling pathway);04144(Endocytosis);04218(Cellular senescence);04350(TGF-beta signaling pathway);04371(Apelin signaling pathway);04380(Osteoclast differentiation);04390(Hippo signaling pathway);04520(Adherens junction);04659(Th17 cell differentiation);04926(Relaxin signaling pathway);04933(AGE-RAGE signaling …	K04674	EC:2.7.11.30	transforming growth factor beta receptor 1 [Source:HGNC Symbol;Acc:HGNC:11772]	3' UTR	-0.361	0.274789	-1.07	down
chr9	99152666	99152846	181	ENSG00000106799	ENST00000374990	47555	TGFBR1	GO:0000166(nucleotide binding);GO:0000186(activation of MAPKK activity);GO:0001501(skeletal system development);GO:0001525(angiogenesis);GO:0001701(in utero embryonic development);GO:0001822(kidney development);GO:0001824(blastocyst development);GO:0001837(epithelial to mesenchymal transition);GO:0001937(negative regulation of endothelial cell proliferation);GO:0001938(positive regulation of endo…	04010(MAPK signaling pathway);04060(Cytokine-cytokine receptor interaction);04068(FoxO signaling pathway);04144(Endocytosis);04218(Cellular senescence);04350(TGF-beta signaling pathway);04371(Apelin signaling pathway);04380(Osteoclast differentiation);04390(Hippo signaling pathway);04520(Adherens junction);04659(Th17 cell differentiation);04926(Relaxin signaling pathway);04933(AGE-RAGE signaling …	K04674	EC:2.7.11.30	transforming growth factor beta receptor 1 [Source:HGNC Symbol;Acc:HGNC:11772]	3' UTR	-1.5	0.00794328	-1.59	down
chr9	99153444	99153624	181	ENSG00000106799	ENST00000374990	48333	TGFBR1	GO:0000166(nucleotide binding);GO:0000186(activation of MAPKK activity);GO:0001501(skeletal system development);GO:0001525(angiogenesis);GO:0001701(in utero embryonic development);GO:0001822(kidney development);GO:0001824(blastocyst development);GO:0001837(epithelial to mesenchymal transition);GO:0001937(negative regulation of endothelial cell proliferation);GO:0001938(positive regulation of endo…	04010(MAPK signaling pathway);04060(Cytokine-cytokine receptor interaction);04068(FoxO signaling pathway);04144(Endocytosis);04218(Cellular senescence);04350(TGF-beta signaling pathway);04371(Apelin signaling pathway);04380(Osteoclast differentiation);04390(Hippo signaling pathway);04520(Adherens junction);04659(Th17 cell differentiation);04926(Relaxin signaling pathway);04933(AGE-RAGE signaling …	K04674	EC:2.7.11.30	transforming growth factor beta receptor 1 [Source:HGNC Symbol;Acc:HGNC:11772]	3' UTR	-6.45	2.88403e-08	-5.41	down
chr9	99153953	99154192	240	ENSG00000106799	ENST00000374994	48840	TGFBR1	GO:0000166(nucleotide binding);GO:0000186(activation of MAPKK activity);GO:0001501(skeletal system development);GO:0001525(angiogenesis);GO:0001701(in utero embryonic development);GO:0001822(kidney development);GO:0001824(blastocyst development);GO:0001837(epithelial to mesenchymal transition);GO:0001937(negative regulation of endothelial cell proliferation);GO:0001938(positive regulation of endo…	04010(MAPK signaling pathway);04060(Cytokine-cytokine receptor interaction);04068(FoxO signaling pathway);04144(Endocytosis);04218(Cellular senescence);04350(TGF-beta signaling pathway);04371(Apelin signaling pathway);04380(Osteoclast differentiation);04390(Hippo signaling pathway);04520(Adherens junction);04659(Th17 cell differentiation);04926(Relaxin signaling pathway);04933(AGE-RAGE signaling …	K04674	EC:2.7.11.30	transforming growth factor beta receptor 1 [Source:HGNC Symbol;Acc:HGNC:11772]	3' UTR	-0.21	0.570164	0.807	up
chr9	100442271	100509049	66779	ENSG00000241697	ENST00000374879	0	TMEFF1	GO:0005102(signaling receptor binding);GO:0005515(protein binding);GO:0005604(basement membrane);GO:0005886(plasma membrane);GO:0007275(multicellular organism development);GO:0008045(motor neuron axon guidance);GO:0009887(animal organ morphogenesis);GO:0009888(tissue development);GO:0016020(membrane);GO:0016021(integral component of membrane);GO:0016358(dendrite development)	NA	NA	NA	transmembrane protein with EGF like and two follistatin like domains 1 [Source:HGNC Symbol;Acc:HGNC:11866]	5' UTR	-0.25	0.464515	-0.0396	down
chr9	100576737	100577037	301	ENSG00000241697	ENST00000374879	103588	TMEFF1	GO:0005102(signaling receptor binding);GO:0005515(protein binding);GO:0005604(basement membrane);GO:0005886(plasma membrane);GO:0007275(multicellular organism development);GO:0008045(motor neuron axon guidance);GO:0009887(animal organ morphogenesis);GO:0009888(tissue development);GO:0016020(membrane);GO:0016021(integral component of membrane);GO:0016358(dendrite development)	NA	NA	NA	transmembrane protein with EGF like and two follistatin like domains 1 [Source:HGNC Symbol;Acc:HGNC:11866]	3' UTR	-5.01	9.54993e-07	-4.88	down
chr9	100576738	100577037	300	ENSG00000241697	ENST00000374879	103589	TMEFF1	GO:0005102(signaling receptor binding);GO:0005515(protein binding);GO:0005604(basement membrane);GO:0005886(plasma membrane);GO:0007275(multicellular organism development);GO:0008045(motor neuron axon guidance);GO:0009887(animal organ morphogenesis);GO:0009888(tissue development);GO:0016020(membrane);GO:0016021(integral component of membrane);GO:0016358(dendrite development)	NA	NA	NA	transmembrane protein with EGF like and two follistatin like domains 1 [Source:HGNC Symbol;Acc:HGNC:11866]	3' UTR	-5.18	6.45654e-07	-4.93	down
chr9	111631364	111631603	240	ENSG00000244115	ENST00000374294	0	DNAJC25-GNG10	GO:0003924(GTPase activity);GO:0005834(heterotrimeric G-protein complex);GO:0005886(plasma membrane);GO:0007165(signal transduction);GO:0007186(G protein-coupled receptor signaling pathway);GO:0016020(membrane)	NA	NA	NA	DNAJC25-GNG10 readthrough [Source:HGNC Symbol;Acc:HGNC:37501]	5' UTR	-0.273	0.409261	-0.482	down
chr9	111631386	111631652	267	ENSG00000244115	ENST00000374294	0	DNAJC25-GNG10	GO:0003924(GTPase activity);GO:0005834(heterotrimeric G-protein complex);GO:0005886(plasma membrane);GO:0007165(signal transduction);GO:0007186(G protein-coupled receptor signaling pathway);GO:0016020(membrane)	NA	NA	NA	DNAJC25-GNG10 readthrough [Source:HGNC Symbol;Acc:HGNC:37501]	5' UTR	-0.239	0.500035	0.216	up
chr9	128149248	128149483	236	ENSG00000148346	ENST00000470902	0	LCN2	GO:0002020(protease binding);GO:0002376(immune system process);GO:0005506(iron ion binding);GO:0005515(protein binding);GO:0005576(extracellular region);GO:0005615(extracellular space);GO:0005829(cytosol);GO:0006811(ion transport);GO:0006879(cellular iron ion homeostasis);GO:0006915(apoptotic process);GO:0006979(response to oxidative stress);GO:0009615(response to virus);GO:0009617(response to ba…	04657(IL-17 signaling pathway);04657(IL-17 signaling pathway)	K21129	NA	lipocalin 2 [Source:HGNC Symbol;Acc:HGNC:6526]	5' UTR	-0.572	0.125893	0.549	up
chr9	128153158	128153305	148	ENSG00000148346	ENST00000470902	3717	LCN2	GO:0002020(protease binding);GO:0002376(immune system process);GO:0005506(iron ion binding);GO:0005515(protein binding);GO:0005576(extracellular region);GO:0005615(extracellular space);GO:0005829(cytosol);GO:0006811(ion transport);GO:0006879(cellular iron ion homeostasis);GO:0006915(apoptotic process);GO:0006979(response to oxidative stress);GO:0009615(response to virus);GO:0009617(response to ba…	04657(IL-17 signaling pathway);04657(IL-17 signaling pathway)	K21129	NA	lipocalin 2 [Source:HGNC Symbol;Acc:HGNC:6526]	Exon (ENST00000494317/ENSG00000148346, exon 4 of 4)	-0.253	0.457088	0.0272	up
chr9	133020667	133020874	208	ENSG00000196205	ENST00000436459	1181	EEF1A1P5	NA	NA	NA	NA	eukaryotic translation elongation factor 1 alpha 1 pseudogene 5 [Source:HGNC Symbol;Acc:HGNC:3200]	Exon (ENST00000436459/ENSG00000196205, exon 1 of 1)	-0.34	0.299226	-0.0911	down
chr9	4709646	4709735	90	ENSG00000147853	ENST00000381809	31467	AK3	GO:0000166(nucleotide binding);GO:0004017(adenylate kinase activity);GO:0005515(protein binding);GO:0005524(ATP binding);GO:0005525(GTP binding);GO:0005737(cytoplasm);GO:0005739(mitochondrion);GO:0005759(mitochondrial matrix);GO:0006139(nucleobase-containing compound metabolic process);GO:0006163(purine nucleotide metabolic process);GO:0006172(ADP biosynthetic process);GO:0007596(blood coagulatio…	00230(Purine metabolism);00230(Purine metabolism)	K00944	EC:2.7.4.10	adenylate kinase 3 [Source:HGNC Symbol;Acc:HGNC:17376]	3' UTR	-0.194	0.583445	-1.32	down
chr9	4712635	4712934	300	ENSG00000147853	ENST00000381809	28268	AK3	GO:0000166(nucleotide binding);GO:0004017(adenylate kinase activity);GO:0005515(protein binding);GO:0005524(ATP binding);GO:0005525(GTP binding);GO:0005737(cytoplasm);GO:0005739(mitochondrion);GO:0005759(mitochondrial matrix);GO:0006139(nucleobase-containing compound metabolic process);GO:0006163(purine nucleotide metabolic process);GO:0006172(ADP biosynthetic process);GO:0007596(blood coagulatio…	00230(Purine metabolism);00230(Purine metabolism)	K00944	EC:2.7.4.10	adenylate kinase 3 [Source:HGNC Symbol;Acc:HGNC:17376]	3' UTR	-2.95	0.000165959	-3.12	down
chr9	6011055	6011294	240	ENSG00000137040	ENST00000259569	4330	RANBP6	GO:0005515(protein binding);GO:0005634(nucleus);GO:0005737(cytoplasm);GO:0006606(protein import into nucleus);GO:0008139(nuclear localization sequence binding);GO:0015031(protein transport);GO:0061608(nuclear import signal receptor activity);GO:0061608(nuclear import signal receptor activity)	NA	NA	NA	RAN binding protein 6 [Source:HGNC Symbol;Acc:HGNC:9851]	3' UTR	-3.73	2.34423e-05	-4.5	down
chr9	6012280	6012668	389	ENSG00000137040	ENST00000259569	2956	RANBP6	GO:0005515(protein binding);GO:0005634(nucleus);GO:0005737(cytoplasm);GO:0006606(protein import into nucleus);GO:0008139(nuclear localization sequence binding);GO:0015031(protein transport);GO:0061608(nuclear import signal receptor activity);GO:0061608(nuclear import signal receptor activity)	NA	NA	NA	RAN binding protein 6 [Source:HGNC Symbol;Acc:HGNC:9851]	3' UTR	-1.52	0.0074131	-1.29	down
chr9	6012907	6013564	658	ENSG00000137040	ENST00000259569	2060	RANBP6	GO:0005515(protein binding);GO:0005634(nucleus);GO:0005737(cytoplasm);GO:0006606(protein import into nucleus);GO:0008139(nuclear localization sequence binding);GO:0015031(protein transport);GO:0061608(nuclear import signal receptor activity);GO:0061608(nuclear import signal receptor activity)	NA	NA	NA	RAN binding protein 6 [Source:HGNC Symbol;Acc:HGNC:9851]	3' UTR	-0.25	0.466659	0.135	up
chr9	6013654	6014221	568	ENSG00000137040	ENST00000259569	1403	RANBP6	GO:0005515(protein binding);GO:0005634(nucleus);GO:0005737(cytoplasm);GO:0006606(protein import into nucleus);GO:0008139(nuclear localization sequence binding);GO:0015031(protein transport);GO:0061608(nuclear import signal receptor activity);GO:0061608(nuclear import signal receptor activity)	NA	NA	NA	RAN binding protein 6 [Source:HGNC Symbol;Acc:HGNC:9851]	3' UTR	-1.21	0.0177828	-1.83	down
chr9	6014281	6014609	329	ENSG00000137040	ENST00000259569	1015	RANBP6	GO:0005515(protein binding);GO:0005634(nucleus);GO:0005737(cytoplasm);GO:0006606(protein import into nucleus);GO:0008139(nuclear localization sequence binding);GO:0015031(protein transport);GO:0061608(nuclear import signal receptor activity);GO:0061608(nuclear import signal receptor activity)	NA	NA	NA	RAN binding protein 6 [Source:HGNC Symbol;Acc:HGNC:9851]	3' UTR	-0.275	0.404576	0.534	up
chr9	6015446	6015625	180	ENSG00000137040	ENST00000259569	0	RANBP6	GO:0005515(protein binding);GO:0005634(nucleus);GO:0005737(cytoplasm);GO:0006606(protein import into nucleus);GO:0008139(nuclear localization sequence binding);GO:0015031(protein transport);GO:0061608(nuclear import signal receptor activity);GO:0061608(nuclear import signal receptor activity)	NA	NA	NA	RAN binding protein 6 [Source:HGNC Symbol;Acc:HGNC:9851]	5' UTR	-0.22	0.547016	-1	down
chr9	19053380	19053560	181	ENSG00000147874	ENST00000380502	49344	HAUS6	GO:0000086(G2/M transition of mitotic cell cycle);GO:0003674(molecular_function);GO:0005515(protein binding);GO:0005737(cytoplasm);GO:0005813(centrosome);GO:0005815(microtubule organizing center);GO:0005819(spindle);GO:0005829(cytosol);GO:0005856(cytoskeleton);GO:0005874(microtubule);GO:0007049(cell cycle);GO:0007098(centrosome cycle);GO:0010389(regulation of G2/M transition of mitotic cell cycle…	NA	K16589	NA	HAUS augmin like complex subunit 6 [Source:HGNC Symbol;Acc:HGNC:25948]	3' UTR	-5.85	1.23027e-07	-5.22	down
chr9	19055564	19055923	360	ENSG00000147874	ENST00000380502	46981	HAUS6	GO:0000086(G2/M transition of mitotic cell cycle);GO:0003674(molecular_function);GO:0005515(protein binding);GO:0005737(cytoplasm);GO:0005813(centrosome);GO:0005815(microtubule organizing center);GO:0005819(spindle);GO:0005829(cytosol);GO:0005856(cytoskeleton);GO:0005874(microtubule);GO:0007049(cell cycle);GO:0007098(centrosome cycle);GO:0010389(regulation of G2/M transition of mitotic cell cycle…	NA	K16589	NA	HAUS augmin like complex subunit 6 [Source:HGNC Symbol;Acc:HGNC:25948]	3' UTR	-19.8	5.01187e-22	-3.64	down
chr9	19057931	19058769	839	ENSG00000147874	ENST00000380502	44135	HAUS6	GO:0000086(G2/M transition of mitotic cell cycle);GO:0003674(molecular_function);GO:0005515(protein binding);GO:0005737(cytoplasm);GO:0005813(centrosome);GO:0005815(microtubule organizing center);GO:0005819(spindle);GO:0005829(cytosol);GO:0005856(cytoskeleton);GO:0005874(microtubule);GO:0007049(cell cycle);GO:0007098(centrosome cycle);GO:0010389(regulation of G2/M transition of mitotic cell cycle…	NA	K16589	NA	HAUS augmin like complex subunit 6 [Source:HGNC Symbol;Acc:HGNC:25948]	3' UTR	-3.03	0.000138038	-0.793	down
chr9	19060094	19060214	121	ENSG00000147874	ENST00000380502	42690	HAUS6	GO:0000086(G2/M transition of mitotic cell cycle);GO:0003674(molecular_function);GO:0005515(protein binding);GO:0005737(cytoplasm);GO:0005813(centrosome);GO:0005815(microtubule organizing center);GO:0005819(spindle);GO:0005829(cytosol);GO:0005856(cytoskeleton);GO:0005874(microtubule);GO:0007049(cell cycle);GO:0007098(centrosome cycle);GO:0010389(regulation of G2/M transition of mitotic cell cycle…	NA	K16589	NA	HAUS augmin like complex subunit 6 [Source:HGNC Symbol;Acc:HGNC:25948]	Exon (ENST00000380502/ENSG00000147874, exon 15 of 17)	-0.534	0.143219	-1.32	down
chr9	19102784	19102874	91	ENSG00000147874	ENST00000380502	30	HAUS6	GO:0000086(G2/M transition of mitotic cell cycle);GO:0003674(molecular_function);GO:0005515(protein binding);GO:0005737(cytoplasm);GO:0005813(centrosome);GO:0005815(microtubule organizing center);GO:0005819(spindle);GO:0005829(cytosol);GO:0005856(cytoskeleton);GO:0005874(microtubule);GO:0007049(cell cycle);GO:0007098(centrosome cycle);GO:0010389(regulation of G2/M transition of mitotic cell cycle…	NA	K16589	NA	HAUS augmin like complex subunit 6 [Source:HGNC Symbol;Acc:HGNC:25948]	5' UTR	-0.158	0.682339	0.585	up
chr9	32455721	32455871	151	ENSG00000107201	ENST00000379883	70325	DDX58	GO:0000166(nucleotide binding);GO:0002230(positive regulation of defense response to virus by host);GO:0002376(immune system process);GO:0002735(positive regulation of myeloid dendritic cell cytokine production);GO:0003676(nucleic acid binding);GO:0003690(double-stranded DNA binding);GO:0003723(RNA binding);GO:0003724(RNA helicase activity);GO:0003725(double-stranded RNA binding);GO:0003727(singl…	04064(NF-kappa B signaling pathway);04622(RIG-I-like receptor signaling pathway);04623(Cytosolic DNA-sensing pathway);05160(Hepatitis C);05161(Hepatitis B);05162(Measles);05164(Influenza A);05168(Herpes simplex virus 1 infection);05169(Epstein-Barr virus infection);05169(Epstein-Barr virus infection)	K12646	EC:3.6.4.13	DExD/H-box helicase 58 [Source:HGNC Symbol;Acc:HGNC:19102]	3' UTR	-0.199	0.595662	0.0121	up
chr9	32457008	32459379	2372	ENSG00000107201	ENST00000379883	66817	DDX58	GO:0000166(nucleotide binding);GO:0002230(positive regulation of defense response to virus by host);GO:0002376(immune system process);GO:0002735(positive regulation of myeloid dendritic cell cytokine production);GO:0003676(nucleic acid binding);GO:0003690(double-stranded DNA binding);GO:0003723(RNA binding);GO:0003724(RNA helicase activity);GO:0003725(double-stranded RNA binding);GO:0003727(singl…	04064(NF-kappa B signaling pathway);04622(RIG-I-like receptor signaling pathway);04623(Cytosolic DNA-sensing pathway);05160(Hepatitis C);05161(Hepatitis B);05162(Measles);05164(Influenza A);05168(Herpes simplex virus 1 infection);05169(Epstein-Barr virus infection);05169(Epstein-Barr virus infection)	K12646	EC:3.6.4.13	DExD/H-box helicase 58 [Source:HGNC Symbol;Acc:HGNC:19102]	3' UTR	-5.18	6.30957e-07	-1.2	down
chr9	32500877	32526178	25302	ENSG00000107201	ENST00000379883	18	DDX58	GO:0000166(nucleotide binding);GO:0002230(positive regulation of defense response to virus by host);GO:0002376(immune system process);GO:0002735(positive regulation of myeloid dendritic cell cytokine production);GO:0003676(nucleic acid binding);GO:0003690(double-stranded DNA binding);GO:0003723(RNA binding);GO:0003724(RNA helicase activity);GO:0003725(double-stranded RNA binding);GO:0003727(singl…	04064(NF-kappa B signaling pathway);04622(RIG-I-like receptor signaling pathway);04623(Cytosolic DNA-sensing pathway);05160(Hepatitis C);05161(Hepatitis B);05162(Measles);05164(Influenza A);05168(Herpes simplex virus 1 infection);05169(Epstein-Barr virus infection);05169(Epstein-Barr virus infection)	K12646	EC:3.6.4.13	DExD/H-box helicase 58 [Source:HGNC Symbol;Acc:HGNC:19102]	5' UTR	-1.47	0.00851138	2.46	up
chr9	69709552	69709672	121	ENSG00000188647	ENST00000377200	50269	PTAR1	GO:0004659(prenyltransferase activity);GO:0005737(cytoplasm);GO:0008318(protein prenyltransferase activity);GO:0016740(transferase activity);GO:0018342(protein prenylation);GO:0018342(protein prenylation)	NA	K14137	NA	protein prenyltransferase alpha subunit repeat containing 1 [Source:HGNC Symbol;Acc:HGNC:30449]	3' UTR	-4.81	1.58489e-06	-4.54	down
chr9	69718478	69718628	151	ENSG00000188647	ENST00000377200	41313	PTAR1	GO:0004659(prenyltransferase activity);GO:0005737(cytoplasm);GO:0008318(protein prenyltransferase activity);GO:0016740(transferase activity);GO:0018342(protein prenylation);GO:0018342(protein prenylation)	NA	K14137	NA	protein prenyltransferase alpha subunit repeat containing 1 [Source:HGNC Symbol;Acc:HGNC:30449]	Exon (ENST00000377200/ENSG00000188647, exon 5 of 5)	-0.207	0.579429	-0.17	down
chr9	69731959	69732139	181	ENSG00000188647	ENST00000377200	27802	PTAR1	GO:0004659(prenyltransferase activity);GO:0005737(cytoplasm);GO:0008318(protein prenyltransferase activity);GO:0016740(transferase activity);GO:0018342(protein prenylation);GO:0018342(protein prenylation)	NA	K14137	NA	protein prenyltransferase alpha subunit repeat containing 1 [Source:HGNC Symbol;Acc:HGNC:30449]	Exon (ENST00000377200/ENSG00000188647, exon 3 of 5)	-0.211	0.568853	-0.415	down
chr9	69758114	69758204	91	ENSG00000188647	ENST00000377200	1737	PTAR1	GO:0004659(prenyltransferase activity);GO:0005737(cytoplasm);GO:0008318(protein prenyltransferase activity);GO:0016740(transferase activity);GO:0018342(protein prenylation);GO:0018342(protein prenylation)	NA	K14137	NA	protein prenyltransferase alpha subunit repeat containing 1 [Source:HGNC Symbol;Acc:HGNC:30449]	3' UTR	-0.322	0.323594	-1.78	down
chr9	72900671	72909604	8934	ENSG00000165092	ENST00000297785	43449	ALDH1A1	GO:0000166(nucleotide binding);GO:0001523(retinoid metabolic process);GO:0001758(retinal dehydrogenase activity);GO:0004029(aldehyde dehydrogenase (NAD+) activity);GO:0005096(GTPase activator activity);GO:0005497(androgen binding);GO:0005737(cytoplasm);GO:0005829(cytosol);GO:0006069(ethanol oxidation);GO:0006081(cellular aldehyde metabolic process);GO:0016491(oxidoreductase activity);GO:0016620(o…	00830(Retinol metabolism);00830(Retinol metabolism)	NA	NA	aldehyde dehydrogenase 1 family member A1 [Source:HGNC Symbol;Acc:HGNC:402]	3' UTR	-70.5	2.51189e-73	-1.87	down
chr9	72940155	72953046	12892	ENSG00000165092	ENST00000482210	0	ALDH1A1	GO:0000166(nucleotide binding);GO:0001523(retinoid metabolic process);GO:0001758(retinal dehydrogenase activity);GO:0004029(aldehyde dehydrogenase (NAD+) activity);GO:0005096(GTPase activator activity);GO:0005497(androgen binding);GO:0005737(cytoplasm);GO:0005829(cytosol);GO:0006069(ethanol oxidation);GO:0006081(cellular aldehyde metabolic process);GO:0016491(oxidoreductase activity);GO:0016620(o…	00830(Retinol metabolism);00830(Retinol metabolism)	NA	NA	aldehyde dehydrogenase 1 family member A1 [Source:HGNC Symbol;Acc:HGNC:402]	5' UTR	-2.56	0.000457088	-0.683	down
chr9	96387859	96392426	4568	ENSG00000165244	ENST00000375256	25944	ZNF367	GO:0000976(transcription regulatory region sequence-specific DNA binding);GO:0000981(DNA-binding transcription factor activity, RNA polymerase II-specific);GO:0003676(nucleic acid binding);GO:0003677(DNA binding);GO:0003700(DNA-binding transcription factor activity);GO:0005634(nucleus);GO:0005654(nucleoplasm);GO:0006357(regulation of transcription by RNA polymerase II);GO:0045944(positive regulat…	NA	NA	NA	zinc finger protein 367 [Source:HGNC Symbol;Acc:HGNC:18320]	3' UTR	-1.56	0.00660693	-1.14	down
chr9	96418160	96418370	211	ENSG00000165244	ENST00000375256	0	ZNF367	GO:0000976(transcription regulatory region sequence-specific DNA binding);GO:0000981(DNA-binding transcription factor activity, RNA polymerase II-specific);GO:0003676(nucleic acid binding);GO:0003677(DNA binding);GO:0003700(DNA-binding transcription factor activity);GO:0005634(nucleus);GO:0005654(nucleoplasm);GO:0006357(regulation of transcription by RNA polymerase II);GO:0045944(positive regulat…	NA	NA	NA	zinc finger protein 367 [Source:HGNC Symbol;Acc:HGNC:18320]	5' UTR	-0.507	0.157398	-1.55	down
chr9	114086186	114092416	6231	ENSG00000136883	ENST00000498016	1501	KIF12	GO:0000166(nucleotide binding);GO:0003674(molecular_function);GO:0003774(motor activity);GO:0003777(microtubule motor activity);GO:0005524(ATP binding);GO:0005737(cytoplasm);GO:0005815(microtubule organizing center);GO:0005856(cytoskeleton);GO:0005871(kinesin complex);GO:0005874(microtubule);GO:0007018(microtubule-based movement);GO:0008017(microtubule binding);GO:0008150(biological_process);GO:0…	NA	K10399	NA	kinesin family member 12 [Source:HGNC Symbol;Acc:HGNC:21495]	3' UTR	-1	0.0323594	0.29	up
chr10	18674068	18675340	1273	ENSG00000165997	ENST00000377275	14637	ARL5B	GO:0000166(nucleotide binding);GO:0005515(protein binding);GO:0005525(GTP binding);GO:0005737(cytoplasm);GO:0005802(trans-Golgi network);GO:0006886(intracellular protein transport);GO:0016192(vesicle-mediated transport);GO:1903292(protein localization to Golgi membrane)	NA	K07950	NA	ADP ribosylation factor like GTPase 5B [Source:HGNC Symbol;Acc:HGNC:23052]	3' UTR	-0.419	0.21677	-0.946	down
chr10	18675400	18675460	61	ENSG00000165997	ENST00000377275	15969	ARL5B	GO:0000166(nucleotide binding);GO:0005515(protein binding);GO:0005525(GTP binding);GO:0005737(cytoplasm);GO:0005802(trans-Golgi network);GO:0006886(intracellular protein transport);GO:0016192(vesicle-mediated transport);GO:1903292(protein localization to Golgi membrane)	NA	K07950	NA	ADP ribosylation factor like GTPase 5B [Source:HGNC Symbol;Acc:HGNC:23052]	3' UTR	-0.135	0.726106	-0.17	down
chr10	19816989	20001842	184854	ENSG00000120594	ENST00000377242	750	PLXDC2	GO:0005515(protein binding);GO:0016020(membrane);GO:0016021(integral component of membrane);GO:0016021(integral component of membrane)	NA	NA	NA	plexin domain containing 2 [Source:HGNC Symbol;Acc:HGNC:21013]	5' UTR	-0.237	0.505825	0.313	up
chr10	20245432	20280229	34798	ENSG00000120594	ENST00000377242	429193	PLXDC2	GO:0005515(protein binding);GO:0016020(membrane);GO:0016021(integral component of membrane);GO:0016021(integral component of membrane)	NA	NA	NA	plexin domain containing 2 [Source:HGNC Symbol;Acc:HGNC:21013]	3' UTR	-1.85	0.00301995	-1.22	down
chr10	22318641	22326538	7898	ENSG00000168283	ENST00000376663	0	BMI1	GO:0000122(negative regulation of transcription by RNA polymerase II);GO:0000151(ubiquitin ligase complex);GO:0005515(protein binding);GO:0005634(nucleus);GO:0005654(nucleoplasm);GO:0005737(cytoplasm);GO:0005829(cytosol);GO:0006325(chromatin organization);GO:0006342(chromatin silencing);GO:0007379(segment specification);GO:0008270(zinc ion binding);GO:0010468(regulation of gene expression);GO:001…	04550(Signaling pathways regulating pluripotency of stem cells);05202(Transcriptional misregulation in cancer);05206(MicroRNAs in cancer);05206(MicroRNAs in cancer)	NA	NA	BMI1 proto-oncogene, polycomb ring finger [Source:HGNC Symbol;Acc:HGNC:1066]	5' UTR	-1.85	0.00301995	-0.41	down
chr10	22327773	22329423	1651	ENSG00000168283	ENST00000496174	0	BMI1	GO:0000122(negative regulation of transcription by RNA polymerase II);GO:0000151(ubiquitin ligase complex);GO:0005515(protein binding);GO:0005634(nucleus);GO:0005654(nucleoplasm);GO:0005737(cytoplasm);GO:0005829(cytosol);GO:0006325(chromatin organization);GO:0006342(chromatin silencing);GO:0007379(segment specification);GO:0008270(zinc ion binding);GO:0010468(regulation of gene expression);GO:001…	04550(Signaling pathways regulating pluripotency of stem cells);05202(Transcriptional misregulation in cancer);05206(MicroRNAs in cancer);05206(MicroRNAs in cancer)	NA	NA	BMI1 proto-oncogene, polycomb ring finger [Source:HGNC Symbol;Acc:HGNC:1066]	3' UTR	-2.22	0.00112202	-0.909	down
chr10	22327744	22329960	2217	ENSG00000168283	ENST00000496174	0	BMI1	GO:0000122(negative regulation of transcription by RNA polymerase II);GO:0000151(ubiquitin ligase complex);GO:0005515(protein binding);GO:0005634(nucleus);GO:0005654(nucleoplasm);GO:0005737(cytoplasm);GO:0005829(cytosol);GO:0006325(chromatin organization);GO:0006342(chromatin silencing);GO:0007379(segment specification);GO:0008270(zinc ion binding);GO:0010468(regulation of gene expression);GO:001…	04550(Signaling pathways regulating pluripotency of stem cells);05202(Transcriptional misregulation in cancer);05206(MicroRNAs in cancer);05206(MicroRNAs in cancer)	NA	NA	BMI1 proto-oncogene, polycomb ring finger [Source:HGNC Symbol;Acc:HGNC:1066]	3' UTR	-9.53	1.58489e-11	-1.38	down
chr10	22331394	22331484	91	ENSG00000168283	ENST00000376663	10295	BMI1	GO:0000122(negative regulation of transcription by RNA polymerase II);GO:0000151(ubiquitin ligase complex);GO:0005515(protein binding);GO:0005634(nucleus);GO:0005654(nucleoplasm);GO:0005737(cytoplasm);GO:0005829(cytosol);GO:0006325(chromatin organization);GO:0006342(chromatin silencing);GO:0007379(segment specification);GO:0008270(zinc ion binding);GO:0010468(regulation of gene expression);GO:001…	04550(Signaling pathways regulating pluripotency of stem cells);05202(Transcriptional misregulation in cancer);05206(MicroRNAs in cancer);05206(MicroRNAs in cancer)	NA	NA	BMI1 proto-oncogene, polycomb ring finger [Source:HGNC Symbol;Acc:HGNC:1066]	3' UTR	-0.802	0.0588844	-3.1	down
chr10	43138535	43155521	16987	ENSG00000169826	ENST00000374466	90	CSGALNACT2	GO:0000139(Golgi membrane);GO:0005515(protein binding);GO:0005794(Golgi apparatus);GO:0008376(acetylgalactosaminyltransferase activity);GO:0016020(membrane);GO:0016021(integral component of membrane);GO:0016740(transferase activity);GO:0030166(proteoglycan biosynthetic process);GO:0030173(integral component of Golgi membrane);GO:0030206(chondroitin sulfate biosynthetic process);GO:0032580(Golgi c…	00532(Glycosaminoglycan biosynthesis - chondroitin sulfate / dermatan sulfate)	K00746	2.4.1.175;EC:2.4.1.174	chondroitin sulfate N-acetylgalactosaminyltransferase 2 [Source:HGNC Symbol;Acc:HGNC:24292]	5' UTR	-1.06	0.0269153	-1.38	down
chr10	43155581	43155790	210	ENSG00000169826	ENST00000374466	17136	CSGALNACT2	GO:0000139(Golgi membrane);GO:0005515(protein binding);GO:0005794(Golgi apparatus);GO:0008376(acetylgalactosaminyltransferase activity);GO:0016020(membrane);GO:0016021(integral component of membrane);GO:0016740(transferase activity);GO:0030166(proteoglycan biosynthetic process);GO:0030173(integral component of Golgi membrane);GO:0030206(chondroitin sulfate biosynthetic process);GO:0032580(Golgi c…	00532(Glycosaminoglycan biosynthesis - chondroitin sulfate / dermatan sulfate)	K00746	2.4.1.175;EC:2.4.1.174	chondroitin sulfate N-acetylgalactosaminyltransferase 2 [Source:HGNC Symbol;Acc:HGNC:24292]	Exon (ENST00000374466/ENSG00000169826, exon 2 of 8)	-2.3	0.000891251	-2.96	down
chr10	43183271	43183689	419	ENSG00000169826	ENST00000374466	44826	CSGALNACT2	GO:0000139(Golgi membrane);GO:0005515(protein binding);GO:0005794(Golgi apparatus);GO:0008376(acetylgalactosaminyltransferase activity);GO:0016020(membrane);GO:0016021(integral component of membrane);GO:0016740(transferase activity);GO:0030166(proteoglycan biosynthetic process);GO:0030173(integral component of Golgi membrane);GO:0030206(chondroitin sulfate biosynthetic process);GO:0032580(Golgi c…	00532(Glycosaminoglycan biosynthesis - chondroitin sulfate / dermatan sulfate)	K00746	2.4.1.175;EC:2.4.1.174	chondroitin sulfate N-acetylgalactosaminyltransferase 2 [Source:HGNC Symbol;Acc:HGNC:24292]	3' UTR	-0.786	0.0630957	-0.519	down
chr10	67912562	67912652	91	ENSG00000096717	ENST00000212015	27906	SIRT1	GO:0000012(single strand break repair);GO:0000122(negative regulation of transcription by RNA polymerase II);GO:0000183(chromatin silencing at rDNA);GO:0000720(pyrimidine dimer repair by nucleotide-excision repair);GO:0000731(DNA synthesis involved in DNA repair);GO:0000785(chromatin);GO:0000790(nuclear chromatin);GO:0000978(RNA polymerase II cis-regulatory region sequence-specific DNA binding);G…	04068(FoxO signaling pathway);04152(AMPK signaling pathway);04211(Longevity regulating pathway);04213(Longevity regulating pathway - multiple species);04218(Cellular senescence);04922(Glucagon signaling pathway);05031(Amphetamine addiction);05206(MicroRNAs in cancer)	K11411	EC:3.5.1.-	sirtuin 1 [Source:HGNC Symbol;Acc:HGNC:14929]	Exon (ENST00000212015/ENSG00000096717, exon 8 of 9)	-0.294	0.370681	-0.637	down
chr10	67912801	67913010	210	ENSG00000096717	ENST00000212015	28145	SIRT1	GO:0000012(single strand break repair);GO:0000122(negative regulation of transcription by RNA polymerase II);GO:0000183(chromatin silencing at rDNA);GO:0000720(pyrimidine dimer repair by nucleotide-excision repair);GO:0000731(DNA synthesis involved in DNA repair);GO:0000785(chromatin);GO:0000790(nuclear chromatin);GO:0000978(RNA polymerase II cis-regulatory region sequence-specific DNA binding);G…	04068(FoxO signaling pathway);04152(AMPK signaling pathway);04211(Longevity regulating pathway);04213(Longevity regulating pathway - multiple species);04218(Cellular senescence);04922(Glucagon signaling pathway);05031(Amphetamine addiction);05206(MicroRNAs in cancer)	K11411	EC:3.5.1.-	sirtuin 1 [Source:HGNC Symbol;Acc:HGNC:14929]	Exon (ENST00000212015/ENSG00000096717, exon 8 of 9)	-1.11	0.0239883	-1.68	down
chr10	67916451	67916660	210	ENSG00000096717	ENST00000212015	31795	SIRT1	GO:0000012(single strand break repair);GO:0000122(negative regulation of transcription by RNA polymerase II);GO:0000183(chromatin silencing at rDNA);GO:0000720(pyrimidine dimer repair by nucleotide-excision repair);GO:0000731(DNA synthesis involved in DNA repair);GO:0000785(chromatin);GO:0000790(nuclear chromatin);GO:0000978(RNA polymerase II cis-regulatory region sequence-specific DNA binding);G…	04068(FoxO signaling pathway);04152(AMPK signaling pathway);04211(Longevity regulating pathway);04213(Longevity regulating pathway - multiple species);04218(Cellular senescence);04922(Glucagon signaling pathway);05031(Amphetamine addiction);05206(MicroRNAs in cancer)	K11411	EC:3.5.1.-	sirtuin 1 [Source:HGNC Symbol;Acc:HGNC:14929]	3' UTR	-0.992	0.0338844	-1.31	down
chr10	69124163	69155844	31682	ENSG00000122958	ENST00000263559	0	VPS26A	GO:0005515(protein binding);GO:0005737(cytoplasm);GO:0005764(lysosome);GO:0005768(endosome);GO:0005769(early endosome);GO:0005829(cytosol);GO:0006886(intracellular protein transport);GO:0010008(endosome membrane);GO:0015031(protein transport);GO:0016020(membrane);GO:0016055(Wnt signaling pathway);GO:0016241(regulation of macroautophagy);GO:0030904(retromer complex);GO:0030906(retromer, cargo-sele…	04144(Endocytosis);04144(Endocytosis)	K18466	NA	VPS26, retromer complex component A [Source:HGNC Symbol;Acc:HGNC:12711]	5' UTR	-3.2	8.91251e-05	-1.12	down
chr10	69158115	69170186	12072	ENSG00000122958	ENST00000497022	0	VPS26A	GO:0005515(protein binding);GO:0005737(cytoplasm);GO:0005764(lysosome);GO:0005768(endosome);GO:0005769(early endosome);GO:0005829(cytosol);GO:0006886(intracellular protein transport);GO:0010008(endosome membrane);GO:0015031(protein transport);GO:0016020(membrane);GO:0016055(Wnt signaling pathway);GO:0016241(regulation of macroautophagy);GO:0030904(retromer complex);GO:0030906(retromer, cargo-sele…	04144(Endocytosis);04144(Endocytosis)	K18466	NA	VPS26, retromer complex component A [Source:HGNC Symbol;Acc:HGNC:12711]	3' UTR	-27.6	5.01187e-30	-2.16	down
chr10	69170366	69171421	1056	ENSG00000122958	ENST00000373382	46854	VPS26A	GO:0005515(protein binding);GO:0005737(cytoplasm);GO:0005764(lysosome);GO:0005768(endosome);GO:0005769(early endosome);GO:0005829(cytosol);GO:0006886(intracellular protein transport);GO:0010008(endosome membrane);GO:0015031(protein transport);GO:0016020(membrane);GO:0016055(Wnt signaling pathway);GO:0016241(regulation of macroautophagy);GO:0030904(retromer complex);GO:0030906(retromer, cargo-sele…	04144(Endocytosis);04144(Endocytosis)	K18466	NA	VPS26, retromer complex component A [Source:HGNC Symbol;Acc:HGNC:12711]	3' UTR	-0.362	0.272898	0.175	up
chr10	69172707	69172886	180	ENSG00000122958	ENST00000373382	49195	VPS26A	GO:0005515(protein binding);GO:0005737(cytoplasm);GO:0005764(lysosome);GO:0005768(endosome);GO:0005769(early endosome);GO:0005829(cytosol);GO:0006886(intracellular protein transport);GO:0010008(endosome membrane);GO:0015031(protein transport);GO:0016020(membrane);GO:0016055(Wnt signaling pathway);GO:0016241(regulation of macroautophagy);GO:0030904(retromer complex);GO:0030906(retromer, cargo-sele…	04144(Endocytosis);04144(Endocytosis)	K18466	NA	VPS26, retromer complex component A [Source:HGNC Symbol;Acc:HGNC:12711]	3' UTR	-24.4	1e-26	-3.8	down
chr10	69173425	69173694	270	ENSG00000122958	ENST00000263559	49247	VPS26A	GO:0005515(protein binding);GO:0005737(cytoplasm);GO:0005764(lysosome);GO:0005768(endosome);GO:0005769(early endosome);GO:0005829(cytosol);GO:0006886(intracellular protein transport);GO:0010008(endosome membrane);GO:0015031(protein transport);GO:0016020(membrane);GO:0016055(Wnt signaling pathway);GO:0016241(regulation of macroautophagy);GO:0030904(retromer complex);GO:0030906(retromer, cargo-sele…	04144(Endocytosis);04144(Endocytosis)	K18466	NA	VPS26, retromer complex component A [Source:HGNC Symbol;Acc:HGNC:12711]	3' UTR	-0.243	0.480839	-1.58	down
chr10	69801957	69802286	330	ENSG00000197467	ENST00000674121	0	COL13A1	GO:0001501(skeletal system development);GO:0001503(ossification);GO:0001763(morphogenesis of a branching structure);GO:0001958(endochondral ossification);GO:0005201(extracellular matrix structural constituent);GO:0005515(protein binding);GO:0005576(extracellular region);GO:0005581(collagen trimer);GO:0005600(collagen type XIII trimer);GO:0005615(extracellular space);GO:0005788(endoplasmic reticul…	04974(Protein digestion and absorption);04974(Protein digestion and absorption)	NA	NA	collagen type XIII alpha 1 chain [Source:HGNC Symbol;Acc:HGNC:2190]	5' UTR	-1.01	0.0323594	1.37	up
chr10	69930045	69932566	2522	ENSG00000197467	ENST00000673768	0	COL13A1	GO:0001501(skeletal system development);GO:0001503(ossification);GO:0001763(morphogenesis of a branching structure);GO:0001958(endochondral ossification);GO:0005201(extracellular matrix structural constituent);GO:0005515(protein binding);GO:0005576(extracellular region);GO:0005581(collagen trimer);GO:0005600(collagen type XIII trimer);GO:0005615(extracellular space);GO:0005788(endoplasmic reticul…	04974(Protein digestion and absorption);04974(Protein digestion and absorption)	NA	NA	collagen type XIII alpha 1 chain [Source:HGNC Symbol;Acc:HGNC:2190]	3' UTR	-0.231	0.519996	0.0916	up
chr10	69935362	69941272	5911	ENSG00000197467	ENST00000645393	133495	COL13A1	GO:0001501(skeletal system development);GO:0001503(ossification);GO:0001763(morphogenesis of a branching structure);GO:0001958(endochondral ossification);GO:0005201(extracellular matrix structural constituent);GO:0005515(protein binding);GO:0005576(extracellular region);GO:0005581(collagen trimer);GO:0005600(collagen type XIII trimer);GO:0005615(extracellular space);GO:0005788(endoplasmic reticul…	04974(Protein digestion and absorption);04974(Protein digestion and absorption)	NA	NA	collagen type XIII alpha 1 chain [Source:HGNC Symbol;Acc:HGNC:2190]	3' UTR	-0.319	0.328095	0.591	up
chr10	69945671	69953951	8281	ENSG00000197467	ENST00000645393	143804	COL13A1	GO:0001501(skeletal system development);GO:0001503(ossification);GO:0001763(morphogenesis of a branching structure);GO:0001958(endochondral ossification);GO:0005201(extracellular matrix structural constituent);GO:0005515(protein binding);GO:0005576(extracellular region);GO:0005581(collagen trimer);GO:0005600(collagen type XIII trimer);GO:0005615(extracellular space);GO:0005788(endoplasmic reticul…	04974(Protein digestion and absorption);04974(Protein digestion and absorption)	NA	NA	collagen type XIII alpha 1 chain [Source:HGNC Symbol;Acc:HGNC:2190]	3' UTR	-0.261	0.435512	0.531	up
chr10	71362423	71363379	957	ENSG00000198246	ENST00000373189	43164	SLC29A3	GO:0005337(nucleoside transmembrane transporter activity);GO:0005515(protein binding);GO:0005764(lysosome);GO:0005765(lysosomal membrane);GO:0005768(endosome);GO:0005794(Golgi apparatus);GO:0005886(plasma membrane);GO:0015858(nucleoside transport);GO:0016020(membrane);GO:0016021(integral component of membrane);GO:0031902(late endosome membrane);GO:0043231(intracellular membrane-bounded organelle)…	NA	NA	NA	solute carrier family 29 member 3 [Source:HGNC Symbol;Acc:HGNC:23096]	3' UTR	-0.299	0.359749	-0.0688	down
chr10	75111608	75151001	39394	ENSG00000156671	ENST00000671800	0	SAMD8	GO:0002950(ceramide phosphoethanolamine synthase activity);GO:0003674(molecular_function);GO:0005515(protein binding);GO:0005783(endoplasmic reticulum);GO:0005789(endoplasmic reticulum membrane);GO:0005829(cytosol);GO:0005887(integral component of plasma membrane);GO:0006629(lipid metabolic process);GO:0006665(sphingolipid metabolic process);GO:0006686(sphingomyelin biosynthetic process);GO:00160…	NA	K22697	NA	sterile alpha motif domain containing 8 [Source:HGNC Symbol;Acc:HGNC:26320]	5' UTR	-1.24	0.0162181	-1.41	down
chr10	75181614	75182033	420	ENSG00000156671	ENST00000671730	70103	SAMD8	GO:0002950(ceramide phosphoethanolamine synthase activity);GO:0003674(molecular_function);GO:0005515(protein binding);GO:0005783(endoplasmic reticulum);GO:0005789(endoplasmic reticulum membrane);GO:0005829(cytosol);GO:0005887(integral component of plasma membrane);GO:0006629(lipid metabolic process);GO:0006665(sphingolipid metabolic process);GO:0006686(sphingomyelin biosynthetic process);GO:00160…	NA	K22697	NA	sterile alpha motif domain containing 8 [Source:HGNC Symbol;Acc:HGNC:26320]	3' UTR	-15.7	6.30957e-18	-4.52	down
chr10	89327997	89340583	12587	ENSG00000119917	ENST00000371818	0	IFIT3	GO:0002376(immune system process);GO:0003674(molecular_function);GO:0003723(RNA binding);GO:0005515(protein binding);GO:0005737(cytoplasm);GO:0005739(mitochondrion);GO:0005829(cytosol);GO:0008285(negative regulation of cell population proliferation);GO:0009615(response to virus);GO:0035457(cellular response to interferon-alpha);GO:0042802(identical protein binding);GO:0043066(negative regulation …	NA	NA	NA	interferon induced protein with tetratricopeptide repeats 3 [Source:HGNC Symbol;Acc:HGNC:5411]	5' UTR	-13	3.98107e-15	-0.394	down
chr10	89719551	89723689	4139	ENSG00000138182	ENST00000478929	0	KIF20B	GO:0000166(nucleotide binding);GO:0000922(spindle pole);GO:0001843(neural tube closure);GO:0003774(motor activity);GO:0003777(microtubule motor activity);GO:0005515(protein binding);GO:0005524(ATP binding);GO:0005634(nucleus);GO:0005654(nucleoplasm);GO:0005730(nucleolus);GO:0005737(cytoplasm);GO:0005813(centrosome);GO:0005815(microtubule organizing center);GO:0005819(spindle);GO:0005829(cytosol);…	NA	K10402	NA	kinesin family member 20B [Source:HGNC Symbol;Acc:HGNC:7212]	Exon (ENST00000260753/ENSG00000138182, exon 13 of 33)	-0.228	0.52723	-0.585	down
chr10	89726427	89758851	32425	ENSG00000138182	ENST00000260753	24817	KIF20B	GO:0000166(nucleotide binding);GO:0000922(spindle pole);GO:0001843(neural tube closure);GO:0003774(motor activity);GO:0003777(microtubule motor activity);GO:0005515(protein binding);GO:0005524(ATP binding);GO:0005634(nucleus);GO:0005654(nucleoplasm);GO:0005730(nucleolus);GO:0005737(cytoplasm);GO:0005813(centrosome);GO:0005815(microtubule organizing center);GO:0005819(spindle);GO:0005829(cytosol);…	NA	K10402	NA	kinesin family member 20B [Source:HGNC Symbol;Acc:HGNC:7212]	Exon (ENST00000260753/ENSG00000138182, exon 16 of 33)	-14.9	3.98107e-17	-2.17	down
chr10	89772693	89772783	91	ENSG00000138182	ENST00000260753	71083	KIF20B	GO:0000166(nucleotide binding);GO:0000922(spindle pole);GO:0001843(neural tube closure);GO:0003774(motor activity);GO:0003777(microtubule motor activity);GO:0005515(protein binding);GO:0005524(ATP binding);GO:0005634(nucleus);GO:0005654(nucleoplasm);GO:0005730(nucleolus);GO:0005737(cytoplasm);GO:0005813(centrosome);GO:0005815(microtubule organizing center);GO:0005819(spindle);GO:0005829(cytosol);…	NA	K10402	NA	kinesin family member 20B [Source:HGNC Symbol;Acc:HGNC:7212]	Exon (ENST00000260753/ENSG00000138182, exon 32 of 33)	-1.4	0.0102329	-2.14	down
chr10	89774700	89774939	240	ENSG00000138182	ENST00000260753	73090	KIF20B	GO:0000166(nucleotide binding);GO:0000922(spindle pole);GO:0001843(neural tube closure);GO:0003774(motor activity);GO:0003777(microtubule motor activity);GO:0005515(protein binding);GO:0005524(ATP binding);GO:0005634(nucleus);GO:0005654(nucleoplasm);GO:0005730(nucleolus);GO:0005737(cytoplasm);GO:0005813(centrosome);GO:0005815(microtubule organizing center);GO:0005819(spindle);GO:0005829(cytosol);…	NA	K10402	NA	kinesin family member 20B [Source:HGNC Symbol;Acc:HGNC:7212]	3' UTR	-3.05	0.000131826	-1.95	down
chr10	97600934	97611728	10795	ENSG00000241935	ENST00000465608	16611	HOGA1	GO:0003824(catalytic activity);GO:0005515(protein binding);GO:0005739(mitochondrion);GO:0005759(mitochondrial matrix);GO:0008700(4-hydroxy-2-oxoglutarate aldolase activity);GO:0009436(glyoxylate catabolic process);GO:0016020(membrane);GO:0016021(integral component of membrane);GO:0016829(lyase activity);GO:0019470(4-hydroxyproline catabolic process);GO:0033609(oxalate metabolic process);GO:004280…	00330(Arginine and proline metabolism);00630(Glyoxylate and dicarboxylate metabolism);00630(Glyoxylate and dicarboxylate metabolism)	K18123	EC:4.1.3.16	4-hydroxy-2-oxoglutarate aldolase 1 [Source:HGNC Symbol;Acc:HGNC:25155]	3' UTR	-0.285	0.385478	-0.0612	down
chr10	97611907	97612026	120	ENSG00000241935	ENST00000370647	27564	HOGA1	GO:0003824(catalytic activity);GO:0005515(protein binding);GO:0005739(mitochondrion);GO:0005759(mitochondrial matrix);GO:0008700(4-hydroxy-2-oxoglutarate aldolase activity);GO:0009436(glyoxylate catabolic process);GO:0016020(membrane);GO:0016021(integral component of membrane);GO:0016829(lyase activity);GO:0019470(4-hydroxyproline catabolic process);GO:0033609(oxalate metabolic process);GO:004280…	00330(Arginine and proline metabolism);00630(Glyoxylate and dicarboxylate metabolism);00630(Glyoxylate and dicarboxylate metabolism)	K18123	EC:4.1.3.16	4-hydroxy-2-oxoglutarate aldolase 1 [Source:HGNC Symbol;Acc:HGNC:25155]	3' UTR	-1.01	0.0316228	0.817	up
chr10	100364047	100364287	241	ENSG00000099194	ENST00000370355	16814	SCD	GO:0004768(stearoyl-CoA 9-desaturase activity);GO:0005506(iron ion binding);GO:0005515(protein binding);GO:0005730(nucleolus);GO:0005783(endoplasmic reticulum);GO:0005789(endoplasmic reticulum membrane);GO:0006629(lipid metabolic process);GO:0006631(fatty acid metabolic process);GO:0006633(fatty acid biosynthetic process);GO:0006636(unsaturated fatty acid biosynthetic process);GO:0016020(membrane…	01040(Biosynthesis of unsaturated fatty acids);03320(PPAR signaling pathway);04152(AMPK signaling pathway)	K00507	EC:1.14.19.1	stearoyl-CoA desaturase [Source:HGNC Symbol;Acc:HGNC:10571]	3' UTR	-0.254	0.452898	0.039	up
chr10	100364436	100364826	391	ENSG00000099194	ENST00000370355	17203	SCD	GO:0004768(stearoyl-CoA 9-desaturase activity);GO:0005506(iron ion binding);GO:0005515(protein binding);GO:0005730(nucleolus);GO:0005783(endoplasmic reticulum);GO:0005789(endoplasmic reticulum membrane);GO:0006629(lipid metabolic process);GO:0006631(fatty acid metabolic process);GO:0006633(fatty acid biosynthetic process);GO:0006636(unsaturated fatty acid biosynthetic process);GO:0016020(membrane…	01040(Biosynthesis of unsaturated fatty acids);03320(PPAR signaling pathway);04152(AMPK signaling pathway)	K00507	EC:1.14.19.1	stearoyl-CoA desaturase [Source:HGNC Symbol;Acc:HGNC:10571]	3' UTR	-16.1	2.51189e-18	-1.01	down
chr10	100374341	100374401	61	ENSG00000235823	ENST00000668904	1242	OLMALINC	NA	NA	NA	NA	oligodendrocyte maturation-associated long intergenic non-coding RNA [Source:HGNC Symbol;Acc:HGNC:28060]	Exon (ENST00000668316/ENSG00000235823, exon 1 of 1)	-0.236	0.464515	-2.32	down
chr10	100382230	100394333	12104	ENSG00000235823	ENST00000668904	9131	OLMALINC	NA	NA	NA	NA	oligodendrocyte maturation-associated long intergenic non-coding RNA [Source:HGNC Symbol;Acc:HGNC:28060]	Exon (ENST00000668904/ENSG00000235823, exon 3 of 3)	-5.95	9.77237e-08	-0.661	down
chr10	31806413	31806533	121	ENSG00000165322	ENST00000344936	122298	ARHGAP12	GO:0001891(phagocytic cup);GO:0002011(morphogenesis of an epithelial sheet);GO:0005096(GTPase activator activity);GO:0005515(protein binding);GO:0005737(cytoplasm);GO:0005829(cytosol);GO:0006911(phagocytosis, engulfment);GO:0007015(actin filament organization);GO:0007165(signal transduction);GO:0043087(regulation of GTPase activity);GO:0043547(positive regulation of GTPase activity);GO:0051056(re…	NA	K20636	NA	Rho GTPase activating protein 12 [Source:HGNC Symbol;Acc:HGNC:16348]	3' UTR	-2.42	0.000660693	-4.25	down
chr10	31807608	31807817	210	ENSG00000165322	ENST00000344936	121014	ARHGAP12	GO:0001891(phagocytic cup);GO:0002011(morphogenesis of an epithelial sheet);GO:0005096(GTPase activator activity);GO:0005515(protein binding);GO:0005737(cytoplasm);GO:0005829(cytosol);GO:0006911(phagocytosis, engulfment);GO:0007015(actin filament organization);GO:0007165(signal transduction);GO:0043087(regulation of GTPase activity);GO:0043547(positive regulation of GTPase activity);GO:0051056(re…	NA	K20636	NA	Rho GTPase activating protein 12 [Source:HGNC Symbol;Acc:HGNC:16348]	3' UTR	-0.748	0.0707946	-1.81	down
chr10	31908203	31908860	658	ENSG00000165322	ENST00000344936	19971	ARHGAP12	GO:0001891(phagocytic cup);GO:0002011(morphogenesis of an epithelial sheet);GO:0005096(GTPase activator activity);GO:0005515(protein binding);GO:0005737(cytoplasm);GO:0005829(cytosol);GO:0006911(phagocytosis, engulfment);GO:0007015(actin filament organization);GO:0007165(signal transduction);GO:0043087(regulation of GTPase activity);GO:0043547(positive regulation of GTPase activity);GO:0051056(re…	NA	K20636	NA	Rho GTPase activating protein 12 [Source:HGNC Symbol;Acc:HGNC:16348]	5' UTR	-0.27	0.415911	-0.322	down
chr10	48446036	48451026	4991	ENSG00000128805	ENST00000477708	601	ARHGAP22	GO:0001525(angiogenesis);GO:0005096(GTPase activator activity);GO:0005515(protein binding);GO:0005634(nucleus);GO:0005737(cytoplasm);GO:0005829(cytosol);GO:0005925(focal adhesion);GO:0007165(signal transduction);GO:0007275(multicellular organism development);GO:0030154(cell differentiation);GO:0043547(positive regulation of GTPase activity);GO:0051056(regulation of small GTPase mediated signal tr…	NA	K20642	NA	Rho GTPase activating protein 22 [Source:HGNC Symbol;Acc:HGNC:30320]	3' UTR	-2.71	0.00030903	-0.299	down
chr10	48459829	48466693	6865	ENSG00000128805	ENST00000374170	57543	ARHGAP22	GO:0001525(angiogenesis);GO:0005096(GTPase activator activity);GO:0005515(protein binding);GO:0005634(nucleus);GO:0005737(cytoplasm);GO:0005829(cytosol);GO:0005925(focal adhesion);GO:0007165(signal transduction);GO:0007275(multicellular organism development);GO:0030154(cell differentiation);GO:0043547(positive regulation of GTPase activity);GO:0051056(regulation of small GTPase mediated signal tr…	NA	K20642	NA	Rho GTPase activating protein 22 [Source:HGNC Symbol;Acc:HGNC:30320]	Exon (ENST00000374170/ENSG00000128805, exon 3 of 6)	-0.225	0.534564	0.0442	up
chr10	48532643	48532883	241	ENSG00000128805	ENST00000374172	23795	ARHGAP22	GO:0001525(angiogenesis);GO:0005096(GTPase activator activity);GO:0005515(protein binding);GO:0005634(nucleus);GO:0005737(cytoplasm);GO:0005829(cytosol);GO:0005925(focal adhesion);GO:0007165(signal transduction);GO:0007275(multicellular organism development);GO:0030154(cell differentiation);GO:0043547(positive regulation of GTPase activity);GO:0051056(regulation of small GTPase mediated signal tr…	NA	K20642	NA	Rho GTPase activating protein 22 [Source:HGNC Symbol;Acc:HGNC:30320]	Exon (ENST00000493012/ENSG00000128805, exon 3 of 3)	-0.254	0.452898	-0.379	down
chr10	48574757	48574907	151	ENSG00000128805	ENST00000249601	30166	ARHGAP22	GO:0001525(angiogenesis);GO:0005096(GTPase activator activity);GO:0005515(protein binding);GO:0005634(nucleus);GO:0005737(cytoplasm);GO:0005829(cytosol);GO:0005925(focal adhesion);GO:0007165(signal transduction);GO:0007275(multicellular organism development);GO:0030154(cell differentiation);GO:0043547(positive regulation of GTPase activity);GO:0051056(regulation of small GTPase mediated signal tr…	NA	K20642	NA	Rho GTPase activating protein 22 [Source:HGNC Symbol;Acc:HGNC:30320]	Exon (ENST00000491108/ENSG00000128805, exon 3 of 3)	-0.521	0.149968	1.54	up
chr10	48575338	48575607	270	ENSG00000128805	ENST00000249601	29466	ARHGAP22	GO:0001525(angiogenesis);GO:0005096(GTPase activator activity);GO:0005515(protein binding);GO:0005634(nucleus);GO:0005737(cytoplasm);GO:0005829(cytosol);GO:0005925(focal adhesion);GO:0007165(signal transduction);GO:0007275(multicellular organism development);GO:0030154(cell differentiation);GO:0043547(positive regulation of GTPase activity);GO:0051056(regulation of small GTPase mediated signal tr…	NA	K20642	NA	Rho GTPase activating protein 22 [Source:HGNC Symbol;Acc:HGNC:30320]	Exon (ENST00000511570/ENSG00000128805, exon 2 of 2)	-0.18	0.636796	-0.17	down
chr10	48582729	48652264	69536	ENSG00000128805	ENST00000249601	0	ARHGAP22	GO:0001525(angiogenesis);GO:0005096(GTPase activator activity);GO:0005515(protein binding);GO:0005634(nucleus);GO:0005737(cytoplasm);GO:0005829(cytosol);GO:0005925(focal adhesion);GO:0007165(signal transduction);GO:0007275(multicellular organism development);GO:0030154(cell differentiation);GO:0043547(positive regulation of GTPase activity);GO:0051056(regulation of small GTPase mediated signal tr…	NA	K20642	NA	Rho GTPase activating protein 22 [Source:HGNC Symbol;Acc:HGNC:30320]	5' UTR	-1.47	0.00851138	-0.474	down
chr10	48655965	48656175	211	ENSG00000128805	ENST00000460425	90	ARHGAP22	GO:0001525(angiogenesis);GO:0005096(GTPase activator activity);GO:0005515(protein binding);GO:0005634(nucleus);GO:0005737(cytoplasm);GO:0005829(cytosol);GO:0005925(focal adhesion);GO:0007165(signal transduction);GO:0007275(multicellular organism development);GO:0030154(cell differentiation);GO:0043547(positive regulation of GTPase activity);GO:0051056(regulation of small GTPase mediated signal tr…	NA	K20642	NA	Rho GTPase activating protein 22 [Source:HGNC Symbol;Acc:HGNC:30320]	5' UTR	-0.271	0.414954	-1.04	down
chr10	62197962	62198111	150	ENSG00000182010	ENST00000315289	38152	RTKN2	GO:0005634(nucleus);GO:0005737(cytoplasm);GO:0005886(plasma membrane);GO:0007165(signal transduction);GO:0008284(positive regulation of cell population proliferation);GO:0030097(hemopoiesis);GO:0051092(positive regulation of NF-kappaB transcription factor activity);GO:1901224(positive regulation of NIK/NF-kappaB signaling);GO:2001243(negative regulation of intrinsic apoptotic signaling pathway);G…	NA	NA	NA	rhotekin 2 [Source:HGNC Symbol;Acc:HGNC:19364]	Exon (ENST00000373789/ENSG00000182010, exon 12 of 12)	-0.178	0.64121	-0.807	down
chr10	93669647	93670996	1350	ENSG00000148690	ENST00000359204	31596	FRA10AC1	GO:0005515(protein binding);GO:0005634(nucleus);GO:0005634(nucleus)	NA	K13121	NA	FRA10A associated CGG repeat 1 [Source:HGNC Symbol;Acc:HGNC:1162]	3' UTR	-12.2	3.16228e-14	-6.08	down
chr10	93675301	93687548	12248	ENSG00000148690	ENST00000460752	0	FRA10AC1	GO:0005515(protein binding);GO:0005634(nucleus);GO:0005634(nucleus)	NA	K13121	NA	FRA10A associated CGG repeat 1 [Source:HGNC Symbol;Acc:HGNC:1162]	Exon (ENST00000359204/ENSG00000148690, exon 8 of 14)	-27.1	1.58489e-29	-5.62	down
chr10	93692033	93702592	10560	ENSG00000148690	ENST00000359204	0	FRA10AC1	GO:0005515(protein binding);GO:0005634(nucleus);GO:0005634(nucleus)	NA	K13121	NA	FRA10A associated CGG repeat 1 [Source:HGNC Symbol;Acc:HGNC:1162]	5' UTR	-0.802	0.060256	-0.44	down
chr10	96518200	96518679	480	ENSG00000077147	ENST00000371142	68333	TM9SF3	GO:0016020(membrane);GO:0016021(integral component of membrane);GO:0072657(protein localization to membrane);GO:0072657(protein localization to membrane)	NA	K17087	NA	transmembrane 9 superfamily member 3 [Source:HGNC Symbol;Acc:HGNC:21529]	3' UTR	-11	5.01187e-13	-1.78	down
chr10	96522066	96522276	211	ENSG00000077147	ENST00000371142	64736	TM9SF3	GO:0016020(membrane);GO:0016021(integral component of membrane);GO:0072657(protein localization to membrane);GO:0072657(protein localization to membrane)	NA	K17087	NA	transmembrane 9 superfamily member 3 [Source:HGNC Symbol;Acc:HGNC:21529]	3' UTR	-3.31	6.60693e-05	-0.698	down
chr10	96562077	96576430	14354	ENSG00000077147	ENST00000371142	10582	TM9SF3	GO:0016020(membrane);GO:0016021(integral component of membrane);GO:0072657(protein localization to membrane);GO:0072657(protein localization to membrane)	NA	K17087	NA	transmembrane 9 superfamily member 3 [Source:HGNC Symbol;Acc:HGNC:21529]	Exon (ENST00000371142/ENSG00000077147, exon 3 of 15)	-7.06	6.60693e-09	-5.32	down
chr10	96586351	96586411	61	ENSG00000077147	ENST00000371142	601	TM9SF3	GO:0016020(membrane);GO:0016021(integral component of membrane);GO:0072657(protein localization to membrane);GO:0072657(protein localization to membrane)	NA	K17087	NA	transmembrane 9 superfamily member 3 [Source:HGNC Symbol;Acc:HGNC:21529]	Exon (ENST00000649367/ENSG00000077147, exon 1 of 15)	-0.217	0.5236	-2	down
chr10	96586849	96587392	544	ENSG00000077147	ENST00000371142	0	TM9SF3	GO:0016020(membrane);GO:0016021(integral component of membrane);GO:0072657(protein localization to membrane);GO:0072657(protein localization to membrane)	NA	K17087	NA	transmembrane 9 superfamily member 3 [Source:HGNC Symbol;Acc:HGNC:21529]	5' UTR	-0.229	0.526017	-0.263	down
chr10	121479590	121479770	181	ENSG00000066468	ENST00000358487	118674	FGFR2	GO:0000122(negative regulation of transcription by RNA polymerase II);GO:0000165(MAPK cascade);GO:0000166(nucleotide binding);GO:0001525(angiogenesis);GO:0001657(ureteric bud development);GO:0001701(in utero embryonic development);GO:0001837(epithelial to mesenchymal transition);GO:0002053(positive regulation of mesenchymal cell proliferation);GO:0003148(outflow tract septum morphogenesis);GO:000…	01521(EGFR tyrosine kinase inhibitor resistance);04010(MAPK signaling pathway);04014(Ras signaling pathway);04015(Rap1 signaling pathway);04144(Endocytosis);04151(PI3K-Akt signaling pathway);04550(Signaling pathways regulating pluripotency of stem cells);04810(Regulation of actin cytoskeleton);05200(Pathways in cancer);05215(Prostate cancer);05226(Gastric cancer);05230(Central carbon metabolism i…	K05093	EC:2.7.10.1	fibroblast growth factor receptor 2 [Source:HGNC Symbol;Acc:HGNC:3689]	3' UTR	-0.517	0.151705	1.34	up
chr11	324853	325212	360	ENSG00000142089	ENST00000602735	2325	IFITM3	GO:0002376(immune system process);GO:0005515(protein binding);GO:0005737(cytoplasm);GO:0005764(lysosome);GO:0005765(lysosomal membrane);GO:0005768(endosome);GO:0005886(plasma membrane);GO:0006955(immune response);GO:0009615(response to virus);GO:0016020(membrane);GO:0016021(integral component of membrane);GO:0031902(late endosome membrane);GO:0032897(negative regulation of viral transcription);GO…	NA	K06566	NA	interferon induced transmembrane protein 3 [Source:HGNC Symbol;Acc:HGNC:5414]	Exon (ENST00000602429/ENSG00000251661, exon 2 of 2)	-0.203	0.586138	0.313	up
chr11	10357362	10392372	35011	ENSG00000133805	ENST00000527261	49049	AMPD3	GO:0003876(AMP deaminase activity);GO:0005515(protein binding);GO:0005576(extracellular region);GO:0005829(cytosol);GO:0006188(IMP biosynthetic process);GO:0006196(AMP catabolic process);GO:0009117(nucleotide metabolic process);GO:0009168(purine ribonucleoside monophosphate biosynthetic process);GO:0016787(hydrolase activity);GO:0019239(deaminase activity);GO:0032264(IMP salvage);GO:0034101(eryth…	00230(Purine metabolism);00230(Purine metabolism)	NA	NA	adenosine monophosphate deaminase 3 [Source:HGNC Symbol;Acc:HGNC:470]	Exon (ENST00000295663/ENSG00000133805, exon 2 of 3)	-0.217	0.55335	1	up
chr11	10461658	10478562	16905	ENSG00000133805	ENST00000532250	143987	AMPD3	GO:0003876(AMP deaminase activity);GO:0005515(protein binding);GO:0005576(extracellular region);GO:0005829(cytosol);GO:0006188(IMP biosynthetic process);GO:0006196(AMP catabolic process);GO:0009117(nucleotide metabolic process);GO:0009168(purine ribonucleoside monophosphate biosynthetic process);GO:0016787(hydrolase activity);GO:0019239(deaminase activity);GO:0032264(IMP salvage);GO:0034101(eryth…	00230(Purine metabolism);00230(Purine metabolism)	NA	NA	adenosine monophosphate deaminase 3 [Source:HGNC Symbol;Acc:HGNC:470]	5' UTR	-0.322	0.323594	-1	down
chr11	10504586	10505993	1408	ENSG00000133805	ENST00000444303	54265	AMPD3	GO:0003876(AMP deaminase activity);GO:0005515(protein binding);GO:0005576(extracellular region);GO:0005829(cytosol);GO:0006188(IMP biosynthetic process);GO:0006196(AMP catabolic process);GO:0009117(nucleotide metabolic process);GO:0009168(purine ribonucleoside monophosphate biosynthetic process);GO:0016787(hydrolase activity);GO:0019239(deaminase activity);GO:0032264(IMP salvage);GO:0034101(eryth…	00230(Purine metabolism);00230(Purine metabolism)	NA	NA	adenosine monophosphate deaminase 3 [Source:HGNC Symbol;Acc:HGNC:470]	3' UTR	-0.426	0.211349	0.477	up
chr11	18266260	18269977	3718	ENSG00000173432	ENST00000532858	0	SAA1	GO:0000187(activation of MAPK activity);GO:0001664(G protein-coupled receptor binding);GO:0005576(extracellular region);GO:0005881(cytoplasmic microtubule);GO:0006898(receptor-mediated endocytosis);GO:0006953(acute-phase response);GO:0007186(G protein-coupled receptor signaling pathway);GO:0007204(positive regulation of cytosolic calcium ion concentration);GO:0008201(heparin binding);GO:0019221(c…	NA	K17310	NA	serum amyloid A1 [Source:HGNC Symbol;Acc:HGNC:10513]	5' UTR	-3.1	0.000114815	0.0621	up
chr11	33356933	33357023	91	ENSG00000110422	ENST00000303296	99552	HIPK3	GO:0000166(nucleotide binding);GO:0004672(protein kinase activity);GO:0004674(protein serine/threonine kinase activity);GO:0004713(protein tyrosine kinase activity);GO:0005524(ATP binding);GO:0005634(nucleus);GO:0005737(cytoplasm);GO:0005829(cytosol);GO:0006468(protein phosphorylation);GO:0006915(apoptotic process);GO:0009299(mRNA transcription);GO:0016301(kinase activity);GO:0016310(phosphorylat…	04218(Cellular senescence)	K08826	EC:2.7.11.1	homeodomain interacting protein kinase 3 [Source:HGNC Symbol;Acc:HGNC:4915]	3' UTR	-0.454	0.190546	-1.75	down
chr11	44565704	44565914	211	ENSG00000085117	ENST00000524704	0	CD82	GO:0005515(protein binding);GO:0005886(plasma membrane);GO:0005887(integral component of plasma membrane);GO:0016020(membrane);GO:0016021(integral component of membrane);GO:0070062(extracellular exosome);GO:0070062(extracellular exosome)	04115(p53 signaling pathway);04115(p53 signaling pathway)	K06509	NA	CD82 molecule [Source:HGNC Symbol;Acc:HGNC:6210]	5' UTR	-2.84	0.000218776	0.479	up
chr11	44619221	44620358	1138	ENSG00000085117	ENST00000529277	53579	CD82	GO:0005515(protein binding);GO:0005886(plasma membrane);GO:0005887(integral component of plasma membrane);GO:0016020(membrane);GO:0016021(integral component of membrane);GO:0070062(extracellular exosome);GO:0070062(extracellular exosome)	04115(p53 signaling pathway);04115(p53 signaling pathway)	K06509	NA	CD82 molecule [Source:HGNC Symbol;Acc:HGNC:6210]	3' UTR	-6.3	4.16869e-08	0.225	up
chr11	65881415	65882247	833	ENSG00000172543	ENST00000307886	1578	CTSW	GO:0002576(platelet degranulation);GO:0004197(cysteine-type endopeptidase activity);GO:0005576(extracellular region);GO:0005615(extracellular space);GO:0005764(lysosome);GO:0005783(endoplasmic reticulum);GO:0006508(proteolysis);GO:0006955(immune response);GO:0008233(peptidase activity);GO:0008234(cysteine-type peptidase activity);GO:0016020(membrane);GO:0016787(hydrolase activity);GO:0031089(plat…	04142(Lysosome);04210(Apoptosis);04210(Apoptosis)	NA	NA	cathepsin W [Source:HGNC Symbol;Acc:HGNC:2546]	Exon (ENST00000307886/ENSG00000172543, exon 3 of 10)	-0.497	0.163305	0.551	up
chr11	72189647	72190321	675	ENSG00000110195	ENST00000393681	0	FOLR1	GO:0000139(Golgi membrane);GO:0001947(heart looping);GO:0003147(neural crest cell migration involved in heart formation);GO:0003253(cardiac neural crest cell migration involved in outflow tract morphogenesis);GO:0005515(protein binding);GO:0005542(folic acid binding);GO:0005576(extracellular region);GO:0005634(nucleus);GO:0005768(endosome);GO:0005789(endoplasmic reticulum membrane);GO:0005886(pla…	01523(Antifolate resistance);04144(Endocytosis);04144(Endocytosis)	NA	NA	folate receptor alpha [Source:HGNC Symbol;Acc:HGNC:3791]	5' UTR	-0.277	0.401791	-0.0756	down
chr11	102461634	102462008	375	ENSG00000152558	ENST00000525577	8376	TMEM123	GO:0005515(protein binding);GO:0009897(external side of plasma membrane);GO:0016020(membrane);GO:0016021(integral component of membrane);GO:0031410(cytoplasmic vesicle);GO:0038023(signaling receptor activity);GO:0070267(oncosis);GO:0070267(oncosis)	NA	NA	NA	transmembrane protein 123 [Source:HGNC Symbol;Acc:HGNC:30138]	Exon (ENST00000528717/ENSG00000255337, exon 2 of 2)	-0.249	0.466659	-0.266	down
chr11	108008988	108009287	300	ENSG00000166266	ENST00000531427	0	CUL5	GO:0000082(G1/S transition of mitotic cell cycle);GO:0004842(ubiquitin-protein transferase activity);GO:0005262(calcium channel activity);GO:0005515(protein binding);GO:0005829(cytosol);GO:0006511(ubiquitin-dependent protein catabolic process);GO:0016032(viral process);GO:0016567(protein ubiquitination);GO:0019005(SCF ubiquitin ligase complex);GO:0031146(SCF-dependent proteasomal ubiquitin-depend…	04120(Ubiquitin mediated proteolysis);05170(Human immunodeficiency virus 1 infection);05170(Human immunodeficiency virus 1 infection)	K10612	NA	cullin 5 [Source:HGNC Symbol;Acc:HGNC:2556]	5' UTR	-0.673	0.0891251	-0.578	down
chr11	108054657	108054889	233	ENSG00000166266	ENST00000393094	45759	CUL5	GO:0000082(G1/S transition of mitotic cell cycle);GO:0004842(ubiquitin-protein transferase activity);GO:0005262(calcium channel activity);GO:0005515(protein binding);GO:0005829(cytosol);GO:0006511(ubiquitin-dependent protein catabolic process);GO:0016032(viral process);GO:0016567(protein ubiquitination);GO:0019005(SCF ubiquitin ligase complex);GO:0031146(SCF-dependent proteasomal ubiquitin-depend…	04120(Ubiquitin mediated proteolysis);05170(Human immunodeficiency virus 1 infection);05170(Human immunodeficiency virus 1 infection)	K10612	NA	cullin 5 [Source:HGNC Symbol;Acc:HGNC:2556]	3' UTR	-0.178	0.64121	0.807	up
chr11	108098506	108104525	6020	ENSG00000166266	ENST00000393094	89608	CUL5	GO:0000082(G1/S transition of mitotic cell cycle);GO:0004842(ubiquitin-protein transferase activity);GO:0005262(calcium channel activity);GO:0005515(protein binding);GO:0005829(cytosol);GO:0006511(ubiquitin-dependent protein catabolic process);GO:0016032(viral process);GO:0016567(protein ubiquitination);GO:0019005(SCF ubiquitin ligase complex);GO:0031146(SCF-dependent proteasomal ubiquitin-depend…	04120(Ubiquitin mediated proteolysis);05170(Human immunodeficiency virus 1 infection);05170(Human immunodeficiency virus 1 infection)	K10612	NA	cullin 5 [Source:HGNC Symbol;Acc:HGNC:2556]	3' UTR	-2.41	0.000660693	-4.13	down
chr11	121307247	121307516	270	ENSG00000109929	ENST00000534230	14476	SC5D	GO:0000248(C-5 sterol desaturase activity);GO:0005506(iron ion binding);GO:0005783(endoplasmic reticulum);GO:0005789(endoplasmic reticulum membrane);GO:0006629(lipid metabolic process);GO:0006694(steroid biosynthetic process);GO:0008202(steroid metabolic process);GO:0008610(lipid biosynthetic process);GO:0016020(membrane);GO:0016021(integral component of membrane);GO:0016126(sterol biosynthetic p…	00100(Steroid biosynthesis);00100(Steroid biosynthesis)	K00227	EC:1.14.19.20	sterol-C5-desaturase [Source:HGNC Symbol;Acc:HGNC:10547]	3' UTR	-1.67	0.0047863	-1.48	down
chr11	121308324	121308623	300	ENSG00000109929	ENST00000534230	15553	SC5D	GO:0000248(C-5 sterol desaturase activity);GO:0005506(iron ion binding);GO:0005783(endoplasmic reticulum);GO:0005789(endoplasmic reticulum membrane);GO:0006629(lipid metabolic process);GO:0006694(steroid biosynthetic process);GO:0008202(steroid metabolic process);GO:0008610(lipid biosynthetic process);GO:0016020(membrane);GO:0016021(integral component of membrane);GO:0016126(sterol biosynthetic p…	00100(Steroid biosynthesis);00100(Steroid biosynthesis)	K00227	EC:1.14.19.20	sterol-C5-desaturase [Source:HGNC Symbol;Acc:HGNC:10547]	3' UTR	-3.61	3.16228e-05	-4.55	down
chr11	130449153	130449302	150	ENSG00000166106	ENST00000299164	179	ADAMTS15	GO:0004175(endopeptidase activity);GO:0004222(metalloendopeptidase activity);GO:0005576(extracellular region);GO:0005615(extracellular space);GO:0006508(proteolysis);GO:0008201(heparin binding);GO:0008233(peptidase activity);GO:0008237(metallopeptidase activity);GO:0008270(zinc ion binding);GO:0009986(cell surface);GO:0016787(hydrolase activity);GO:0030198(extracellular matrix organization);GO:00…	NA	K08629	EC:3.4.24.-	ADAM metallopeptidase with thrombospondin type 1 motif 15 [Source:HGNC Symbol;Acc:HGNC:16305]	Exon (ENST00000299164/ENSG00000166106, exon 1 of 8)	-0.266	0.422669	-2.17	down
chr11	130473178	130473596	419	ENSG00000166106	ENST00000299164	24204	ADAMTS15	GO:0004175(endopeptidase activity);GO:0004222(metalloendopeptidase activity);GO:0005576(extracellular region);GO:0005615(extracellular space);GO:0006508(proteolysis);GO:0008201(heparin binding);GO:0008233(peptidase activity);GO:0008237(metallopeptidase activity);GO:0008270(zinc ion binding);GO:0009986(cell surface);GO:0016787(hydrolase activity);GO:0030198(extracellular matrix organization);GO:00…	NA	K08629	EC:3.4.24.-	ADAM metallopeptidase with thrombospondin type 1 motif 15 [Source:HGNC Symbol;Acc:HGNC:16305]	Exon (ENST00000299164/ENSG00000166106, exon 8 of 8)	-0.614	0.108893	-1.72	down
chr11	130473924	130474372	449	ENSG00000166106	ENST00000299164	24950	ADAMTS15	GO:0004175(endopeptidase activity);GO:0004222(metalloendopeptidase activity);GO:0005576(extracellular region);GO:0005615(extracellular space);GO:0006508(proteolysis);GO:0008201(heparin binding);GO:0008233(peptidase activity);GO:0008237(metallopeptidase activity);GO:0008270(zinc ion binding);GO:0009986(cell surface);GO:0016787(hydrolase activity);GO:0030198(extracellular matrix organization);GO:00…	NA	K08629	EC:3.4.24.-	ADAM metallopeptidase with thrombospondin type 1 motif 15 [Source:HGNC Symbol;Acc:HGNC:16305]	3' UTR	-0.418	0.217771	-1.11	down
chr11	130475984	130476641	658	ENSG00000166106	ENST00000299164	27010	ADAMTS15	GO:0004175(endopeptidase activity);GO:0004222(metalloendopeptidase activity);GO:0005576(extracellular region);GO:0005615(extracellular space);GO:0006508(proteolysis);GO:0008201(heparin binding);GO:0008233(peptidase activity);GO:0008237(metallopeptidase activity);GO:0008270(zinc ion binding);GO:0009986(cell surface);GO:0016787(hydrolase activity);GO:0030198(extracellular matrix organization);GO:00…	NA	K08629	EC:3.4.24.-	ADAM metallopeptidase with thrombospondin type 1 motif 15 [Source:HGNC Symbol;Acc:HGNC:16305]	3' UTR	-2.31	0.000891251	-1.1	down
chr11	1733274	1733813	540	ENSG00000244242	ENST00000340134	16782	IFITM10	GO:0005886(plasma membrane);GO:0016020(membrane);GO:0016021(integral component of membrane);GO:0016021(integral component of membrane)	NA	K06566	NA	interferon induced transmembrane protein 10 [Source:HGNC Symbol;Acc:HGNC:40022]	3' UTR	-0.215	0.561048	-0.115	down
chr11	1733873	1734083	211	ENSG00000244242	ENST00000340134	16512	IFITM10	GO:0005886(plasma membrane);GO:0016020(membrane);GO:0016021(integral component of membrane);GO:0016021(integral component of membrane)	NA	K06566	NA	interferon induced transmembrane protein 10 [Source:HGNC Symbol;Acc:HGNC:40022]	3' UTR	-0.236	0.508159	0.434	up
chr11	1734143	1734263	121	ENSG00000244242	ENST00000340134	16332	IFITM10	GO:0005886(plasma membrane);GO:0016020(membrane);GO:0016021(integral component of membrane);GO:0016021(integral component of membrane)	NA	K06566	NA	interferon induced transmembrane protein 10 [Source:HGNC Symbol;Acc:HGNC:40022]	3' UTR	-0.417	0.218273	1.58	up
chr11	1734772	1735340	569	ENSG00000244242	ENST00000340134	15255	IFITM10	GO:0005886(plasma membrane);GO:0016020(membrane);GO:0016021(integral component of membrane);GO:0016021(integral component of membrane)	NA	K06566	NA	interferon induced transmembrane protein 10 [Source:HGNC Symbol;Acc:HGNC:40022]	3' UTR	-0.437	0.203236	0.103	up
chr11	1749194	1750595	1402	ENSG00000244242	ENST00000340134	0	IFITM10	GO:0005886(plasma membrane);GO:0016020(membrane);GO:0016021(integral component of membrane);GO:0016021(integral component of membrane)	NA	K06566	NA	interferon induced transmembrane protein 10 [Source:HGNC Symbol;Acc:HGNC:40022]	5' UTR	-0.531	0.144877	-1.29	down
chr11	1734821	1735328	508	ENSG00000244242	ENST00000340134	15267	IFITM10	GO:0005886(plasma membrane);GO:0016020(membrane);GO:0016021(integral component of membrane);GO:0016021(integral component of membrane)	NA	K06566	NA	interferon induced transmembrane protein 10 [Source:HGNC Symbol;Acc:HGNC:40022]	3' UTR	-0.74	0.0724436	0.187	up
chr11	1748080	1753582	5503	ENSG00000244242	ENST00000340134	0	IFITM10	GO:0005886(plasma membrane);GO:0016020(membrane);GO:0016021(integral component of membrane);GO:0016021(integral component of membrane)	NA	K06566	NA	interferon induced transmembrane protein 10 [Source:HGNC Symbol;Acc:HGNC:40022]	5' UTR	-0.835	0.0537032	0.107	up
chr11	17086739	17087038	300	ENSG00000011405	ENST00000531428	120882	PIK3C2A	GO:0000166(nucleotide binding);GO:0005524(ATP binding);GO:0005634(nucleus);GO:0005654(nucleoplasm);GO:0005737(cytoplasm);GO:0005794(Golgi apparatus);GO:0005829(cytosol);GO:0005886(plasma membrane);GO:0005942(phosphatidylinositol 3-kinase complex);GO:0006661(phosphatidylinositol biosynthetic process);GO:0006887(exocytosis);GO:0006897(endocytosis);GO:0007173(epidermal growth factor receptor signali…	00562(Inositol phosphate metabolism);04070(Phosphatidylinositol signaling system);04070(Phosphatidylinositol signaling system)	K00923	EC:2.7.1.154	phosphatidylinositol-4-phosphate 3-kinase catalytic subunit type 2 alpha [Source:HGNC Symbol;Acc:HGNC:8971]	3' UTR	-9.55	1.58489e-11	-5.8	down
chr11	17087848	17088178	331	ENSG00000011405	ENST00000531428	119742	PIK3C2A	GO:0000166(nucleotide binding);GO:0005524(ATP binding);GO:0005634(nucleus);GO:0005654(nucleoplasm);GO:0005737(cytoplasm);GO:0005794(Golgi apparatus);GO:0005829(cytosol);GO:0005886(plasma membrane);GO:0005942(phosphatidylinositol 3-kinase complex);GO:0006661(phosphatidylinositol biosynthetic process);GO:0006887(exocytosis);GO:0006897(endocytosis);GO:0007173(epidermal growth factor receptor signali…	00562(Inositol phosphate metabolism);04070(Phosphatidylinositol signaling system);04070(Phosphatidylinositol signaling system)	K00923	EC:2.7.1.154	phosphatidylinositol-4-phosphate 3-kinase catalytic subunit type 2 alpha [Source:HGNC Symbol;Acc:HGNC:8971]	3' UTR	-4.39	4.46684e-06	-4.98	down
chr11	18530358	18530688	331	ENSG00000151116	ENST00000396197	58046	UEVLD	GO:0003674(molecular_function);GO:0003824(catalytic activity);GO:0005975(carbohydrate metabolic process);GO:0006464(cellular protein modification process);GO:0008150(biological_process);GO:0015031(protein transport);GO:0016491(oxidoreductase activity);GO:0016616(oxidoreductase activity, acting on the CH-OH group of donors, NAD or NADP as acceptor);GO:0019752(carboxylic acid metabolic process);GO:…	NA	NA	NA	UEV and lactate/malate dehyrogenase domains [Source:HGNC Symbol;Acc:HGNC:30866]	3' UTR	-0.432	0.207491	-0.568	down
chr11	60951486	60952530	1045	ENSG00000110446	ENST00000541505	0	SLC15A3	GO:0005515(protein binding);GO:0005764(lysosome);GO:0005765(lysosomal membrane);GO:0006811(ion transport);GO:0015031(protein transport);GO:0015293(symporter activity);GO:0015833(peptide transport);GO:0016020(membrane);GO:0016021(integral component of membrane);GO:0022857(transmembrane transporter activity);GO:0043231(intracellular membrane-bounded organelle);GO:0055085(transmembrane transport);GO…	NA	K14638	NA	solute carrier family 15 member 3 [Source:HGNC Symbol;Acc:HGNC:18068]	5' UTR	-0.258	0.443609	-1.02	down
chr11	62724296	62727384	3089	ENSG00000234857	ENST00000403734	0	HNRNPUL2-BSCL2	NA	NA	NA	NA	HNRNPUL2-BSCL2 readthrough (NMD candidate) [Source:HGNC Symbol;Acc:HGNC:49189]	5' UTR	-0.258	0.44157	-0.0189	down
chr11	64988035	64988693	659	ENSG00000168062	ENST00000435842	1580	BATF2	GO:0000790(nuclear chromatin);GO:0000978(RNA polymerase II cis-regulatory region sequence-specific DNA binding);GO:0000981(DNA-binding transcription factor activity, RNA polymerase II-specific);GO:0003677(DNA binding);GO:0003700(DNA-binding transcription factor activity);GO:0005515(protein binding);GO:0005634(nucleus);GO:0006355(regulation of transcription, DNA-templated);GO:0006357(regulation of…	NA	K09034	NA	basic leucine zipper ATF-like transcription factor 2 [Source:HGNC Symbol;Acc:HGNC:25163]	3' UTR	-0.524	0.147911	-0.411	down
chr11	64989651	64989921	271	ENSG00000168062	ENST00000435842	352	BATF2	GO:0000790(nuclear chromatin);GO:0000978(RNA polymerase II cis-regulatory region sequence-specific DNA binding);GO:0000981(DNA-binding transcription factor activity, RNA polymerase II-specific);GO:0003677(DNA binding);GO:0003700(DNA-binding transcription factor activity);GO:0005515(protein binding);GO:0005634(nucleus);GO:0006355(regulation of transcription, DNA-templated);GO:0006357(regulation of…	NA	K09034	NA	basic leucine zipper ATF-like transcription factor 2 [Source:HGNC Symbol;Acc:HGNC:25163]	5' UTR	-0.28	0.395367	-0.812	down
chr11	64994482	64996958	2477	ENSG00000168062	ENST00000301887	13	BATF2	GO:0000790(nuclear chromatin);GO:0000978(RNA polymerase II cis-regulatory region sequence-specific DNA binding);GO:0000981(DNA-binding transcription factor activity, RNA polymerase II-specific);GO:0003677(DNA binding);GO:0003700(DNA-binding transcription factor activity);GO:0005515(protein binding);GO:0005634(nucleus);GO:0006355(regulation of transcription, DNA-templated);GO:0006357(regulation of…	NA	K09034	NA	basic leucine zipper ATF-like transcription factor 2 [Source:HGNC Symbol;Acc:HGNC:25163]	5' UTR	-0.214	0.561048	-0.401	down
chr11	96352829	96352919	91	ENSG00000149231	ENST00000278520	34985	CCDC82	GO:0005634(nucleus);GO:0005634(nucleus)	NA	NA	NA	coiled-coil domain containing 82 [Source:HGNC Symbol;Acc:HGNC:26282]	3' UTR	-0.233	0.516416	-1	down
chr11	96353668	96353817	150	ENSG00000149231	ENST00000278520	34087	CCDC82	GO:0005634(nucleus);GO:0005634(nucleus)	NA	NA	NA	coiled-coil domain containing 82 [Source:HGNC Symbol;Acc:HGNC:26282]	3' UTR	-0.513	0.153815	-2.28	down
chr11	96359013	96359162	150	ENSG00000149231	ENST00000278520	28742	CCDC82	GO:0005634(nucleus);GO:0005634(nucleus)	NA	NA	NA	coiled-coil domain containing 82 [Source:HGNC Symbol;Acc:HGNC:26282]	Exon (ENST00000278520/ENSG00000149231, exon 8 of 9)	-0.339	0.299916	-0.715	down
chr11	96383389	96384744	1356	ENSG00000149231	ENST00000278520	3160	CCDC82	GO:0005634(nucleus);GO:0005634(nucleus)	NA	NA	NA	coiled-coil domain containing 82 [Source:HGNC Symbol;Acc:HGNC:26282]	Exon (ENST00000278520/ENSG00000149231, exon 3 of 9)	-5.61	2.23872e-07	-1.56	down
chr11	102396332	102396570	239	ENSG00000152558	ENST00000398136	56195	TMEM123	GO:0005515(protein binding);GO:0009897(external side of plasma membrane);GO:0016020(membrane);GO:0016021(integral component of membrane);GO:0031410(cytoplasmic vesicle);GO:0038023(signaling receptor activity);GO:0070267(oncosis);GO:0070267(oncosis)	NA	NA	NA	transmembrane protein 123 [Source:HGNC Symbol;Acc:HGNC:30138]	3' UTR	-28.6	5.01187e-31	-5.07	down
chr11	102452357	102452782	426	ENSG00000152558	ENST00000398136	0	TMEM123	GO:0005515(protein binding);GO:0009897(external side of plasma membrane);GO:0016020(membrane);GO:0016021(integral component of membrane);GO:0031410(cytoplasmic vesicle);GO:0038023(signaling receptor activity);GO:0070267(oncosis);GO:0070267(oncosis)	NA	NA	NA	transmembrane protein 123 [Source:HGNC Symbol;Acc:HGNC:30138]	5' UTR	-0.239	0.501187	0.0704	up
chr11	102520508	102520776	269	ENSG00000137673	ENST00000260227	9971	MMP7	GO:0004175(endopeptidase activity);GO:0004222(metalloendopeptidase activity);GO:0004252(serine-type endopeptidase activity);GO:0005515(protein binding);GO:0005576(extracellular region);GO:0005615(extracellular space);GO:0006508(proteolysis);GO:0007568(aging);GO:0008201(heparin binding);GO:0008233(peptidase activity);GO:0008237(metallopeptidase activity);GO:0008270(zinc ion binding);GO:0009986(cel…	04310(Wnt signaling pathway);05166(Human T-cell leukemia virus 1 infection);05166(Human T-cell leukemia virus 1 infection)	K01397	EC:3.4.24.23	matrix metallopeptidase 7 [Source:HGNC Symbol;Acc:HGNC:7174]	3' UTR	-5.47	3.0903e-07	-3.98	down
chr11	107707845	107712065	4221	ENSG00000170290	ENST00000305991	0	SLN	GO:0004857(enzyme inhibitor activity);GO:0005515(protein binding);GO:0005783(endoplasmic reticulum);GO:0005789(endoplasmic reticulum membrane);GO:0006816(calcium ion transport);GO:0016020(membrane);GO:0016021(integral component of membrane);GO:0016529(sarcoplasmic reticulum);GO:0030234(enzyme regulator activity);GO:0033017(sarcoplasmic reticulum membrane);GO:0043086(negative regulation of catalyt…	NA	K22642	NA	sarcolipin [Source:HGNC Symbol;Acc:HGNC:11089]	5' UTR	-0.535	0.142561	0.695	up
chr11	108008678	108009282	605	ENSG00000166266	ENST00000393094	0	CUL5	GO:0000082(G1/S transition of mitotic cell cycle);GO:0004842(ubiquitin-protein transferase activity);GO:0005262(calcium channel activity);GO:0005515(protein binding);GO:0005829(cytosol);GO:0006511(ubiquitin-dependent protein catabolic process);GO:0016032(viral process);GO:0016567(protein ubiquitination);GO:0019005(SCF ubiquitin ligase complex);GO:0031146(SCF-dependent proteasomal ubiquitin-depend…	04120(Ubiquitin mediated proteolysis);05170(Human immunodeficiency virus 1 infection);05170(Human immunodeficiency virus 1 infection)	K10612	NA	cullin 5 [Source:HGNC Symbol;Acc:HGNC:2556]	5' UTR	-1.51	0.00758578	-0.728	down
chr12	7070015	7070823	809	ENSG00000182326	ENST00000406697	81756	C1S	GO:0002376(immune system process);GO:0004252(serine-type endopeptidase activity);GO:0005509(calcium ion binding);GO:0005515(protein binding);GO:0005576(extracellular region);GO:0005615(extracellular space);GO:0006508(proteolysis);GO:0006956(complement activation);GO:0006958(complement activation, classical pathway);GO:0008233(peptidase activity);GO:0008236(serine-type peptidase activity);GO:00167…	04610(Complement and coagulation cascades);05133(Pertussis);05150(Staphylococcus aureus infection);05322(Systemic lupus erythematosus);05322(Systemic lupus erythematosus)	NA	NA	complement C1s [Source:HGNC Symbol;Acc:HGNC:1247]	3' UTR	-0.58	0.121899	-0.274	down
chr12	9869449	9869539	91	ENSG00000110852	ENST00000228438	597	CLEC2B	GO:0005886(plasma membrane);GO:0005887(integral component of plasma membrane);GO:0009897(external side of plasma membrane);GO:0016020(membrane);GO:0016021(integral component of membrane);GO:0030246(carbohydrate binding);GO:0042802(identical protein binding);GO:0050776(regulation of immune response);GO:0050776(regulation of immune response)	05167(Kaposi sarcoma-associated herpesvirus infection);05167(Kaposi sarcoma-associated herpesvirus infection)	K10071	NA	C-type lectin domain family 2 member B [Source:HGNC Symbol;Acc:HGNC:2053]	5' UTR	-0.194	0.583445	-1.32	down
chr12	21512375	21516231	3857	ENSG00000111711	ENST00000535593	10594	GOLT1B	GO:0000139(Golgi membrane);GO:0005515(protein binding);GO:0005783(endoplasmic reticulum);GO:0005794(Golgi apparatus);GO:0015031(protein transport);GO:0016020(membrane);GO:0016021(integral component of membrane);GO:0016192(vesicle-mediated transport);GO:0032991(protein-containing complex);GO:0043123(positive regulation of I-kappaB kinase/NF-kappaB signaling);GO:0043123(positive regulation of I-kap…	NA	NA	NA	golgi transport 1B [Source:HGNC Symbol;Acc:HGNC:20175]	3' UTR	-12.8	7.94328e-15	-1.27	down
chr12	22643787	22643996	210	ENSG00000139163	ENST00000539974	0	ETNK1	GO:0000166(nucleotide binding);GO:0004305(ethanolamine kinase activity);GO:0005515(protein binding);GO:0005524(ATP binding);GO:0005654(nucleoplasm);GO:0005737(cytoplasm);GO:0005829(cytosol);GO:0005886(plasma membrane);GO:0006629(lipid metabolic process);GO:0006646(phosphatidylethanolamine biosynthetic process);GO:0008654(phospholipid biosynthetic process);GO:0016020(membrane);GO:0016301(kinase ac…	00564(Glycerophospholipid metabolism);00564(Glycerophospholipid metabolism)	K00894	EC:2.7.1.82	ethanolamine kinase 1 [Source:HGNC Symbol;Acc:HGNC:24649]	Exon (ENST00000671733/ENSG00000139163, exon 2 of 8)	-0.607	0.111173	-1.04	down
chr12	26020309	26020429	121	ENSG00000123094	ENST00000381352	61280	RASSF8	GO:0007165(signal transduction);GO:0034334(adherens junction maintenance);GO:0070507(regulation of microtubule cytoskeleton organization);GO:0070507(regulation of microtubule cytoskeleton organization)	NA	K09855	NA	Ras association domain family member 8 [Source:HGNC Symbol;Acc:HGNC:13232]	Exon (ENST00000538081/ENSG00000123094, exon 3 of 3)	-0.572	0.125603	1.63	up
chr12	26064569	26064839	271	ENSG00000123094	ENST00000381352	105540	RASSF8	GO:0007165(signal transduction);GO:0034334(adherens junction maintenance);GO:0070507(regulation of microtubule cytoskeleton organization);GO:0070507(regulation of microtubule cytoskeleton organization)	NA	K09855	NA	Ras association domain family member 8 [Source:HGNC Symbol;Acc:HGNC:13232]	3' UTR	-0.214	0.562341	-0.478	down
chr12	26064928	26067589	2662	ENSG00000123094	ENST00000539545	0	RASSF8	GO:0007165(signal transduction);GO:0034334(adherens junction maintenance);GO:0070507(regulation of microtubule cytoskeleton organization);GO:0070507(regulation of microtubule cytoskeleton organization)	NA	K09855	NA	Ras association domain family member 8 [Source:HGNC Symbol;Acc:HGNC:13232]	3' UTR	-0.417	0.218776	-0.807	down
chr12	26068842	26068932	91	ENSG00000123094	ENST00000381352	109813	RASSF8	GO:0007165(signal transduction);GO:0034334(adherens junction maintenance);GO:0070507(regulation of microtubule cytoskeleton organization);GO:0070507(regulation of microtubule cytoskeleton organization)	NA	K09855	NA	Ras association domain family member 8 [Source:HGNC Symbol;Acc:HGNC:13232]	3' UTR	-0.156	0.685488	-0.415	down
chr12	26071901	26072171	271	ENSG00000123094	ENST00000381352	112872	RASSF8	GO:0007165(signal transduction);GO:0034334(adherens junction maintenance);GO:0070507(regulation of microtubule cytoskeleton organization);GO:0070507(regulation of microtubule cytoskeleton organization)	NA	K09855	NA	Ras association domain family member 8 [Source:HGNC Symbol;Acc:HGNC:13232]	3' UTR	-2.3	0.000891251	-1.66	down
[truncated: 34,479 more rows]
