# Supplementary material for: l-2-Hydroxyglutarate remodeling of the epigenome and epitranscriptome creates a metabolic vulnerability in kidney cancer models
Source: J Clin Invest. 2024 May 14;134(13):e171294. doi: 10.1172/JCI171294 (PMC11213505; doi:10.1172/JCI171294)
Supplement: Supplemental table 3 [file jci-134-171294-s019.xlsx]

## Sheet: Sheet1
Metabolite	Elemental Composition	MZ	II_Control1_5ul	II_Control2_5ul	II_Control3_5ul	II_Control4_5ul	II_Control5_5ul	II_Control6_5ul	II_L2HGDH7_5ul	II_L2HGDH8_5ul	II_L2HGDH9_5ul	II_L2HGDH10_5ul	II_L2HGDH11_5ul	II_L2HGDH12_5ul
D-aspartate(1-)	C4H7NO4	132.03	3.32542e+08	3.49792e+08	3.4405e+08	3.49017e+08	3.29163e+08	3.65151e+08	2.76751e+08	2.51169e+08	2.80079e+08	262219097	2.76015e+08	2.65887e+08
1[13C]D-aspartate(1-)	[13C]1C4H7NO4	133.034	30292688	3.24055e+07	3.00253e+07	3.13096e+07	2.92191e+07	3.19186e+07	2.31295e+07	2.06537e+07	2.34891e+07	2.26623e+07	2.35331e+07	2.33556e+07
2[13C]D-aspartate(1-)	[13C]2C4H7NO4	134.037	8.69853e+07	9.92549e+07	9.21387e+07	9.45696e+07	8.86799e+07	9.78311e+07	6.89131e+07	6.2631e+07	7.01388e+07	6.69129e+07	6.70561e+07	7.08573e+07
3[13C]D-aspartate(1-)	[13C]3C4H7NO4	135.04	5.08639e+07	5.63095e+07	5.39047e+07	5.62031e+07	5.04825e+07	5.65615e+07	3.93462e+07	3.52782e+07	4.01743e+07	3.76438e+07	3.95771e+07	3.93932e+07
4[13C]D-aspartate(1-)	[13C]4C4H7NO4	136.044	1.89328e+07	2.08736e+07	1.9054e+07	2.03001e+07	1.91679e+07	2.13367e+07	1.55558e+07	1.36133e+07	1.55735e+07	1.51866e+07	1.55179e+07	1.51999e+07
Arginine	C6H14N4O2	173.104	2.37761e+08	2.14893e+08	2.63507e+08	2.5956e+08	207655087	2.55e+08	2.32622e+08	2.35495e+08	2.71291e+08	2.27413e+08	2.78544e+08	1.94197e+08
1[13C]Arginine	[13C]1C6H14N4O2	174.108	1.56569e+07	1.40907e+07	1.73805e+07	1.69686e+07	1.34578e+07	1.67294e+07	1.51356e+07	1.54562e+07	1.77734e+07	1.49391e+07	1.81918e+07	1.26791e+07
2[13C]Arginine	[13C]2C6H14N4O2	175.111	130822	128553	208011	195449	50852.4	130683	71698.1	124314	160415	125191	213537	125503
3[13C]Arginine	[13C]3C6H14N4O2	176.114	0	0	0	0	0	0	0	0	0	0	0	0
4[13C]Arginine	[13C]4C6H14N4O2	177.118	0	0	0	0	0	0	0	0	0	0	0	0
5[13C]Arginine	[13C]5C6H14N4O2	178.121	0	0	0	0	0	0	0	0	0	0	0	0
6[13C]Arginine	[13C]6C6H14N4O2	179.125	0	0	0	0	0	0	0	0	0	0	0	0
palmitate	C16H32O2	255.233	9.1464e+08	6.51599e+08	6.51283e+08	6.26282e+08	6.73923e+08	8.92909e+08	5.04842e+08	545707576	4.22318e+08	6.04504e+08	6.27807e+08	4.7521e+08
1[13C]palmitate	[13C]1C16H32O2	256.236	1.56223e+08	1.11041e+08	1.11884e+08	1.07951e+08	1.1659e+08	1.5302e+08	8.64898e+07	9.38567e+07	7.11051e+07	1.03745e+08	1.07656e+08	8.06092e+07
2[13C]palmitate	[13C]2C16H32O2	257.24	1.24391e+07	9.13662e+06	9.39569e+06	8.73574e+06	9.27608e+06	1.28003e+07	7.03759e+06	7.77313e+06	5.99408e+06	8.70094e+06	8.96056e+06	6.75377e+06
3[13C]palmitate	[13C]3C16H32O2	258.243	350489	121204	128543	108200	138786	162574	145256	148062	265639	244496	311146	280444
4[13C]palmitate	[13C]4C16H32O2	259.246	0	0	14056.3	6616.39	0	0	54684.5	7412.96	52745.1	33891	29975.9	20668.9
5[13C]palmitate	[13C]5C16H32O2	260.25	0	0	0	0	0	0	0	0	0	0	8676.24	2479.77
6[13C]palmitate	[13C]6C16H32O2	261.253	0	25979.4	75006.2	46491.9	43952.7	13840.5	190575	166953	99508	164730	131000	91866.2
7[13C]palmitate	[13C]7C16H32O2	262.256	0	0	12400.7	21870.3	22670.2	0	53434.8	59223.7	22916.5	46187.2	36440.1	24063.8
8[13C]palmitate	[13C]8C16H32O2	263.26	67675.7	270148	345020	300938	226388	250815	460349	485900	413262	458647	562325	383096
9[13C]palmitate	[13C]9C16H32O2	264.263	21100.2	105129	191489	179135	100183	130810	161552	250089	138099	174735	198187	107134
10[13C]palmitate	[13C]10C16H32O2	265.266	338458	637128	804768	683144	718202	634902	898677	910963	749065	1.02463e+06	1.17702e+06	786174
11[13C]palmitate	[13C]11C16H32O2	266.27	124333	182313	348761	269955	224528	177456	314695	410166	304585	427839	451699	321990
12[13C]palmitate	[13C]12C16H32O2	267.273	590236	795867	1.12468e+06	953686	1.02097e+06	982969	1.32044e+06	1.50268e+06	1.11543e+06	1.50107e+06	1.72599e+06	1.19512e+06
13[13C]palmitate	[13C]13C16H32O2	268.277	151732	270248	334928	283853	338772	215901	336623	384722	333309	505935	465686	390519
14[13C]palmitate	[13C]14C16H32O2	269.28	497866	829658	989329	896216	908876	933908	1.28707e+06	1.34651e+06	1.07366e+06	1.49665e+06	1.56295e+06	1.15825e+06
15[13C]palmitate	[13C]15C16H32O2	270.283	18566.9	52447.8	88817.9	105133	60235.3	43855	123505	215755	94645.7	179070	215500	78388.2
16[13C]palmitate	[13C]16C16H32O2	271.287	113796	316166	451213	403811	417274	357725	582125	644220	458395	595127	736466	488070
ATP	C10H16N5O13P3	505.989	2.25026e+07	1.79374e+07	1.65297e+07	9.12973e+07	4.65956e+06	1.72392e+07	2.25507e+07	2.29627e+07	2.17417e+07	2.03236e+07	2.6372e+07	2.20851e+07
1[13C]-ATP	[13C]1C9H16N5O13P3	506.992	2.36493e+06	2.1042e+06	1.57163e+06	1.08258e+07	388842	2.19316e+06	2.62818e+06	2.54451e+06	2.31233e+06	2.27458e+06	2.84168e+06	2.3017e+06
2[13C]-ATP	[13C]2C8H16N5O13P3	507.996	1.77263e+06	1.40963e+06	1.26116e+06	8.7075e+06	309310	1.28171e+06	2.25414e+06	1.96204e+06	1.90984e+06	1.76558e+06	2.3337e+06	1.8943e+06
3[13C]-ATP	[13C]3C7H16N5O13P3	508.999	1.14575e+06	1.07483e+06	692835	6.67193e+06	159670	878416	1.0631e+06	837100	958507	919703	1.31924e+06	945115
4[13C]-ATP	[13C]4C6H16N5O13P3	510.002	7.32277e+06	6.00773e+06	5.33356e+06	3.17282e+07	1.50428e+06	5.40483e+06	5.30294e+06	5.37923e+06	5.39251e+06	4.39776e+06	5.70249e+06	5.14419e+06
5[13C]-ATP	[13C]5C5H16N5O13P3	511.006	1.30675e+08	1.01507e+08	9.37879e+07	5.2101e+08	2.60944e+07	9.98654e+07	9.43302e+07	9.54675e+07	9.16712e+07	8.15128e+07	1.05758e+08	8.87292e+07
6[13C]-ATP	[13C]6C4H16N5O13P3	512.009	1.58446e+07	1.26085e+07	1.11656e+07	6.32036e+07	3.2359e+06	1.18806e+07	1.04167e+07	1.07947e+07	1.02468e+07	9.31275e+06	1.16077e+07	9.79577e+06
7[13C]-ATP	[13C]7C3H16N5O13P3	513.012	2.38356e+06	3.27472e+06	2.35935e+06	1.68604e+07	642875	2.87737e+06	2.28878e+06	2.31601e+06	2.16747e+06	2.05725e+06	3.1555e+06	2.49343e+06
8[13C]-ATP	[13C]8C2H16N5O13P3	514.016	55099.1	42330	28208.2	672991	0	83090	43048.7	37264.4	91181.5	39405.6	119175	32411.7
9[13C]-ATP	[13C]9C1H16N5O13P3	515.019	0	0	0	0	0	0	0	0	0	0	0	0
10[13C]-ATP	[13C]10C0H16N5O13P3	516.023	0	0	0	0	0	0	0	0	0	0	0	0
AMP	C10H14N5O7P	346.056	1.37688e+06	1.58219e+06	1.96426e+06	1.37935e+06	1.06393e+06	1.47389e+06	2.27984e+06	2.84993e+06	2.31763e+06	2.20381e+06	2.07922e+06	2.17432e+06
1[13C]AMP	[13C]1C10H14N5O7P	347.059	20106.7	119417	67312.5	53931.6	85683.2	88484.8	101204	159738	123389	106913	188671	104169
2[13C]AMP	[13C]2C10H14N5O7P	348.062	0	63415.8	73746.4	42546.4	76886.5	116142	120625	233301	147217	125366	150224	104103
3[13C]AMP	[13C]3C10H14N5O7P	349.066	331079	253679	279618	376908	88619.5	224887	264334	246107	253279	364519	208265	281885
4[13C]AMP	[13C]4C10H14N5O7P	350.069	274649	229811	355735	438225	221259	495329	481305	447532	442724	367988	376773	414987
5[13C]AMP	[13C]5C10H14N5O7P	351.073	6.26054e+06	7.0313e+06	8.52196e+06	7.75277e+06	5.03626e+06	8.00657e+06	8.68442e+06	1.00566e+07	8.73864e+06	8.95263e+06	8.68103e+06	9.13714e+06
6[13C]AMP	[13C]6C10H14N5O7P	352.076	532021	706393	829878	588055	275052	639015	826431	698993	592868	713709	657024	614378
7[13C]AMP	[13C]7C10H14N5O7P	353.079	21938.6	24146.5	132857	156868	17114.7	65967	56200.7	133435	81045.6	79191.9	53059.2	99139.7
8[13C]AMP	[13C]8C10H14N5O7P	354.083	0	0	0	0	0	0	0	0	0	0	0	0
9[13C]AMP	[13C]9C10H14N5O7P	355.086	0	0	0	0	0	0	0	0	0	0	0	0
10[13C]AMP	[13C]10C10H14N5O7P	356.089	0	0	0	0	0	0	0	0	0	0	0	0
UMP	C9H13N2O9P	323.029	140592	619804	453305	346664	129026	571850	1.49495e+06	1.60568e+06	1.01207e+06	1.3415e+06	1.17786e+06	854962
1[13C]-UMP	[13C]1C9H13N2O9P	324.032	0	9261.7	0	0	0	0	0	13108.2	52646.8	0	54497.7	0
2[13C]-UMP	[13C]2C9H13N2O9P	325.036	0	0	0	24887	0	0	290600	160549	190689	157218	102632	171861
3[13C]-UMP	[13C]3C9H13N2O9P	326.039	0	0	0	0	0	0	50756.1	0	0	0	0	0
4[13C]-UMP	[13C]4C9H13N2O9P	327.043	86801.1	141065	248009	66440.9	0	196252	364580	456991	67065.8	393380	133021	275802
5[13C]-UMP	[13C]5C9H13N2O9P	328.046	4.98321e+06	7.41207e+06	8.22828e+06	5.71577e+06	2.75595e+06	8.79246e+06	9.14568e+06	9.5446e+06	5.72589e+06	8.84968e+06	6.86585e+06	7.71853e+06
6[13C]-UMP	[13C]6C9H13N2O9P	329.049	1.18882e+06	1.90012e+06	1.80264e+06	1.18885e+06	297816	2.02368e+06	1.95745e+06	2.66184e+06	1.35754e+06	1.87656e+06	1.54875e+06	1.77532e+06
7[13C]-UMP	[13C]7C9H13N2O9P	330.053	887839	1.94321e+06	2.3144e+06	1.48286e+06	403900	2.19221e+06	2.33235e+06	2.75574e+06	1.57688e+06	2.48068e+06	1.70325e+06	2.00613e+06
8[13C]-UMP	[13C]8C9H13N2O9P	331.056	463074	546375	719239	437337	1.29317e+07	998966	1.13435e+06	1.34507e+06	565708	1.08657e+06	982317	877551
9[13C]-UMP	[13C]9C9H13N2O9P	332.059	0	0	0	0	2.51378e+06	0	0	10501.3	0	0	0	0
CTP(4-)	C9H16N3O14P3	481.977	7.89498e+06	3.83121e+06	3.79616e+06	1.16506e+07	97843.7	3.94987e+06	5.82234e+06	7.2729e+06	5.35217e+06	4.70779e+06	5.14425e+06	5.52865e+06
1[13C]CTP(4-)	[13C]1C9H16N3O14P3	482.981	791983	298809	343575	1.22426e+06	0	427540	633447	816036	470286	346315	427973	499368
2[13C]CTP(4-)	[13C]2C9H16N3O14P3	483.984	317329	70899.7	116266	624869	0	137544	248638	292742	180910	126094	201519	170534
3[13C]CTP(4-)	[13C]3C9H16N3O14P3	484.987	0	70792.3	54066.3	295187	0	82941.3	73563.3	0	211325	22485	123643	145937
4[13C]CTP(4-)	[13C]4C9H16N3O14P3	485.991	998123	395080	481796	1.85894e+06	0	447806	485199	552702	462184	259645	286029	409730
5[13C]CTP(4-)	[13C]5C9H16N3O14P3	486.994	1.86305e+07	9.37535e+06	9.06805e+06	2.83658e+07	349372	1.0438e+07	9.36144e+06	1.23964e+07	9.14745e+06	7.53675e+06	8.35898e+06	9.13298e+06
6[13C]CTP(4-)	[13C]6C9H16N3O14P3	487.997	4.59098e+06	2.30791e+06	2.49994e+06	7.2317e+06	87774.5	2.09075e+06	2.14564e+06	2.60311e+06	1.84659e+06	1.86639e+06	1.89186e+06	2.3132e+06
7[13C]CTP(4-)	[13C]7C9H16N3O14P3	489.001	5.60899e+06	2.74033e+06	2.82877e+06	8.23924e+06	46790.7	3.15932e+06	2.52675e+06	3.19803e+06	2.7495e+06	2.01844e+06	2.29735e+06	2.36388e+06
8[13C]CTP(4-)	[13C]8C9H16N3O14P3	490.004	1.88684e+06	1.11193e+06	1.13908e+06	2.44632e+06	1.56855e+06	1.43384e+06	1.02973e+06	1.3538e+06	776642	719032	964340	899322
9[13C]CTP(4-)	[13C]9C9H16N3O14P3	491.007	89292.4	0	67831.4	48937.6	0	50745.2	57328.2	0	0	0	32159.6	29771.4
UTP(4-)	C9H15N2O15P3	482.961	6.92536e+06	4.07104e+06	3.62571e+06	1.73995e+07	282824	4.37313e+06	5.67166e+06	7.70824e+06	6.34379e+06	4.80304e+06	5.92754e+06	5.36963e+06
1[13C]UTP(4-)	[13C]1C9H15N2O15P3	483.965	681181	231907	259983	2.27595e+06	0	336532	380234	777437	467143	286085	370086	305373
2[13C]UTP(4-)	[13C]2C9H15N2O15P3	484.968	610388	359155	320574	2.78016e+06	0	469013	914419	1.11351e+06	889182	690995	1.03947e+06	748470
3[13C]UTP(4-)	[13C]3C9H15N2O15P3	485.971	660620	408459	465805	2.50093e+06	0	284544	499547	602925	443907	140176	260958	469292
4[13C]UTP(4-)	[13C]4C9H15N2O15P3	486.975	4.13226e+06	2.29771e+06	2.00804e+06	1.05119e+07	25561	2.72511e+06	1.93817e+06	2.63459e+06	2.33724e+06	1.9111e+06	1.86834e+06	1.9666e+06
5[13C]UTP(4-)	[13C]5C9H15N2O15P3	487.978	6.82793e+07	3.90195e+07	3.62682e+07	1.80209e+08	3.6276e+06	4.29061e+07	3.40869e+07	4.56628e+07	3.80709e+07	3.10272e+07	3.66427e+07	3.33637e+07
6[13C]UTP(4-)	[13C]6C9H15N2O15P3	488.981	1.87789e+07	1.10507e+07	1.00351e+07	5.03728e+07	1.11277e+06	1.20727e+07	8.6688e+06	1.20419e+07	9.87107e+06	8.31859e+06	9.5418e+06	8.5945e+06
7[13C]UTP(4-)	[13C]7C9H15N2O15P3	489.985	2.19067e+07	1.18939e+07	1.14392e+07	5.79935e+07	1.10597e+06	1.38203e+07	1.02551e+07	1.39494e+07	1.12321e+07	9.71416e+06	1.07635e+07	9.90926e+06
8[13C]UTP(4-)	[13C]8C9H15N2O15P3	490.988	8.16928e+06	4.52928e+06	4.19832e+06	2.09084e+07	284112	5.05765e+06	3.86252e+06	5.11855e+06	3.99779e+06	3.43257e+06	4.18756e+06	3.7921e+06
9[13C]UTP(4-)	[13C]9C9H15N2O15P3	491.991	416538	158161	29911.4	2.00896e+06	0	296329	90335.8	116939	66745.2	55427.8	81522.5	95312.3
citrate/isocitrate	C6H8O7	191.02	1.59146e+08	1.69852e+08	1.56819e+08	264298610	1.15135e+08	1.72144e+08	1.7126e+08	1.70475e+08	1.68018e+08	1.68922e+08	1.77584e+08	1.61169e+08
1[13C]citrate/isocitrate	[13C]1C6H8O7	192.023	4.35422e+07	4.69017e+07	4.35802e+07	6.64336e+07	3.02966e+07	4.65779e+07	4.53191e+07	4.43915e+07	4.40122e+07	4.39986e+07	4.62802e+07	4.25158e+07
2[13C]citrate/isocitrate	[13C]2C6H8O7	193.026	5.69003e+08	5.88889e+08	5.62489e+08	7.96378e+08	3.62614e+08	5.66445e+08	6.20363e+08	6.21227e+08	5.98009e+08	6.03135e+08	6.45552e+08	5.86237e+08
3[13C]citrate/isocitrate	[13C]3C6H8O7	194.03	1.03474e+08	1.08539e+08	1.0168e+08	1.4706e+08	6.85257e+07	1.03335e+08	1.04323e+08	1.05842e+08	1.02253e+08	1.03669e+08	1.11442e+08	1.01169e+08
4[13C]citrate/isocitrate	[13C]4C6H8O7	195.033	2.47075e+08	2.54581e+08	240998366	3.4572e+08	1.59847e+08	2.44356e+08	2.6097e+08	2.6137e+08	2.49067e+08	2.5493e+08	2.74342e+08	2.43982e+08
5[13C]citrate/isocitrate	[13C]5C6H8O7	196.036	1.4218e+08	1.46744e+08	1.39918e+08	1.99435e+08	9.26279e+07	1.40686e+08	1.5148e+08	1.54281e+08	1.443e+08	1.5079e+08	1.63005e+08	1.42146e+08
6[13C]citrate/isocitrate	[13C]6C6H8O7	197.04	5.21895e+07	5.25171e+07	4.92195e+07	7.25022e+07	3.39616e+07	5.18501e+07	5.82409e+07	6.04625e+07	5.33682e+07	5.60394e+07	6.25653e+07	5.24014e+07
cis-aconitate	C6H6O6	173.009	1.91394e+06	1.93217e+06	1.90731e+06	2.67337e+06	1.7588e+06	1.93922e+06	2.04365e+06	1.9387e+06	2.14784e+06	1.97467e+06	2.42851e+06	2.14514e+06
1[13C]cis-aconitate	[13C]1C6H6O6	174.012	314002	427611	349746	422911	389613	292541	365468	356969	452935	258836	534160	267074
2[13C]cis-aconitate	[13C]2C6H6O6	175.016	4.77355e+06	5.31216e+06	5.77638e+06	7.03262e+06	4.17879e+06	5.36962e+06	5.77074e+06	5.9284e+06	6.24993e+06	5.96961e+06	6.25816e+06	5.18089e+06
3[13C]cis-aconitate	[13C]3C6H6O6	176.019	562809	887242	712415	1.01913e+06	494496	706622	632926	662530	857290	1.01352e+06	942412	585277
4[13C]cis-aconitate	[13C]4C6H6O6	177.023	2.17475e+06	2.08714e+06	2.2237e+06	2.57905e+06	1.6232e+06	2.25146e+06	2.2101e+06	2.16048e+06	2.33723e+06	2.29281e+06	2.14935e+06	2.05912e+06
5[13C]cis-aconitate	[13C]5C6H6O6	178.026	1.01887e+06	1.06189e+06	899495	1.5647e+06	964421	1.00549e+06	1.31533e+06	1.3334e+06	1.32505e+06	1.33955e+06	1.06755e+06	992029
6[13C]cis-aconitate	[13C]6C6H6O6	179.029	198547	191908	115063	278645	154515	25440.8	133122	235292	260529	140768	142955	183325
2-oxoglutarate(2-)	C5H6O5	145.014	2.008e+07	1.85239e+07	1.67361e+07	1.28251e+07	2.2648e+07	1.61181e+07	2.54463e+07	2.64635e+07	2.50538e+07	2.49356e+07	2.60688e+07	2.58661e+07
1[13C]2-oxoglutarate(2-)	[13C]1C5H6O5	146.018	1.85586e+06	1.74185e+06	1.60278e+06	1.07316e+06	2.36108e+06	1.56459e+06	2.44826e+06	2.29198e+06	2.29136e+06	2.23299e+06	2.33938e+06	2.31072e+06
2[13C]2-oxoglutarate(2-)	[13C]2C5H6O5	147.021	1.06566e+07	9.43123e+06	8.52548e+06	6.66501e+06	1.20022e+07	8.26315e+06	1.24505e+07	1.31172e+07	1.18394e+07	1.27782e+07	1.33061e+07	1.28369e+07
3[13C]2-oxoglutarate(2-)	[13C]3C5H6O5	148.024	3.20284e+06	3.06727e+06	2.86159e+06	2.09252e+06	3.98627e+06	2.67462e+06	3.97524e+06	3.9844e+06	3.63189e+06	4.05342e+06	4.09686e+06	4.01295e+06
4[13C]2-oxoglutarate(2-)	[13C]4C5H6O5	149.028	4.44539e+06	3.9368e+06	3.41258e+06	2.69988e+06	5.03041e+06	3.41127e+06	5.09378e+06	5.19614e+06	4.60069e+06	5.27301e+06	5.21516e+06	5.02845e+06
5[13C]2-oxoglutarate(2-)	[13C]5C5H6O5	150.031	1.80182e+06	1.82932e+06	1.46232e+06	1.21185e+06	2.31431e+06	1.51797e+06	2.29991e+06	2.39142e+06	2.0785e+06	2.36972e+06	2.41366e+06	2.2369e+06
succinate(2-)	C4H6O4	117.019	4.11109e+07	4.23578e+07	4.47042e+07	4.33204e+07	3.2476e+07	4.91882e+07	4.28392e+07	4.42462e+07	4.13659e+07	4.97571e+07	44609307	3.99939e+07
1[13C]succinate(2-)	[13C]1C4H6O4	118.023	4.21521e+06	4.34566e+06	4.75084e+06	4.66661e+06	3.24544e+06	5.09533e+06	3.85927e+06	4.03164e+06	3.7043e+06	4.64332e+06	4.05875e+06	3.60594e+06
2[13C]succinate(2-)	[13C]2C4H6O4	119.026	1.92997e+07	2.04966e+07	2.21569e+07	2.18834e+07	1.51117e+07	2.43868e+07	1.78538e+07	1.8869e+07	1.69707e+07	2.18866e+07	1.86363e+07	1.65858e+07
3[13C]succinate(2-)	[13C]3C4H6O4	120.029	1.0704e+07	1.14234e+07	1.21799e+07	1.22486e+07	8.44249e+06	1.31115e+07	8.95103e+06	9.6011e+06	8.47402e+06	1.17185e+07	9.43489e+06	8.40651e+06
4[13C]succinate(2-)	[13C]4C4H6O4	121.033	4.33476e+06	4.63633e+06	5.02329e+06	5.15711e+06	3.68309e+06	5.44667e+06	3.75179e+06	4.05742e+06	3.69928e+06	5.0295e+06	4.00552e+06	3.51481e+06
Fumarate	C4H4O4	115.004	3.17719e+07	2.99021e+07	3.40602e+07	3.48457e+07	2.98467e+07	3.48407e+07	3.79603e+07	3.6478e+07	4.14483e+07	3.60163e+07	4.18111e+07	3.83988e+07
1[13C]Fumarate	[13C]1C4H4O4	116.007	3.20379e+06	2.89365e+06	3.51175e+06	3.63978e+06	3.2262e+06	3.71144e+06	3.53595e+06	3.38856e+06	3.99383e+06	3.5171e+06	3.89444e+06	3.39065e+06
2[13C]Fumarate	[13C]2C4H4O4	117.01	1.17607e+07	1.09569e+07	1.26797e+07	1.3015e+07	1.13785e+07	1.29566e+07	1.28241e+07	1.28192e+07	1.43512e+07	1.28876e+07	1.44492e+07	1.3229e+07
3[13C]Fumarate	[13C]3C4H4O4	118.014	6.98809e+06	6.08548e+06	7.08702e+06	7.43282e+06	6.42111e+06	7.54717e+06	7.77417e+06	7.04941e+06	8.284e+06	7.44951e+06	8.27848e+06	7.38189e+06
4[13C]Fumarate	[13C]4C4H4O4	119.017	3.48332e+06	3.40754e+06	3.71541e+06	3.82739e+06	3.5498e+06	4.10405e+06	3.88045e+06	4.04145e+06	4.29036e+06	4.23237e+06	4.55289e+06	4.18229e+06
(S)-malate(2-)	C4H6O5	133.014	4.28053e+08	4.09595e+08	4.22379e+08	4.52339e+08	4.03469e+08	434043363	4.8605e+08	4.9034e+08	4.9714e+08	4.61531e+08	4.95734e+08	4.75263e+08
1[13C](S)-malate(2-)	[13C]1C4H6O5	134.018	4.52913e+07	4.18827e+07	4.41957e+07	4.88117e+07	4.24051e+07	4.51143e+07	4.80307e+07	4.70396e+07	4.92642e+07	4.53779e+07	4.84147e+07	4.67114e+07
2[13C](S)-malate(2-)	[13C]2C4H6O5	135.021	1.67692e+08	1.56717e+08	1.61688e+08	1.76952e+08	1.57512e+08	1.67829e+08	172369656	1.73935e+08	1.74836e+08	1.64972e+08	1.79475e+08	1.6865e+08
3[13C](S)-malate(2-)	[13C]3C4H6O5	136.024	9.67039e+07	9.04296e+07	9.28417e+07	1.03656e+08	9.26096e+07	9.56349e+07	9.97276e+07	1.00114e+08	9.97896e+07	9.66655e+07	1.03212e+08	9.47899e+07
4[13C](S)-malate(2-)	[13C]4C4H6O5	137.028	3.69829e+07	3.41964e+07	3.55538e+07	3.9737e+07	3.57443e+07	3.63823e+07	3.84851e+07	4.01704e+07	3.88409e+07	3.76577e+07	4.06241e+07	3.78325e+07
L-glutamate(1-)	C5H9NO4	146.046	1902276216	1935192832	2079902988	1893999760	2053401330	2002143805	2162198892	2137934784	2266591029	2163220448	2280246726	2132210861
1[13C]L-glutamate(1-)	[13C]1C5H9NO4	147.049	181475150	1.85771e+08	1.95549e+08	183024104	1.95145e+08	1.85956e+08	2.03252e+08	1.99839e+08	2.0788e+08	2.03863e+08	2.11425e+08	1.98376e+08
2[13C]L-glutamate(1-)	[13C]2C5H9NO4	148.053	9.25278e+08	9.51337e+08	9.94117e+08	9.20441e+08	9.9881e+08	957542708	1094975889	1083234012	1118238408	1104665671	1131940104	1069888062
3[13C]L-glutamate(1-)	[13C]3C5H9NO4	149.056	3.0353e+08	3.11075e+08	322541456	3.08732e+08	3.27406e+08	3.08273e+08	3.41639e+08	3.35768e+08	347436463	3.45683e+08	3.58909e+08	3.31441e+08
4[13C]L-glutamate(1-)	[13C]4C5H9NO4	150.059	3.65448e+08	3.78012e+08	3.95928e+08	3.69809e+08	399769115	3.7207e+08	4.21524e+08	4.21785e+08	4.22977e+08	4.33947e+08	4.36455e+08	4.06434e+08
5[13C]L-glutamate(1-)	[13C]5C5H9NO4	151.063	1.6246e+08	1.66067e+08	1.68845e+08	1.65173e+08	1.78281e+08	1.63886e+08	1.93995e+08	1.96565e+08	1.92276e+08	2.01748e+08	207605546	1.85176e+08
D-glucose	C6H12O6	179.056	589245	578276	553370	538338	661440	521444	667456	433878	599873	342364	370252	340613
1[13C]D-glucose	[13C]1C6H12O6	180.059	0	0	0	0	0	0	0	0	0	0	0	0
2[13C]D-glucose	[13C]2C6H12O6	181.063	212622	159596	256211	213124	364771	395815	230339	161139	257016	219084	258799	244521
3[13C]D-glucose	[13C]3C6H12O6	182.066	7792.78	0	124141	67306.7	32340.7	108676	4976.88	69571.7	25374.1	67255.9	88575.6	71819.5
4[13C]D-glucose	[13C]4C6H12O6	183.07	231659	212743	312993	363789	330070	271626	173638	157642	289404	208029	251365	68887.8
5[13C]D-glucose	[13C]5C6H12O6	184.073	9.92697e+06	9.35099e+06	1.13065e+07	1.27524e+07	1.26541e+07	1.07324e+07	7.38295e+06	7.46594e+06	9.71076e+06	8.22794e+06	9.74257e+06	4.87874e+06
6[13C]D-glucose	[13C]6C6H12O6	185.076	1.60209e+08	1.51673e+08	1.82943e+08	2.10629e+08	2.06549e+08	1.78131e+08	1.21128e+08	1.18537e+08	1.61634e+08	1.34696e+08	1.5854e+08	7.89469e+07
G6P or F6P	C6H13O9P	259.022	4.02361e+06	4.2078e+06	3.79234e+06	5.40919e+06	1.77073e+06	4.07907e+06	4.94319e+06	5.36194e+06	5.43577e+06	4.48672e+06	5.20586e+06	5.06082e+06
1[13C]C6H13O9P(13)	[13C]1C6H13O9P	260.026	0	38492.3	38263.8	51082.4	0	93405.9	31834.5	70123.8	72805.7	33744	135081	171624
2[13C]C6H13O9P(13)	[13C]2C6H13O9P	261.029	0	0	0	0	0	0	0	0	0	0	0	0
3[13C]C6H13O9P(13)	[13C]3C6H13O9P	262.032	34304.5	41521.7	0	0	0	32035.4	154444	113615	164018	0	185435	87131.7
4[13C]C6H13O9P(13)	[13C]4C6H13O9P	263.036	0	0	0	0	0	0	0	0	0	29209.1	29687.3	0
5[13C]C6H13O9P(13)	[13C]5C6H13O9P	264.039	1.52208e+06	1.88652e+06	1.5448e+06	2.22892e+06	748576	1.63715e+06	1.56607e+06	1.6436e+06	1.70618e+06	1.30577e+06	1.63759e+06	1.12205e+06
6[13C]C6H13O9P(13)	[13C]6C6H13O9P	265.043	2.51086e+07	2.87472e+07	2.5878e+07	3.57243e+07	1.41767e+07	2.61431e+07	2.7177e+07	2.89516e+07	2.80352e+07	2.15684e+07	2.54814e+07	2.38769e+07
Fructose-1,6-bisphosphate	C6H14O12P2	338.989	1.22724e+06	1.14478e+06	1.41544e+06	1.79918e+06	581286	1.50933e+06	1.90053e+06	2.09516e+06	2.5371e+06	1.93417e+06	1.71061e+06	2.48807e+06
1[13C]C6H14O12P2(7)	[13C]1C6H14O12P2	339.992	0	0	28504.4	28897.3	0	47651.3	0	41689	0	75153.6	39914.3	10981.7
2[13C]C6H14O12P2(7)	[13C]2C6H14O12P2	340.995	21829.9	0	0	36978.5	0	0	0	85570.8	36574	0	0	0
3[13C]C6H14O12P2(7)	[13C]3C6H14O12P2	341.999	1.1481e+06	962418	852612	1.16564e+06	98040.2	1.20885e+06	4.02482e+06	4.48759e+06	4.5213e+06	2.58795e+06	4.56705e+06	4.32624e+06
4[13C]C6H14O12P2(7)	[13C]4C6H14O12P2	343.002	0	0	104197	112277	0	32393	199363	91446.8	293174	69004.6	190790	321168
5[13C]C6H14O12P2(7)	[13C]5C6H14O12P2	344.006	4.14232e+06	4.68224e+06	4.67036e+06	6.16085e+06	1.36338e+06	5.6795e+06	6.07622e+06	7.25675e+06	7.091e+06	6.56436e+06	8.11427e+06	8.11051e+06
6[13C]C6H14O12P2(7)	[13C]6C6H14O12P2	345.009	6.22989e+07	7.09071e+07	7.2166e+07	9.13912e+07	2.53736e+07	8.60846e+07	9.39448e+07	1.16974e+08	1.11442e+08	1.00789e+08	1.28783e+08	1.27127e+08
Dihydroxyacetone phosphate	C3H7O6P	168.991	488985	597153	621047	374746	420559	494939	1.45166e+06	2.04302e+06	1.68196e+06	1178406	1.44132e+06	1.74508e+06
1[13C]Dihydroxyacetone phosphate	[13C]1C3H7O6P	169.994	0	0	0	0	0	0	0	0	46604.4	0	0	0
2[13C]Dihydroxyacetone phosphate	[13C]2C3H7O6P	170.997	602368	500978	639548	257105	459449	438323	1.04404e+06	1.22308e+06	1.60453e+06	1.05188e+06	862556	1.17021e+06
3[13C]Dihydroxyacetone phosphate	[13C]3C3H7O6P	172.001	2.19171e+07	1.81708e+07	2.21793e+07	1.63955e+07	1.65977e+07	1.9308e+07	3.60501e+07	4.06797e+07	4.46301e+07	3.38666e+07	3.94272e+07	3.8994e+07
3PG/2PG	C3H7O7P	184.986	970664	798113	1.01261e+06	1.12459e+06	1.29808e+06	1.19066e+06	1.48798e+06	1.45702e+06	1.963e+06	1.67298e+06	2.17782e+06	1.69449e+06
1[13C]3PG/2PG	[13C]1C2H7O7P	185.99	0	0	0	0	32315	0	0	0	0	0	0	0
2[13C]3PG/2PG	[13C]2C1H7O7P	186.993	1.65111e+06	1.7984e+06	2.15794e+06	2.01326e+06	2.10148e+06	2.04294e+06	1.28322e+06	1.25596e+06	1.25669e+06	1.61961e+06	1.66714e+06	1.54466e+06
3[13C]3PG/2PG	[13C]C3H7O7P	187.996	5.98313e+07	6.07498e+07	7.39199e+07	7.20851e+07	6.6707e+07	7.3544e+07	4.62826e+07	4.59283e+07	5.15308e+07	5.95988e+07	6.3301e+07	5.52557e+07
Phosphoenolpyruvate	C3H5O6P	166.975	53188.1	98580.1	32827.4	37073.6	106354	147044	39647.7	0	188335	146671	263853	125414
1[13C]Phosphoenolpyruvate	[13C]1C3H5O6P	167.978	0	0	0	0	0	0	0	0	0	0	0	0
2[13C]Phosphoenolpyruvate	[13C]2C3H5O6P	168.982	147406	219648	148785	138525	296273	137285	21124.4	0	142921	0	155520	127917
3[13C]Phosphoenolpyruvate	[13C]3C3H5O6P	169.985	1.12588e+07	1.08295e+07	1.30908e+07	1.05388e+07	1.11952e+07	1.4452e+07	7.71759e+06	6.6838e+06	9.80922e+06	9.90666e+06	1.16154e+07	8.42155e+06
pyruvate	C3H4O3	87.0087	1.52379e+07	6.71329e+06	5.25539e+06	6.58228e+06	5.53022e+06	4.58958e+06	7.75134e+06	5.25205e+06	4.84781e+06	4.62041e+06	4.55505e+06	4.56495e+06
1[13C]pyruvate	[13C]1C3H4O3	88.0121	474037	258786	194405	249848	199173	167201	277147	192542	143460	170661	167411	177486
2[13C]pyruvate	[13C]2C3H4O3	89.0155	37809.5	133044	61718.4	54466.6	111775	73860.8	212896	136656	103300	168175	183982	257628
3[13C]pyruvate	[13C]3C3H4O3	90.0188	6.56072e+06	4.15052e+06	3.20096e+06	2.94183e+06	4.11072e+06	3.10152e+06	6.38028e+06	4.40107e+06	4.55175e+06	5.08086e+06	5.12987e+06	6.66863e+06
(R,s)-lactate	C3H6O3	89.0244	2.74168e+08	2.37669e+08	2.39931e+08	261768812	2.76849e+08	230278027	2.9698e+08	2.43516e+08	2.69288e+08	2.25144e+08	2.88224e+08	2.21535e+08
1[13C](R,s)-lactate	[13C]1C3H6O3	90.0277	15445617	1.31659e+07	1.47732e+07	1.58216e+07	1.33884e+07	1.41764e+07	1.8139e+07	1.56859e+07	1.67044e+07	1.6146e+07	1.78143e+07	1.33443e+07
2[13C](R,s)-lactate	[13C]2C3H6O3	91.0311	7.40616e+07	6.34101e+07	7.59551e+07	7.18508e+07	4.62174e+07	7.37753e+07	1.08004e+08	1.05854e+08	1.04216e+08	1.16122e+08	1.15213e+08	8.85563e+07
3[13C](R,s)-lactate	[13C]3C3H6O3	92.0345	2175630880	1844473093	2212700338	2075518239	1321289715	2154259709	3227648284	3158437657	3110172114	3446675151	3461675092	2630277558
Glycerol 3-phosphate	C3H9O6P	171.006	4.99966e+06	5.10892e+06	6.62057e+06	6.85542e+06	5.95358e+06	7.36588e+06	8.18189e+06	9.21258e+06	1.05272e+07	10605433	1.14821e+07	9.79356e+06
1[13C]Glycerol 3-phosphate	[13C]1C3H9O6P	172.01	104720	51826	92359.3	51158.9	89296.7	68671.8	118116	0	0	0	126305	0
2[13C]Glycerol 3-phosphate	[13C]2C3H9O6P	173.013	286263	162084	568356	236750	510583	214871	216982	426248	378882	532199	453221	478080
3[13C]Glycerol 3-phosphate	[13C]3C3H9O6P	174.016	4.9651e+07	5.18754e+07	6.27903e+07	5.81012e+07	4.539e+07	5.23986e+07	4.87453e+07	5.43791e+07	5.78283e+07	6.09082e+07	5.93926e+07	5.39515e+07
D-ribose-5-phosphate	C5H11O8P	229.012	48106.2	80292.8	47485	0	0	32725	0	0	112116	0	67015.9	24742.6
1[13C]C5H11O8P(5)	[13C]1C5H11O8P	230.015	0	0	0	0	0	0	0	0	0	0	0	0
2[13C]C5H11O8P(5)	[13C]2C5H11O8P	231.019	0	0	0	0	0	0	0	0	0	0	0	0
3[13C]C5H11O8P(5)	[13C]3C5H11O8P	232.022	63237.7	34519.3	0	0	21397	24069.7	39602.6	73472.7	34434	0	0	22881.5
4[13C]C5H11O8P(5)	[13C]4C5H11O8P	233.025	671273	439562	580045	465530	205333	723086	722132	441501	335613	589774	563868	500116
5[13C]C5H11O8P(5)	[13C]5C5H11O8P	234.029	1.72928e+07	1.61109e+07	18333425	1.48698e+07	1.26792e+07	1.75246e+07	1.52062e+07	1.56768e+07	1.60356e+07	1.54083e+07	1.63579e+07	1.51438e+07
alanine	C3H7NO2	90.055	1.31514e+07	1.23683e+07	1.26311e+07	1.22087e+07	1.12687e+07	1.38139e+07	1.42908e+07	1.34949e+07	1.7375e+07	1.38637e+07	1.3627e+07	1.37547e+07
1[13C]alanine	[13C]1C3H7NO2	91.0583	604773	582190	608382	585333	543665	645996	773483	750332	723590	748409	712442	655188
2[13C]alanine	[13C]2C3H7NO2	92.0617	1.1163e+06	1.23815e+06	1.0981e+06	1.089e+06	851326	1.16744e+06	1.70124e+06	1.66678e+06	1.83353e+06	1.49713e+06	1.48762e+06	1.56386e+06
3[13C]alanine	[13C]3C3H7NO2	93.065	2.53461e+07	2.68635e+07	2.65608e+07	2.59653e+07	1.87354e+07	2.47638e+07	3.93262e+07	3.9235e+07	43465736	3.60466e+07	3.70329e+07	37740519
serine	C3H7NO3	106.05	1.26369e+07	1.13356e+07	1.22112e+07	1.08449e+07	2.55538e+06	1.22043e+07	1.19759e+07	1.09827e+07	1.02784e+07	1.28136e+07	1.122e+07	1.07773e+07
1[13C]serine	[13C]1C3H7NO3	107.053	546827	483751	520499	465804	105602	519643	521351	479666	445951	560102	490519	468092
2[13C]serine	[13C]2C3H7NO3	108.057	8448.84	7586.5	7172.61	5962.82	286.849	6873.01	11207.9	9345.09	8981.55	10520.1	8864.75	9177.09
3[13C]serine	[13C]3C3H7NO3	109.06	16484.6	14431	15217.9	13043.5	1835.53	14779	23135.2	22657.9	19003.7	24187.4	22630.5	22731.5
proline	C5H9NO2	116.071	1504753691	1553807146	1539444990	1636683562	1541036466	1560651891	1801842012	1983842665	2011748994	1780978857	1928848975	1736839706
1[13C]proline	[13C]1C5H9NO2	117.074	1.01032e+08	1.05131e+08	1.03907e+08	1.10281e+08	1.03258e+08	1.04887e+08	1.23943e+08	1.35604e+08	1.37084e+08	1.22466e+08	1.30148e+08	1.19256e+08
2[13C]proline	[13C]2C5H9NO2	118.077	1.96311e+08	211837782	2.00431e+08	2.14977e+08	2.01282e+08	2.02767e+08	2.80221e+08	310748708	3.00095e+08	2.75678e+08	2.93374e+08	2.77601e+08
3[13C]proline	[13C]3C5H9NO2	119.081	6.37981e+07	6.8784e+07	6.48466e+07	6.98855e+07	6.61362e+07	6.57606e+07	8.83695e+07	9.81893e+07	9.44433e+07	8.82615e+07	9.32098e+07	8.6518e+07
4[13C]proline	[13C]4C5H9NO2	120.084	7.78169e+07	8.41897e+07	7.89118e+07	8.68649e+07	8.11116e+07	8.06174e+07	1.09619e+08	1.23292e+08	1.17644e+08	1.09945e+08	1.17996e+08	1.08355e+08
5[13C]proline	[13C]5C5H9NO2	121.087	3.41596e+07	3.67111e+07	3.42692e+07	3.76986e+07	3.60306e+07	3.49719e+07	5.05884e+07	5.65585e+07	5.32767e+07	5.15275e+07	5.47583e+07	4.89315e+07
asparagine	C4H8N2O3	133.061	2.88807e+08	2.2799e+08	2.689e+08	2.3323e+08	3.70036e+07	2.57433e+08	2.56924e+08	2.35083e+08	1.88993e+08	2.78279e+08	210734815	2.31691e+08
1[13C]asparagine	[13C]1C4H8N2O3	134.064	1.23835e+07	9.78846e+06	1.21594e+07	9.76027e+06	1.32304e+06	1.14155e+07	1.05569e+07	10250214	8.25094e+06	1.22283e+07	9.10453e+06	1.00148e+07
2[13C]asparagine	[13C]2C4H8N2O3	135.067	1.03299e+06	1.06498e+06	1.17443e+06	855574	79783.5	1.22363e+06	1.43341e+06	1.25592e+06	790533	1.34739e+06	1.09321e+06	1.28813e+06
3[13C]asparagine	[13C]3C4H8N2O3	136.071	510971	330768	375911	237100	0	376176	592157	482243	380638	681303	379864	614682
4[13C]asparagine	[13C]4C4H8N2O3	137.074	18752.8	90168.8	82678.8	39615.8	0	41921.5	52337.4	40032.7	37346.7	0	0	64990.8
glutamine	C5H10N2O3	147.076	1496261853	1353665227	1528372337	1546718257	2.25552e+08	1470819727	1562185413	1476523674	1399543939	1576342309	1500491675	1433699401
1[13C]glutamine	[13C]1C5H10N2O3	148.08	8.58642e+07	7.63004e+07	8.6167e+07	8.67062e+07	1.24929e+07	8.19977e+07	8.70718e+07	8.31222e+07	7.70145e+07	8.86906e+07	8.41619e+07	7.98981e+07
2[13C]glutamine	[13C]2C5H10N2O3	149.083	1.80108e+06	1.6141e+06	1.82685e+06	1.65558e+06	133997	1.57309e+06	1.99259e+06	1.94044e+06	1.98169e+06	2.10032e+06	1.91781e+06	2.07627e+06
3[13C]glutamine	[13C]3C5H10N2O3	150.086	0	0	0	0	0	0	0	0	0	0	0	0
4[13C]glutamine	[13C]4C5H10N2O3	151.09	0	0	0	0	0	0	0	0	0	0	0	0
5[13C]glutamine	[13C]5C5H10N2O3	152.093	0	0	0	0	0	0	0	0	0	0	0	0
glycine	C2H5NO2	76.0393	1.98522e+07	2.01979e+07	6.47578e+07	706183401	8.06068e+06	2.66916e+07	2.70946e+07	2.3676e+07	2.33158e+07	2.35006e+07	2.94023e+07	2.39742e+07
1[13C]glycine	[13C]1C2H5NO2	77.0427	373791	322588	1.41539e+06	1.63519e+07	105392	584166	534975	545519	459247	496299	571627	432548
2[13C]glycine	[13C]2C2H5NO2	78.046	0	0	0	0	0	7338.41	0	0	17647	0	0	13907.8
GSH	C10H17N3O6S	308.091	7.45864e+08	5.87178e+08	6.48646e+08	8.69168e+08	7.08823e+08	6.57736e+08	7.90967e+08	7.1334e+08	8.97823e+08	7.32372e+08	6.18369e+08	8.01295e+08
1[13C]glutathione	[13C]1C10H17N3O6S	309.094	104807632	8.16924e+07	9.12119e+07	1.22101e+08	9.95543e+07	9.03585e+07	1.06078e+08	9.60796e+07	1.21862e+08	9.87943e+07	8.17163e+07	1.07582e+08
2[13C]glutathione	[13C]2C10H17N3O6S	310.098	2.51443e+08	1.97646e+08	2.18904e+08	2.93976e+08	239749863	2.18484e+08	2.61461e+08	2.40847e+08	2.96886e+08	2.44883e+08	2.06081e+08	264266990
3[13C]glutathione	[13C]3C10H17N3O6S	311.101	8.26233e+07	6.42522e+07	7.12931e+07	9.6991e+07	7.85549e+07	7.26208e+07	8.36743e+07	7.64375e+07	9.50681e+07	7.81329e+07	6.62193e+07	8.45382e+07
4[13C]glutathione	[13C]4C10H17N3O6S	312.105	7.95771e+07	6.32571e+07	6.97331e+07	9.44353e+07	7.76362e+07	7.01801e+07	8.41023e+07	7.60816e+07	9.43873e+07	7.85654e+07	6.62441e+07	8.3452e+07
5[13C]glutathione	[13C]5C10H17N3O6S	313.108	3.12912e+07	2.41451e+07	2.68361e+07	3.75036e+07	2.99792e+07	2.74662e+07	3.3249e+07	3.09056e+07	3.76036e+07	3.27053e+07	2.69939e+07	3.33264e+07
6[13C]glutathione	[13C]6C10H17N3O6S	314.111	1.69186e+06	1.46797e+06	1.51696e+06	2.23054e+06	1.76209e+06	1.44083e+06	1.96579e+06	1.77746e+06	2.14035e+06	1.87232e+06	1238019	1.79842e+06
7[13C]glutathione	[13C]7C10H17N3O6S	315.115	0	0	0	0	0	29715	0	0	0	0	0	0
8[13C]glutathione	[13C]8C10H17N3O6S	316.118	0	0	0	0	0	0	0	0	0	0	0	0
9[13C]glutathione	[13C]9C10H17N3O6S	317.121	0	0	0	0	0	0	0	0	0	0	0	0
10[13C]glutathione	[13C]10C10H17N3O6S	318.125	0	0	0	0	0	0	0	0	0	0	0	0
