# Supplementary material for: l-2-Hydroxyglutarate remodeling of the epigenome and epitranscriptome creates a metabolic vulnerability in kidney cancer models
Source: J Clin Invest. 2024 May 14;134(13):e171294. doi: 10.1172/JCI171294 (PMC11213505; doi:10.1172/JCI171294)
Supplement: Supplemental table 4 [file jci-134-171294-s020.xlsx]

## Sheet: Sheet 1
Metabolite	Chemical Formaula	MZ	II_769Pnone1	II_769Pnone2	II_769Pnone3	II_769Pnone4	II_769Pnone5	II_769Pgly1	II_769Pgly2	II_769Pgly3	II_769Pgly4	II_769Pgly5	II_769Psergly1	II_769Psergly2	II_769Psergly3	II_769Psergly4	II_769Psergly5
sn-Glycero-3-phosphocholine	C8H20NO6P	258.11	2886440080	3877497806	4222249095	3810753020	3550714624	3422787480	3928846649	3484440282	3827567829	3700380518	4581262407	4412117025	4193012643	4735632673	4491072611
L-isoleucine/L-leucine	C6H13NO2	130.087	2922750175	3792193123	4145714690	3781511224	3109437816	3429830344	3680866519	3328835151	3636936215	3304272961	3347287384	2986474427	3087867340	3393280531	3419969474
5-oxoproline/L-1-Pyrroline-3-hydroxy-5-carboxylate	C5H7NO3	128.035	2856022557	3351147160	3681375895	3359456910	2997305689	3081622562	3208996588	3074953090	3383339235	3108967338	3117304584	2879831404	2908646414	3119301657	3158458511
lactate	C3H6O3	89.0244	1206755072	1444112109	1539037200	1390412177	1216812738	1496886368	1621253981	1491773370	1615185592	1468176202	2920490057	2678251974	2761421032	3144459267	2967266254
choline phosphate	C5H14NO4P	184.073	7.86669e+08	1306030408	1371964376	1366722654	1050852174	1421271727	1668415330	1421850841	1609609305	1550272628	2605012320	2422848890	2413732785	2737299846	2634907701
L-phenylalanine	C9H11NO2	166.086	1566810118	2400055704	2522277821	2267529200	1836954545	2140655344	2248660505	1966640041	2112075848	1959494383	2034828415	1784506603	1860917345	1994963317	2015402825
3-Ureidoisobutyrate/Glycylsarcosine	C5H10N2O3	147.076	1204978404	1418081586	1552917772	1465277740	1288990783	1313451888	1323805730	1347093128	1395029567	1338126058	1221429979	1121176138	1092164191	1205306820	1154436672
L-glutamine	C5H10N2O3	147.076	1199712759	1416376262	1551410266	1462575164	1283535854	1307319010	1321897758	1341742131	1393432613	1335316915	1219873419	1119282343	1087137724	1203696185	1152422171
alpha-D-glucose	C6H12O6	179.056	9.43105e+08	1100676098	1214822900	1119511572	9.15654e+08	1030932929	1065674648	9.51723e+08	1053825601	1015717636	1031506584	909450257	9.21979e+08	1040242920	9.57911e+08
palmitate	C16H32O2	255.233	6.91005e+08	7.87639e+08	8.79714e+08	7.70162e+08	9.31258e+08	8.67807e+08	823385090	6.74352e+08	8.45303e+08	8.12121e+08	1212518163	6.95281e+08	7.47652e+08	1296111309	8.42403e+08
L-4-hydroxyglutamate semialdehyde	C5H9NO4	146.046	4.98673e+08	6.02632e+08	6.55757e+08	6.37448e+08	5.12013e+08	6.52255e+08	7.14579e+08	6.21787e+08	6.63892e+08	6.22781e+08	9.71373e+08	7.5593e+08	8.64573e+08	9.46822e+08	8.97202e+08
L-glutamate	C5H9NO4	146.046	4.83391e+08	5.78935e+08	632875745	6.14805e+08	4.93961e+08	6.26202e+08	6.86865e+08	5.98948e+08	6.39931e+08	5.97598e+08	9.3464e+08	7.24473e+08	8.32503e+08	910231611	8.609e+08
creatine	C4H9N3O2	132.077	5.00002e+08	6.98112e+08	6.77173e+08	6.54212e+08	4.77125e+08	6.6363e+08	7.26082e+08	6.18356e+08	6.85649e+08	6.9418e+08	8.0433e+08	658838891	7.41064e+08	558468544	6.94966e+08
Pyridoxine/Norepinephrine-1	C8H11NO3	170.081	5.08964e+08	6.38264e+08	6.99214e+08	6.30061e+08	4.98166e+08	5.99814e+08	586972546	5.34266e+08	5.91266e+08	5.30025e+08	5.66272e+08	5.08548e+08	5.19143e+08	5.67846e+08	5.83714e+08
acetamidopropanal	C5H9NO2	116.071	3.88403e+08	7.15428e+08	7.50836e+08	6.88558e+08	5.75416e+08	644116234	6.86183e+08	542984956	6.38197e+08	5.786e+08	5.03481e+08	3.99209e+08	456175409	4.51122e+08	483746273
L-proline	C5H9NO2	116.071	3.88403e+08	7.15428e+08	7.50836e+08	6.88558e+08	5.75416e+08	644116234	6.86183e+08	542984956	6.38197e+08	5.786e+08	5.03481e+08	3.99209e+08	456175409	4.51122e+08	483746273
Nicotinamide	C6H6N2O	123.055	4.22062e+08	4.8237e+08	5.40532e+08	4.82262e+08	4.16895e+08	4.75137e+08	5.00203e+08	461001445	4.48316e+08	4.77845e+08	4.65965e+08	4.48042e+08	4.35221e+08	4.33148e+08	478886825
Valine	C5H11NO2	116.072	4.13933e+08	5.39251e+08	5.93937e+08	547080323	4.12302e+08	4.84477e+08	5.14961e+08	4.43571e+08	4.99671e+08	438013567	4.45966e+08	3.98719e+08	4.33081e+08	4.74101e+08	4.54855e+08
L-tryptophan	C11H12N2O2	203.083	3.49455e+08	4.92509e+08	5.42073e+08	492544053	3.87518e+08	4.46263e+08	4.77175e+08	4.24395e+08	4.79368e+08	4.31431e+08	429360487	3.77684e+08	4.06175e+08	4.57009e+08	462420545
lysine	C6H14N2O2	145.098	3.34573e+08	458423883	5.1449e+08	457476157	3.47254e+08	376911400	4.20305e+08	3.62435e+08	4.48703e+08	4.10877e+08	4.09898e+08	3.46903e+08	371558193	4.35692e+08	427100367
citrate/isocitrate	C6H8O7	191.02	7.60214e+07	1.88825e+08	225063494	1.84953e+08	9.97404e+07	2.12661e+08	3.19207e+08	2.04285e+08	3.00924e+08	2.69779e+08	4.25198e+08	320694382	3.02733e+08	4.52462e+08	4.0026e+08
arginine	C6H14N4O2	173.104	2.91317e+08	4.33565e+08	4.80223e+08	4.28378e+08	3.17842e+08	3.74803e+08	4.05493e+08	3.56681e+08	4.1445e+08	3.76526e+08	379599242	3.33239e+08	3.43298e+08	4.02172e+08	3.81851e+08
Taurine	C2H7NO3S	124.007	1.37821e+08	2.35392e+08	2.56566e+08	2.26412e+08	1.72746e+08	2.12397e+08	2.67873e+08	2.24461e+08	2.4803e+08	2.39578e+08	3.85469e+08	289854279	3.55518e+08	3.7132e+08	4.1241e+08
L-tyrosine	C9H11NO3	182.081	2.25468e+08	3.901e+08	4.05463e+08	3.5697e+08	2.83033e+08	3.61675e+08	3.50102e+08	285493479	359450076	3.16422e+08	360663072	2.76751e+08	3.35754e+08	3.42721e+08	3.34248e+08
stearate	C18H36O2	283.264	2.18283e+08	2.64382e+08	3.24263e+08	2.54179e+08	3.19773e+08	3.29053e+08	2.64896e+08	2.49763e+08	267584856	2.61168e+08	4.93888e+08	2.4264e+08	2.35188e+08	3.50631e+08	2.17025e+08
indole-3-acetate/(5-hydroxyindol-3-yl)acetaldehyde	C10H9NO2	176.071	2.66251e+08	4.08835e+08	435643930	412737085	3.02184e+08	2.76369e+08	3.44692e+08	2.76804e+08	3.39394e+08	3.36804e+08	3.42772e+08	2.57781e+08	298057905	2.94883e+08	3.26764e+08
pyruvate	C3H4O3	87.0088	2.83111e+08	346725980	3.80103e+08	3.51343e+08	2.95434e+08	2.53935e+08	2.74988e+08	2.61621e+08	3.15898e+08	3.10871e+08	2.92842e+08	2.43643e+08	2.76382e+08	2.93333e+08	2.85797e+08
L-methionine	C5H11NO2S	150.058	2.14216e+08	3.45669e+08	3.72405e+08	3.29761e+08	2.67117e+08	3.16926e+08	3.05317e+08	2.7289e+08	3.13465e+08	2.74985e+08	2.92269e+08	2.44709e+08	2.65228e+08	2.73145e+08	2.91898e+08
malate(2-)	C4H6O5	133.014	1.07631e+08	1.32817e+08	1.52607e+08	137372082	108959249	1.72895e+08	2.01861e+08	1.90194e+08	1.83351e+08	1.72968e+08	288468853	2.26135e+08	2.59206e+08	2.8126e+08	2.67649e+08
3-methyl-2-oxopentanoate/4-methyl-2-oxopentanoate(ketoleucine)	C6H10O3	129.056	2.13793e+08	2.83005e+08	3.50089e+08	3.00021e+08	2.34298e+08	2.94111e+08	3.18734e+08	2.7914e+08	3.11212e+08	2.83547e+08	2.68476e+08	2.36708e+08	2.48251e+08	2.85731e+08	2.68246e+08
L-histidine	C6H9N3O2	156.077	2.02257e+08	3.07292e+08	3.46689e+08	3.1797e+08	2.268e+08	2.19828e+08	2.73988e+08	2.57748e+08	3.19797e+08	2.59994e+08	2.00263e+08	2.01418e+08	2.28133e+08	299786414	2.26161e+08
L-threonine	C4H9NO3	120.066	2.03303e+08	2.61138e+08	2.88881e+08	2.79717e+08	2.18933e+08	2.01392e+08	2.50082e+08	218927440	2.66033e+08	2.5604e+08	224964173	2.02595e+08	2.244e+08	2.26952e+08	2.47136e+08
glutathione	C10H17N3O6S	308.091	5.13996e+06	8.86507e+06	7.62203e+06	8.36234e+06	4.61092e+06	1.11522e+07	3.40909e+07	2.02321e+07	1.63797e+07	3.42307e+07	2.67056e+08	1.96398e+08	2.17179e+08	1.67366e+08	2.15148e+08
C9H8O3(3)	C9H8O3	165.055	1.28416e+08	2.53089e+08	2.71044e+08	2.48123e+08	186803682	2.33662e+08	2.36351e+08	1.91935e+08	2.35986e+08	2.08417e+08	227623789	1.79267e+08	2.01983e+08	2.18908e+08	2.23412e+08
C4H6O3(3)	C4H6O3	101.024	162918989	1.92701e+08	2.15839e+08	1.95982e+08	1.62245e+08	1.84068e+08	1.91657e+08	1.71481e+08	1.90236e+08	1.85284e+08	2.03874e+08	1.72761e+08	1.75673e+08	2.00678e+08	1.87271e+08
1-methylnicotinamide	C7H8N2O	137.071	1.4399e+08	188256987	1.69382e+08	1.82104e+08	1.44513e+08	173140753	1.81972e+08	1.73646e+08	1.93045e+08	1.71188e+08	1.728e+08	1.61911e+08	1.74036e+08	1.74495e+08	1.82429e+08
(R)-carnitine	C7H15NO3	162.112	1.11263e+08	1.68311e+08	1.69664e+08	1.60111e+08	1.23321e+08	1.70986e+08	1.9096e+08	1.50197e+08	1.79949e+08	1.65232e+08	1.83552e+08	1.43339e+08	1.52151e+08	1.54602e+08	1.58269e+08
2-methylglutaconic acid	C6H8O4	143.035	1.50726e+08	1.75234e+08	1.94821e+08	1.79702e+08	1.50041e+08	1.67009e+08	1.68533e+08	1.55343e+08	1.72774e+08	1.66857e+08	1.6808e+08	1.46237e+08	1.47465e+08	1.7077e+08	1.57993e+08
O-acetylcarnitine	C9H17NO4	204.123	8.43089e+07	1.11093e+08	1.12245e+08	1.10824e+08	9.83127e+07	1.19568e+08	1.44069e+08	1.26817e+08	1.23035e+08	128807299	1.67953e+08	1.39027e+08	162312955	1.3784e+08	1.55053e+08
C6H12O6(5)	C6H12O6	179.056	107634362	1.40314e+08	1.55109e+08	1.4439e+08	115235362	1.46004e+08	1.64639e+08	1.4552e+08	1.53696e+08	1.49871e+08	1.55784e+08	1.37514e+08	1.43308e+08	1.59023e+08	1.57195e+08
myo-inositol	C6H12O6	179.056	1.05788e+08	1.37683e+08	1.52345e+08	141539194	113388819	1.43878e+08	1.61772e+08	1.43394e+08	1.50658e+08	1.47707e+08	1.5281e+08	135208548	1.40988e+08	1.56175e+08	154644964
L-erythrulose	C4H8O4	119.035	130251809	156935776	1.74241e+08	1.60767e+08	1.31417e+08	1.47052e+08	1.50103e+08	1.3787e+08	1.52641e+08	1.44755e+08	1.44058e+08	1.29781e+08	1.31761e+08	146205646	1.40625e+08
aspartate	C4H7NO4	132.03	1.19703e+08	1.44202e+08	1.53945e+08	149466250	1.28529e+08	1.41678e+08	1.49883e+08	1.36445e+08	1.36311e+08	1.36202e+08	133127179	1.07851e+08	1.22727e+08	1.2631e+08	122067600
oleic acid/elaidate/trans-vaccenate	C18H34O2	281.249	1.06624e+08	1.49325e+08	1.62701e+08	1.42833e+08	1.23576e+08	138016721	138204204	1.22678e+08	1.45055e+08	126756904	1.18593e+08	9.47643e+07	9.90244e+07	1.3834e+08	1.10624e+08
N-acetyl-L-aspartate/2-Amino-3-oxoadipate	C6H9NO5	174.041	3.1454e+07	6.76777e+07	7.28205e+07	6.48091e+07	4.44556e+07	7.74897e+07	8.71297e+07	6.85751e+07	7.84289e+07	7.00395e+07	1.19272e+08	9.34588e+07	9.15724e+07	1.24611e+08	1.10683e+08
gulonate	C6H12O7	195.051	1.3563e+08	1.77647e+08	2.18124e+08	2.02288e+08	1.48942e+08	1.58148e+08	1.87036e+08	1.63693e+08	1.83248e+08	1.66337e+08	1.18051e+08	9.2842e+07	1.00041e+08	1.16837e+08	1.10245e+08
benzoate	C7H6O2	123.044	5.54734e+07	1.12906e+08	1.20763e+08	1.11506e+08	8.27665e+07	1.00881e+08	1.03541e+08	8.40644e+07	1.0579e+08	9.33557e+07	9.81851e+07	7.77736e+07	8.91086e+07	9.81139e+07	9.89376e+07
succinate(2-)	C4H6O4	117.019	5.54532e+07	6.24892e+07	6.73006e+07	6.26753e+07	4.83454e+07	6.60204e+07	7.0835e+07	6.20347e+07	7.0515e+07	5.95914e+07	9.09899e+07	7.28049e+07	8.03515e+07	8.63591e+07	8.71351e+07
2-oxoglutarate(2-)	C5H6O5	145.014	2.17134e+07	4.06948e+07	45123875	4.38325e+07	3.03699e+07	4.13947e+07	5.25182e+07	4.03829e+07	4.80063e+07	4.60921e+07	9.70772e+07	7.08164e+07	7.1502e+07	8.2674e+07	8.31128e+07
1-methylpyrrolinium	C5H9N	84.0808	5.91591e+07	8.31478e+07	9.79829e+07	8.67655e+07	6.59039e+07	6.57067e+07	7.7066e+07	6.68861e+07	8.28094e+07	7.69754e+07	7.47561e+07	6.72922e+07	7.09684e+07	8.21651e+07	8.0565e+07
5,6-dihydrothymine	C5H8N2O2	129.066	6.87366e+07	8.07248e+07	8.32785e+07	8.1707e+07	5.37339e+07	7.37726e+07	8.17168e+07	7.26308e+07	7.76911e+07	7.47039e+07	7.58395e+07	7.34885e+07	8.0124e+07	5.83595e+07	7.8439e+07
UDP-N-acetyl-alpha-D-glucosamine/UDP-N-acetyl-alpha-D-galactosamine	C17H27N3O17P2	606.074	4.3215e+07	7.43327e+07	8.85492e+07	7.99061e+07	5.36661e+07	7.16131e+07	8.62863e+07	6.57711e+07	8.26963e+07	7.45151e+07	7.22877e+07	5.85417e+07	6.14642e+07	6.38076e+07	7.38508e+07
2-Hydroxyglutarate	C5H8O5	147.03	4.66315e+07	5.94652e+07	6.35071e+07	6.11584e+07	4.98271e+07	5.92696e+07	6.68147e+07	6.61857e+07	6.67167e+07	6.67341e+07	6.2988e+07	5.91931e+07	5.94688e+07	6.48861e+07	6.0495e+07
myristate	C14H28O2	227.202	4.20833e+07	5.94273e+07	5.78597e+07	5.29444e+07	5.36477e+07	6.00992e+07	5.97092e+07	5.41319e+07	6.13945e+07	5.09732e+07	5.8659e+07	5.26591e+07	5.39495e+07	7.5483e+07	6.35215e+07
creatinine	C4H7N3O	114.066	6.353e+07	6.15805e+07	6.647e+07	5.78735e+07	5.7704e+07	5.73584e+07	5.70784e+07	5.79006e+07	5.62015e+07	5.81711e+07	5.80588e+07	5.93141e+07	5.9354e+07	5.81639e+07	5.83096e+07
coumarin	C9H6O2	147.044	2.92424e+07	6.0204e+07	6.51509e+07	5.98077e+07	4.39257e+07	5.28616e+07	5.5677e+07	4.45787e+07	5.59798e+07	4.88336e+07	5.27057e+07	4.19969e+07	4.77295e+07	5.28939e+07	5.39992e+07
L-alanine	C3H7NO2	90.055	3.2542e+07	4.5123e+07	4.54185e+07	4.39211e+07	3.10029e+07	4.17279e+07	4.59769e+07	3.95467e+07	4.54728e+07	4.26416e+07	4.89337e+07	4.27372e+07	4.75254e+07	4.07706e+07	4.70547e+07
fumarate	C4H4O4	115.004	1.92256e+07	2.41405e+07	2.84724e+07	2.48066e+07	1.92403e+07	3.05113e+07	3.44597e+07	3.18817e+07	3.25229e+07	3.05721e+07	4.79021e+07	3.81151e+07	4.25645e+07	4.72264e+07	4.55835e+07
GSSG	C20H32N6O12S2	613.159	816180	1.82887e+06	2.19089e+06	1.93861e+06	1.24266e+06	1.30778e+07	1.51362e+07	1.20331e+07	1.66783e+07	1.41318e+07	4.11807e+07	4.03421e+07	4.0084e+07	5.0396e+07	4.47481e+07
butyryl carnitine	C11H21NO4	232.154	8.44576e+06	1.39305e+07	1.43859e+07	1.40753e+07	1.01072e+07	1.57172e+07	1.93291e+07	1.45572e+07	1.66566e+07	1.55317e+07	4.27725e+07	3.56561e+07	3.67365e+07	4.12748e+07	4.27812e+07
C5H10O5(6)	C5H10O5	149.046	3.65439e+07	4.3511e+07	4.77061e+07	4.41637e+07	3.71876e+07	4.0117e+07	4.2648e+07	3.78274e+07	4.24697e+07	4.10344e+07	4.06228e+07	3.58587e+07	3.63313e+07	4.09877e+07	3.79344e+07
adenine	C5H5N5	136.062	3.79142e+07	3.17624e+07	3.58728e+07	2.94019e+07	2.93091e+07	3.72668e+07	3.02624e+07	2.71675e+07	4.08382e+07	3.92463e+07	3.71416e+07	4.01478e+07	3.6773e+07	3.71594e+07	3.74086e+07
isoputreanine/putreanine	C7H16N2O2	161.128	1.67507e+07	3.62124e+07	4.04472e+07	3.63065e+07	3.47829e+07	1.89576e+07	3.69049e+07	4.01139e+07	3.75897e+07	3.63465e+07	2.7407e+07	4.02784e+07	4.10791e+07	3.97407e+07	3.83924e+07
L-threonate	C4H8O5	135.03	1.95797e+07	2.5785e+07	2.78211e+07	2.47382e+07	1.99369e+07	2.68297e+07	3.1778e+07	2.68808e+07	3.07954e+07	2.69668e+07	4.07017e+07	3.37385e+07	3.4215e+07	3.85818e+07	3.78752e+07
5-guanidino-2-oxopentanoic acid	C6H11N3O3	174.087	6.43644e+07	5.84775e+07	4.73056e+07	5.81937e+07	7.09893e+07	5.37673e+07	4.49908e+07	5.68301e+07	4.96827e+07	5.75575e+07	3.48596e+07	4.43642e+07	4.30407e+07	2.41392e+07	2.94406e+07
NAD+	C21H27N7O14P2	664.116	2.06853e+07	3.07471e+07	3.38756e+07	3.0741e+07	2.40217e+07	3.27652e+07	3.76327e+07	3.07797e+07	3.54469e+07	3.00184e+07	3.63875e+07	2.95243e+07	3.32148e+07	3.63517e+07	3.54964e+07
D-Glucosamine	C6H13NO5	180.087	2.35828e+07	3.90698e+07	4.67189e+07	4.18329e+07	3.47126e+07	4.25706e+07	3.51818e+07	3.53786e+07	3.64497e+07	3.38821e+07	3.31887e+07	3.25701e+07	3.15998e+07	3.62418e+07	3.51118e+07
dopaminochrome	C8H7NO2	150.055	3.89761e+07	4.22608e+07	4.26293e+07	4.24282e+07	3.7036e+07	3.77947e+07	3.62239e+07	3.1547e+07	3.64882e+07	3.43978e+07	3.34228e+07	3.11056e+07	3.45499e+07	3.39342e+07	3.36826e+07
Pyridoxal	C8H9NO3	168.066	3.59862e+07	3.96896e+07	3.9758e+07	3.88015e+07	3.36406e+07	3.52837e+07	3.30303e+07	2.93138e+07	3.27136e+07	3.16127e+07	3.16568e+07	2.79098e+07	3.14879e+07	3.10804e+07	3.116e+07
N-acetylneuraminic acid	C11H19NO9	310.113	1.86761e+07	3.17166e+07	2.91802e+07	2.32056e+07	1.5312e+07	4.57466e+07	3.78505e+07	3.01138e+07	2.90907e+07	2.00446e+07	4.03316e+07	3.59976e+07	2.93984e+07	1.93874e+07	2.71989e+07
G6P/F6P	C6H13O9P	259.022	1.29053e+07	1.84611e+07	2.18563e+07	17840409	1.23826e+07	2.37836e+07	2.40288e+07	2.24029e+07	2.20131e+07	2.15372e+07	3.48947e+07	2.18413e+07	2.87786e+07	2.18935e+07	3.01685e+07
itaconate/Mesaconate	C5H6O4	129.019	1.75547e+07	2.51031e+07	2.74328e+07	2.56051e+07	2.01279e+07	2.51205e+07	2.85095e+07	2.54551e+07	2.84614e+07	2.64878e+07	2.84827e+07	2.37118e+07	2.40266e+07	2.91403e+07	2.59355e+07
acetylcholine/4-(trimethylammonio)butanoate	C7H15NO2	146.118	2.38288e+07	3.23115e+07	3.65186e+07	3.49136e+07	2.80111e+07	3.33373e+07	3.92507e+07	3.62579e+07	3.73687e+07	3.78735e+07	2.92087e+07	2.41741e+07	2.47651e+07	2.72804e+07	2.49808e+07
caprate	C10H20O2	171.139	1.89539e+07	2.56612e+07	2.7558e+07	2.71014e+07	2.47179e+07	2.56262e+07	2.68727e+07	2.58762e+07	2.80126e+07	2.72134e+07	2.40961e+07	2.37087e+07	2.51622e+07	2.97587e+07	2.66415e+07
UDP-D-glucose/UDP-D-galactose	C15H24N2O17P2	565.048	1.03788e+07	1.47573e+07	1.75179e+07	1.5807e+07	1.18558e+07	1.66929e+07	1.91907e+07	1.49515e+07	1.91423e+07	1.81402e+07	2.82126e+07	2.32601e+07	2.37155e+07	2.47468e+07	2.83746e+07
Ornithine	C5H12N2O2	133.097	2.29014e+07	2.89735e+07	3.20801e+07	2.86254e+07	2.31317e+07	2.23783e+07	2.5708e+07	2.38421e+07	2.71177e+07	2.49917e+07	2.78153e+07	2.27407e+07	2.42296e+07	2.64103e+07	2.54361e+07
nonanoate	C9H18O2	157.123	1.85002e+07	2.22406e+07	2.40439e+07	2.09015e+07	2.55655e+07	2.3732e+07	2.13574e+07	2.3024e+07	2.94914e+07	2.1711e+07	2.4095e+07	2.38312e+07	2.40825e+07	2.78452e+07	2.45825e+07
linoleic acid/linoelaidic acid (all trans C18:2)/octadecadienoate (n-C18:2)	C18H32O2	279.233	2.36716e+07	3.5173e+07	3.52946e+07	3.26688e+07	2.49728e+07	3.13166e+07	2.89254e+07	2.64104e+07	2.99513e+07	2.79184e+07	2.50432e+07	1.9448e+07	2.19286e+07	2.81172e+07	2.38159e+07
L-Iditol/D-glucitol/galactitol	C6H14O6	181.072	1.95103e+07	3.09944e+07	3.35931e+07	3.31098e+07	2.3454e+07	2.92841e+07	3.75168e+07	2.66004e+07	3.46807e+07	3.23632e+07	2.34881e+07	2.22934e+07	2.05808e+07	23816079	2.25358e+07
palmitoleate	C16H30O2	253.217	2.10722e+07	3.43498e+07	3.15612e+07	2.85597e+07	2.16056e+07	2.59354e+07	2.56904e+07	2.36681e+07	2.76124e+07	2.49764e+07	1.8784e+07	1.77836e+07	1.87732e+07	3.17784e+07	2.10916e+07
arachidonic acid	C20H32O2	303.233	3.12236e+07	4.38801e+07	4.69466e+07	4.15576e+07	3.03127e+07	3.8433e+07	3.26363e+07	3.26882e+07	3.65784e+07	3.57066e+07	1.98098e+07	1.93558e+07	2.13007e+07	2.19991e+07	2.10901e+07
laurate	C12H24O2	199.17	1.44133e+07	1.89986e+07	1.95834e+07	1.85852e+07	1.83971e+07	1.69582e+07	1.76142e+07	1.74811e+07	1.88397e+07	1.72051e+07	1.75932e+07	1.53964e+07	1.75887e+07	2.85939e+07	1.92111e+07
pentadecanoate	C15H30O2	241.217	1.25786e+07	2.01533e+07	1.77438e+07	1.51229e+07	1.5955e+07	1.77312e+07	1.83388e+07	1.52873e+07	1.86765e+07	1.47205e+07	1.72015e+07	1.50134e+07	1.47699e+07	2.72322e+07	1.8165e+07
Xanthine	C5H4N4O2	151.026	1.74128e+07	7.93905e+06	7.27454e+06	5.11287e+06	1.23068e+07	8.30539e+06	4.97105e+06	5.81076e+06	5.07554e+06	7.0713e+06	5.18359e+06	5.08303e+06	5.63382e+06	4.83129e+06	6.66051e+07
5-Methylthioadenosine	C11H15N5O3S	298.097	9.0625e+06	9.04984e+06	1.06729e+07	1.01073e+07	8.52759e+06	1.04108e+07	1.12454e+07	1.07128e+07	1.24654e+07	1.31844e+07	1.93652e+07	1.6581e+07	1.67707e+07	1.45307e+07	1.91818e+07
adenosine	C10H13N5O4	268.104	1.51611e+07	5.90076e+06	1.04468e+07	1.48756e+07	1.15941e+07	1.92231e+07	7.26502e+06	1.16735e+07	1.23133e+07	1.19388e+07	1.01381e+07	1.78074e+07	2.27585e+07	2.30333e+07	9.58967e+06
glutaryl carnitine	C12H21NO6	276.144	1.10756e+07	2.23953e+07	2.63649e+07	1.93897e+07	1.36134e+07	3.44101e+07	2.67929e+07	2.35376e+07	2.41671e+07	1.46364e+07	1.76535e+07	1.65526e+07	1.5025e+07	1.24235e+07	1.85262e+07
docosahexaenoate(DHA)	C22H32O2	327.233	1.36318e+07	2.14819e+07	2.32733e+07	2.11926e+07	1.41653e+07	1.83822e+07	1.7755e+07	1.71551e+07	1.90259e+07	1.79649e+07	1.55102e+07	1.29776e+07	1.52366e+07	1.67709e+07	1.66801e+07
margarate	C17H34O2	269.249	1.05028e+07	1.53374e+07	1.60139e+07	1.23822e+07	1.34168e+07	1.54566e+07	1.47623e+07	1.33333e+07	1.59196e+07	1.24707e+07	1.63475e+07	1.37725e+07	1.23096e+07	1.69135e+07	1.61031e+07
L-serine	C3H7NO3	106.05	1.42671e+06	2.27499e+06	1.93981e+06	1.76493e+06	2.03764e+06	1.4098e+06	1.66885e+06	1.69626e+06	1.84678e+06	1.54102e+06	1.36085e+07	1.24085e+07	1.26823e+07	1.51564e+07	1.28951e+07
phenylacetate/(4-hydroxyphenyl)acetaldehyde	C8H8O2	135.045	8.61324e+06	1.03534e+07	1.2244e+07	1.23191e+07	1.21411e+07	1.14289e+07	1.22637e+07	1.07749e+07	1.18218e+07	1.36076e+07	1.14437e+07	1.02425e+07	1.00759e+07	1.13679e+07	1.1768e+07
cis-aconitate	C6H6O6	173.009	3.16192e+06	6.65056e+06	7.08772e+06	6.39853e+06	4.39452e+06	6.77704e+06	9.16595e+06	6.57141e+06	8.85085e+06	8.18377e+06	1.11179e+07	9.34528e+06	8.49503e+06	1.2244e+07	1.06992e+07
3-Deoxy-D-glycero-D-galacto-2-nonulosonic acid	C9H16O9	267.072	1.29386e+07	1.31757e+07	1.38484e+07	1.17054e+07	1.2535e+07	1.43684e+07	1.18369e+07	1.23841e+07	1.15388e+07	1.18253e+07	1.06591e+07	9.46252e+06	9.88925e+06	1.08389e+07	1.04066e+07
Taurodeoxycholic acid/taurochenodeoxycholate	C26H45NO6S	498.289	7.46498e+06	1.30805e+07	1.49897e+07	1.28139e+07	1.05785e+07	1.12969e+07	1.09016e+07	9.72835e+06	1.15911e+07	1.14513e+07	1.00589e+07	8.87993e+06	1.0056e+07	1.0078e+07	1.15404e+07
cytosine	C4H5N3O	112.051	6.95001e+06	6.89789e+06	5.93354e+06	6.86531e+06	6.82687e+06	6.99236e+06	7.77288e+06	7.05435e+06	8.80471e+06	7.63196e+06	1.77004e+07	7.97395e+06	7.67321e+06	7.02403e+06	8.81982e+06
uracil	C4H4N2O2	111.02	1.04096e+07	1.04699e+07	1.10232e+07	1.01334e+07	9.84488e+06	1.07161e+07	1.074e+07	1.00539e+07	1.04878e+07	1.02244e+07	1.04203e+07	9.48258e+06	9.47529e+06	9.39091e+06	9.30361e+06
Hypoxanthine	C5H4N4O	135.031	1.37927e+06	1.52492e+06	2.0299e+06	1.66568e+06	1.33706e+06	1.95994e+06	1.61903e+06	1.58102e+06	2.89286e+06	1.5617e+06	2.24156e+06	1.68929e+06	2.01737e+06	2.33754e+06	3.8766e+07
clupanodonic acid/docosa-4,7,10,13,16-pentaenoic acid	C22H34O2	329.249	1.07278e+07	1.58087e+07	17010074	1.57539e+07	1.06878e+07	1.44701e+07	13322138	1.26016e+07	1.37156e+07	1.4008e+07	9.02329e+06	8.47413e+06	9.52747e+06	9.90336e+06	9.76257e+06
Ureidopropionic acid/Glycyl-glycine	C4H8N2O3	133.061	1.38814e+07	1.78668e+07	2.00157e+07	1.84425e+07	1.4592e+07	1.67366e+07	1.93206e+07	1.62139e+07	1.83788e+07	1.72458e+07	9.49491e+06	8.00561e+06	9.13154e+06	1.002e+07	9.02075e+06
L-asparagine	C4H8N2O3	133.061	1.347e+07	1.73049e+07	1.95026e+07	1.79777e+07	1.41551e+07	1.61661e+07	1.86527e+07	1.56637e+07	1.77996e+07	1.6735e+07	9.39098e+06	7.79837e+06	8.91291e+06	9.86823e+06	8.87509e+06
fructoseglycine	C8H15NO7	236.078	1.27348e+06	3.68413e+06	2.05164e+06	1.71914e+06	8.1745e+06	8.0076e+06	6.31641e+06	5.37056e+06	5.84419e+06	3.87769e+06	5.72561e+06	5.09498e+06	4.38007e+06	1.8235e+07	1.07664e+07
L-2-aminoadipate	C6H11NO4	160.062	2.57815e+06	5.11468e+06	5.58707e+06	4.84028e+06	3.61338e+06	5.49389e+06	6.34341e+06	5.05985e+06	5.76912e+06	5.33237e+06	1.00096e+07	7.74194e+06	7.80702e+06	9.06386e+06	8.85135e+06
oxalatosuccinate	C6H6O7	189.004	5.56236e+06	9.76894e+06	1.18384e+07	9.7089e+06	6.42333e+06	9.84383e+06	1.01839e+07	7.74739e+06	9.68364e+06	8.44857e+06	9.26988e+06	6.97481e+06	7.28609e+06	1.0026e+07	9.07295e+06
Propionic acid	C3H6O2	73.0295	8.07514e+06	8.2959e+06	7.9902e+06	8.54213e+06	8.75368e+06	8.29438e+06	8.32891e+06	8.71718e+06	8.41013e+06	8.05405e+06	8.40594e+06	8.89717e+06	8.49136e+06	8.29903e+06	8.37882e+06
(-)-Salsolinol/NN-dimethyldopaminequinone-1	C10H13NO2	180.102	6.22388e+06	1.01925e+07	1.08695e+07	9.93897e+06	7.18619e+06	7.99307e+06	9.31065e+06	8.54506e+06	8.49151e+06	7.786e+06	8.75035e+06	7.95604e+06	8.51255e+06	7.95386e+06	8.90468e+06
S-(2-Methylpropanoyl)-dihydrolipoamide	C12H23NO2S2	278.124	9.17701e+06	2.0696e+07	2.14628e+07	1.33898e+07	6.01102e+06	2.828e+07	2.20094e+07	1.2208e+07	1.31124e+07	6.71452e+06	1.44018e+07	8.60918e+06	7.37751e+06	3.61147e+06	6.27701e+06
succinyl carnitine	C11H19NO6	262.129	6.52404e+06	1.12739e+07	1.20478e+07	9.73272e+06	7.15362e+06	1.71826e+07	1.23984e+07	1.2376e+07	1.16511e+07	7.57427e+06	8.82239e+06	8.87309e+06	7.82082e+06	5.55522e+06	8.87649e+06
N6N6N6-Trimethyl-L-lysine	C9H20N2O2	189.16	7.84682e+06	1.0463e+07	1.17013e+07	1.05795e+07	7.59549e+06	9.6877e+06	1.10336e+07	9.22029e+06	1.06759e+07	9.7227e+06	8.60315e+06	7.10612e+06	7.42043e+06	8.79145e+06	7.81628e+06
3-Hydroxybutyric acid	C4H8O3	103.04	8.98511e+06	8.08896e+06	8.03166e+06	7.82279e+06	7.80006e+06	8.96247e+06	8.09311e+06	7.39494e+06	7.49522e+06	7.50864e+06	8.36507e+06	7.41786e+06	7.42224e+06	8.07891e+06	7.46718e+06
L-xylonate/L-lyxonate	C5H10O6	165.04	7.24742e+06	7.09774e+06	6.82456e+06	6.32062e+06	7.07899e+06	6.98238e+06	8.11537e+06	7.03409e+06	1.12794e+07	6.48699e+06	7.92967e+06	6.82303e+06	6.50763e+06	8.62296e+06	7.09078e+06
Adrenaline/L-Normetanephrine	C9H13NO3	184.097	4.39931e+06	6.57504e+06	7.54214e+06	6.94981e+06	5.71679e+06	6.53057e+06	7.8437e+06	6.64926e+06	7.4952e+06	6.60125e+06	7.45131e+06	6.65301e+06	6.89736e+06	7.265e+06	7.76878e+06
2-Ketobutyric acid	C4H6O3	101.024	9.51788e+06	7.99988e+06	6.90985e+06	8.27702e+06	8.99116e+06	9.14966e+06	8.32455e+06	8.41917e+06	8.05454e+06	8.19521e+06	7.3054e+06	7.42099e+06	6.81245e+06	6.74728e+06	7.54096e+06
N-acetyl-L-glutamate	C7H11NO5	188.056	3.09376e+06	6.31033e+06	6.34807e+06	5.95933e+06	4.28975e+06	6.41692e+06	7.13003e+06	5.86481e+06	6.53655e+06	5.68157e+06	7.56188e+06	6.60099e+06	5.87419e+06	8.03235e+06	6.94016e+06
glycochenodeoxycholate	C26H43NO5	448.307	5.47303e+06	8.61759e+06	9.89948e+06	8.03888e+06	6.32914e+06	7.72147e+06	8.04993e+06	6.56393e+06	8.49736e+06	7.97123e+06	7.11976e+06	6.37944e+06	6.75092e+06	6.97774e+06	7.24149e+06
C4H9NO2(4)	C4H9NO2	104.071	6.3541e+06	6.60446e+06	6.37251e+06	6.38349e+06	5.41188e+06	7.2651e+06	6.61592e+06	5.95687e+06	6.66346e+06	5.67508e+06	7.21568e+06	6.40447e+06	6.82514e+06	7.27203e+06	6.25119e+06
phenylacetaldehyde	C8H8O	121.065	3.91878e+06	7.88962e+06	8.6311e+06	7.47922e+06	5.60384e+06	6.79116e+06	6.95953e+06	5.98145e+06	7.35297e+06	6.24824e+06	7.15037e+06	5.4746e+06	6.394e+06	6.98691e+06	7.36167e+06
(R)-mevalonate	C6H12O4	149.081	6.85996e+06	8.40089e+06	9.51337e+06	8.47165e+06	7.28897e+06	8.16432e+06	7.71818e+06	7.65232e+06	8.0565e+06	7.96544e+06	6.97011e+06	6.40077e+06	6.28233e+06	6.81546e+06	6.54024e+06
8,11,14-Eicosatrienoic acid (DGLA)	C20H34O2	305.249	7.99415e+06	1.1e+07	1.20292e+07	1.10395e+07	8.11449e+06	9.48697e+06	9.14957e+06	8.71096e+06	9.71299e+06	9.30252e+06	6.54082e+06	5.63612e+06	6.21277e+06	6.36067e+06	6.50634e+06
citr_L[e]	C6H13N3O3	176.103	6.97334e+06	9.03037e+06	1.07413e+07	8.01954e+06	7.56856e+06	9.03531e+06	8.56409e+06	8.21558e+06	9.50297e+06	9.04295e+06	6.17514e+06	5.2224e+06	5.86312e+06	7.90288e+06	5.91596e+06
Azelaic acid	C9H16O4	187.098	1.79321e+06	4.819e+06	3.66329e+06	3.68219e+06	4.52507e+06	4.48065e+06	3.63486e+06	3.3726e+06	9.59689e+06	4.3539e+06	4.82543e+06	2.33103e+06	3.5713e+06	1.65781e+07	3.67231e+06
L-cysteate	C3H7NO5S	167.997	3.76782e+06	5.39768e+06	5.50944e+06	5.09286e+06	3.78139e+06	2.61904e+06	4.254e+06	3.73016e+06	5.45168e+06	5.38372e+06	7.78545e+06	4.62037e+06	5.70956e+06	7.58439e+06	5.09124e+06
propionyl-carnitine	C10H19NO4	218.139	3.04623e+06	4.66717e+06	5.10208e+06	4.86927e+06	3.24329e+06	5.41511e+06	5.83926e+06	5.08787e+06	5.97685e+06	4.94787e+06	6.96306e+06	5.0838e+06	5.90714e+06	6.05382e+06	6.274e+06
7,9-dihydro-1H-purine-2688(3H)-trione	C5H4N4O3	167.021	1.00572e+06	1.91167e+06	1.95654e+06	1.87482e+06	1.34987e+06	1.38299e+06	2.07967e+06	1.65905e+06	1.8562e+06	1.98618e+06	3.90406e+06	2.7097e+06	2.94465e+06	3.65963e+06	1.56381e+07
omega hydroxy hexadecanoate (n-C16:0)	C16H32O3	271.228	4.46986e+06	7.09979e+06	1.15629e+07	6.14779e+06	5.21957e+06	9.22431e+06	4.74207e+06	7.04819e+06	7.3231e+06	7.20452e+06	5.30344e+06	4.66761e+06	6.39765e+06	6.5055e+06	5.81304e+06
anthranilate	C7H7NO2	138.055	4.67867e+06	7.2291e+06	7.83818e+06	7.50811e+06	5.67899e+06	6.55946e+06	7.73062e+06	6.13685e+06	7.89921e+06	6.92776e+06	5.9232e+06	5.29387e+06	5.58276e+06	5.43612e+06	6.15287e+06
N-Carbamoyl-L-aspartate	C5H8N2O5	175.036	700963	1.29701e+06	1.2825e+06	1.38734e+06	1.08454e+06	1.57292e+06	1.88758e+06	1.34897e+06	1.99964e+06	1.53433e+06	5.67589e+06	4.80839e+06	4.3472e+06	6.66315e+06	6.13825e+06
5-Methoxyindoleacetate	C11H11NO3	204.067	4.17572e+06	6.07529e+06	6.61009e+06	6.25603e+06	4.87975e+06	5.40906e+06	5.85027e+06	5.1078e+06	6.0923e+06	5.73646e+06	5.62127e+06	4.75607e+06	5.06985e+06	5.91203e+06	5.82757e+06
N-Methylethanolamine phosphate	C3H10NO4P	156.042	2.68979e+06	4.05318e+06	4.35617e+06	4.27379e+06	3.18601e+06	3.86721e+06	5.39206e+06	4.59336e+06	4.90763e+06	4.91137e+06	5.85453e+06	4.93448e+06	4.95857e+06	5.51971e+06	5.50737e+06
Phosphodimethylethanolamine	C4H12NO4P	170.058	1.82073e+06	3.59736e+06	3.50168e+06	3.68295e+06	2.59584e+06	3.5866e+06	4.61827e+06	3.6522e+06	4.25727e+06	3.77969e+06	5.76673e+06	4.59337e+06	4.79518e+06	5.70531e+06	5.26504e+06
Dihydroxyacetone phosphate	C3H7O6P	168.991	1.46914e+06	2.70681e+06	2.68807e+06	3.24397e+06	2.03698e+06	2.20814e+06	4.2788e+06	2.49423e+06	3.94749e+06	3.78766e+06	4.8e+06	4.35013e+06	4.12903e+06	6.72303e+06	5.96482e+06
4-pyridoxate	C8H9NO4	182.046	4.59568e+06	5.04101e+06	5.12984e+06	4.574e+06	4.05587e+06	5.55001e+06	4.83634e+06	4.81953e+06	4.9503e+06	4.55732e+06	5.11156e+06	4.7526e+06	4.66171e+06	4.76407e+06	5.00807e+06
glycine	C2H5NO2	76.0393	831484	1.18976e+06	390551	518663	4.72943e+06	2.15829e+06	4.7051e+06	3.21311e+06	2.68363e+06	1.92128e+06	2.34325e+06	2.0204e+06	2.55233e+06	1.05774e+07	6.78431e+06
L-kynurenine/Formyl-5-hydroxykynurenamine	C10H12N2O3	209.092	2.90493e+06	6.51782e+06	7.81822e+06	5.76439e+06	3.95114e+06	5.16452e+06	5.60326e+06	4.97261e+06	4.62486e+06	3.85401e+06	5.53826e+06	3.93276e+06	4.54608e+06	4.48399e+06	5.21354e+06
Methionine sulfoxide	C5H11NO3S	166.053	4.62394e+06	5.50611e+06	5.93096e+06	5.04107e+06	4.93227e+06	5.23134e+06	5.45017e+06	5.5225e+06	5.73455e+06	5.60504e+06	5.1106e+06	4.83905e+06	4.2691e+06	4.4416e+06	4.45568e+06
adrenochrome/N-benzoylglycinate	C9H9NO3	178.051	3.64773e+06	4.79165e+06	5.04947e+06	4.75161e+06	4.12834e+06	4.61781e+06	4.70469e+06	4.35842e+06	4.93251e+06	4.65696e+06	4.96371e+06	4.26186e+06	4.47126e+06	4.42846e+06	4.61076e+06
L-cysteinylglycine	C5H10N2O3S	179.048	16959.2	45236.2	40498.4	121484	22791.1	53438	686640	347622	364213	650115	5.81564e+06	4.06665e+06	4.7405e+06	3.37398e+06	4.71558e+06
sphingosine/(2S)-1-hydroxy-3-oxooctadecan-2-aminium	C18H37NO2	300.29	3.89141e+06	3.96459e+06	4.81707e+06	4.20993e+06	3.23792e+06	3.91621e+06	4.17613e+06	3.73998e+06	3.72979e+06	3.96023e+06	5.86379e+06	4.55685e+06	4.20971e+06	3.62732e+06	4.39483e+06
Guanine	C5H5N5O	152.057	2.26234e+06	1.78514e+06	1.42217e+06	1.70944e+06	2.07882e+06	2.06719e+06	1.97772e+06	2.10986e+06	1.89896e+06	1.95571e+06	2.12615e+06	2.09221e+06	2.07899e+06	1.61732e+06	1.4077e+07
ribose-phosphate	C5H11O8P	229.012	3.8281e+06	5.04149e+06	6.01725e+06	5.28182e+06	3.95425e+06	5.38103e+06	6.19441e+06	5.42857e+06	6.58898e+06	7.2101e+06	4.72814e+06	3.84373e+06	4.21264e+06	4.53285e+06	4.61603e+06
Glycerol 3-phosphate	C3H9O6P	171.006	3.40622e+06	5.2694e+06	6.05126e+06	5.36345e+06	3.63534e+06	4.04717e+06	4.5347e+06	3.60866e+06	4.53591e+06	3.82279e+06	4.76272e+06	3.52825e+06	3.6802e+06	4.37423e+06	4.62881e+06
UMP	C9H13N2O9P	323.029	1.71846e+06	2.36369e+06	3.03074e+06	2.59289e+06	2.02836e+06	4.12534e+06	3.23241e+06	3.27765e+06	3.83788e+06	3.24434e+06	3.90354e+06	4.34634e+06	3.32079e+06	3.70115e+06	3.75924e+06
CMP-N-acetyl-beta-neuraminate	C20H31N4O16P	615.155	33107.3	1000	49298.2	58835.5	11221.8	910838	1.07227e+06	756695	1.07842e+06	929417	3.6001e+06	3.23397e+06	3.37998e+06	4.39606e+06	3.68187e+06
fructosyllysine	C12H24N2O7	307.151	2.17177e+06	4.29044e+06	4.8434e+06	3.47117e+06	2.56021e+06	7.18039e+06	4.93878e+06	4.97673e+06	4.56773e+06	2.89192e+06	3.5827e+06	3.43278e+06	2.87678e+06	4.09346e+06	3.6556e+06
S-adenosyl-L-methionine	C15H22N6O5S	399.145	1.85484e+06	1.74549e+06	1.3003e+06	1.83198e+06	1.89567e+06	1.86285e+06	2.59628e+06	2.36524e+06	2.17093e+06	2.45431e+06	3.59887e+06	4.01926e+06	4.00387e+06	2.68748e+06	3.05886e+06
N(2)-acetyl-L-ornithine	C7H14N2O3	175.108	5.36427e+06	5.35355e+06	5.03277e+06	4.97365e+06	5.04744e+06	6.01545e+06	4.68148e+06	5.41005e+06	4.69908e+06	4.35456e+06	3.4009e+06	3.73527e+06	3.69764e+06	2.88475e+06	3.16378e+06
3-Keto-beta-D-galactose/L-Gulonolactone	C6H10O6	177.04	3.95726e+06	4.12981e+06	4.64453e+06	3.86328e+06	3.02416e+06	3.94271e+06	3.97366e+06	3.23671e+06	4.32181e+06	3.38529e+06	3.984e+06	3.11886e+06	3.2201e+06	3.58783e+06	2.84764e+06
methyl indole-3-acetate	C11H11NO2	190.086	2.62971e+06	4.33614e+06	4.39434e+06	3.80238e+06	2.93868e+06	3.44569e+06	3.87655e+06	3.39491e+06	3.38862e+06	3.09891e+06	3.31459e+06	2.99859e+06	3.01276e+06	3.32351e+06	3.33002e+06
Hypotaurine	C2H7NO2S	108.012	1.65942e+06	1.86031e+06	1.98575e+06	1.8656e+06	1.63896e+06	1.627e+06	2.21272e+06	2.08013e+06	2.08899e+06	2.28013e+06	3.33254e+06	2.83947e+06	3.35272e+06	3.12475e+06	3.25185e+06
C6H11NO3(4)	C6H11NO3	146.081	1.61197e+06	2.40868e+06	3.11941e+06	2.52519e+06	1.97252e+06	2.54416e+06	2.84123e+06	2.32558e+06	2.67841e+06	2.41314e+06	2.27388e+06	2.13999e+06	2.2073e+06	5.30026e+06	3.15469e+06
3-dehydro-L-gulonate/D-glucuronate/L-iduronate	C6H10O7	193.035	2.41707e+06	2.36065e+06	2.44592e+06	2.34672e+06	2.29474e+06	2.92082e+06	2.4301e+06	2.58941e+06	2.89983e+06	2.46867e+06	3.37084e+06	2.5886e+06	2.90171e+06	3.07501e+06	3.12992e+06
AMP	C10H14N5O7P	346.056	1.37965e+06	1.80639e+06	2.36668e+06	2.26618e+06	1.60679e+06	2.5349e+06	2.49405e+06	2.00195e+06	3.54968e+06	3.30293e+06	3.40562e+06	2.77688e+06	2.43688e+06	2.88307e+06	3.24642e+06
spermidine dialdehyde-2	C7H13NO2	144.102	2.37735e+06	2.85314e+06	2.51768e+06	2.73969e+06	2.77279e+06	2.52775e+06	2.53616e+06	2.57769e+06	3.01912e+06	2.36599e+06	2.7184e+06	2.63947e+06	3.14023e+06	2.89461e+06	2.69618e+06
4-Hydroxyphenylacetate/2-Hydroxyphenylacetate/3,4-Dihydroxyphenylacetaldehyde	C8H8O3	151.04	2.39781e+06	1.85215e+06	2.99339e+06	2.28695e+06	2.29976e+06	2.51739e+06	2.41006e+06	2.355e+06	4.02081e+06	2.20545e+06	2.57335e+06	2.48554e+06	3.3991e+06	2.94432e+06	2.44372e+06
C20H30O2(4)	C20H30O2	301.217	2.8381e+06	3.90177e+06	4.22036e+06	3.94621e+06	3.90754e+06	3.48154e+06	3.23392e+06	2.91089e+06	3.55933e+06	3.38143e+06	2.64553e+06	2.08618e+06	2.52619e+06	3.0882e+06	2.59008e+06
9,10-hydroxyoctadec-12(Z)-enoate/12,13-hydroxyoctadec-9(Z)-enoate	C18H34O4	313.238	1.75849e+06	2.30731e+06	5.46621e+06	2.20256e+06	2.08736e+06	4.38667e+06	1.7347e+06	3.38045e+06	3.2606e+06	3.22342e+06	3.32096e+06	1.65983e+06	3.16955e+06	2.57871e+06	1.90157e+06
CDPcholine	C14H26N4O11P2	489.115	1.9172e+06	2.64979e+06	3.22548e+06	2.67585e+06	1.99843e+06	2.53155e+06	2.89343e+06	2.82409e+06	3.03181e+06	2.33354e+06	2.27653e+06	2.18353e+06	2.1414e+06	2.32647e+06	2.76744e+06
Methylisocitric acid/2-methylcitrate	C7H10O7	205.035	1.156e+06	1.32879e+06	1.5904e+06	1.547e+06	1.26663e+06	1.99204e+06	1.9522e+06	1.61174e+06	2.17761e+06	1.55187e+06	2.34516e+06	1.97113e+06	2.25807e+06	2.58882e+06	2.34802e+06
(S)-dihydroorotate	C5H6N2O4	157.025	297275	998415	1.15809e+06	785312	400870	733155	870974	777565	483868	161967	3.22173e+06	1.7359e+06	2.25071e+06	1.60014e+06	2.67232e+06
4-nitrophenolate	C6H5NO3	138.02	1.92636e+06	2.24263e+06	2.19531e+06	2.12153e+06	2.04053e+06	2.28857e+06	1.93335e+06	2.19079e+06	3.2477e+06	2.01792e+06	1.94513e+06	2.174e+06	2.37845e+06	2.66566e+06	1.94052e+06
4-hydroperoxy-2-nonenal	C9H16O3	171.103	1.46639e+06	1.57607e+06	1.68818e+06	1.56521e+06	3.0932e+06	1.65776e+06	1.43493e+06	1.53371e+06	2.20581e+06	1.49985e+06	1.75708e+06	1.4905e+06	1.66867e+06	4565640	1.57014e+06
N(omega)-(L-Arginino)succinate	C10H18N4O6	289.115	1.82034e+06	2.75137e+06	2.95323e+06	2.59332e+06	2.0322e+06	2.64167e+06	3.07614e+06	2.57442e+06	2.94352e+06	2.62741e+06	2.43292e+06	1.94238e+06	2.01477e+06	2.26854e+06	2.24259e+06
Riboflavin	C17H20N4O6	377.146	942032	1.43071e+06	1.16732e+06	1.65079e+06	1.31094e+06	1.15871e+06	1.43293e+06	1.70187e+06	947114	731957	1.37983e+06	1.88215e+06	2.58064e+06	2.8567e+06	2.00356e+06
2-Hydroxybutyric acid	C4H8O3	103.04	2.75051e+06	1.69838e+06	1.17011e+06	1.72211e+06	2.27677e+06	1.9442e+06	1.83008e+06	1.88456e+06	1.68799e+06	1.92047e+06	2.11115e+06	2.29192e+06	2.09422e+06	2.02471e+06	2.11131e+06
kynurenate	C10H7NO3	188.035	1.17634e+06	1.39552e+06	1.43375e+06	1.30646e+06	1.67799e+06	1.37842e+06	1.25169e+06	1.17995e+06	1.45267e+06	1.21076e+06	1.47854e+06	3.04207e+06	1.20856e+06	3.29583e+06	1.4213e+06
thiosulfate	H2O3S2	112.937	1.67882e+06	2.19272e+06	2.29558e+06	2.04024e+06	2.02311e+06	2.46173e+06	2.08322e+06	2.02963e+06	2.43376e+06	1.36678e+06	2.11022e+06	1.6088e+06	1.94529e+06	2.57218e+06	1.73099e+06
tetradecenoate (n-C14:1)	C14H26O2	225.186	1.45324e+06	2.6684e+06	2.07411e+06	2.03535e+06	1.73685e+06	1.9393e+06	2.09513e+06	1.91449e+06	2.24592e+06	1.80991e+06	1.68371e+06	1.68599e+06	1.88119e+06	2.73908e+06	1.93501e+06
5,6-dihydrouracil/L-3-Cyanoalanine	C4H6N2O2	113.036	399600	923150	1.06397e+06	749862	474261	723498	823376	743812	505909	310604	2.5585e+06	1.48595e+06	1.91322e+06	1.33622e+06	2.18929e+06
4-hydroxy-2-nonenal/3,4-epoxynonanal	C9H16O2	155.108	1.49839e+06	1.92929e+06	1.99295e+06	1.8483e+06	1.79165e+06	1.73022e+06	1.72718e+06	1.65352e+06	1.95473e+06	1.67688e+06	1.7126e+06	1.82544e+06	1.84822e+06	2.03195e+06	1.94907e+06
L-arabinitol/xylitol/D-ribitol	C5H12O5	151.061	1.05387e+06	1.55928e+06	1.68474e+06	1.63255e+06	1.25346e+06	1.46758e+06	1.79091e+06	1.68095e+06	1.89102e+06	1.56414e+06	1.96494e+06	1.69442e+06	1.70732e+06	1.95989e+06	1.85529e+06
gama-L-glutamyl-L-alanine/5-L-Glutamyl-L-alanine-1	C8H14N2O5	219.098	261938	1.00964e+06	1.066e+06	898769	714781	954315	1.05811e+06	923292	962575	881504	1.84031e+06	1.39178e+06	1.73575e+06	2.1751e+06	1.82765e+06
inosine	C10H12N4O5	267.073	1.05305e+06	1.22402e+06	2.25521e+06	2.67459e+06	1.11546e+06	4.73727e+06	1.98104e+06	2.04806e+06	2.67568e+06	1.6736e+06	1.95613e+06	1.4064e+06	1.55813e+06	1.99394e+06	2.00573e+06
11'-Carboxy-alpha-chromanol	C16H22O4	277.145	1.12285e+06	2.3277e+06	1.66776e+06	1.70915e+06	1.39966e+06	1.79853e+06	1.87204e+06	1.56212e+06	1.76977e+06	1.61395e+06	1.77621e+06	1.23635e+06	1.46745e+06	2.56363e+06	1.73736e+06
5-Hydroxyindoleacetate	C10H9NO3	192.066	959330	2.39709e+06	2.99e+06	2.28504e+06	1.58973e+06	1.91282e+06	2.18259e+06	1.79534e+06	1.90558e+06	1.50483e+06	2.02361e+06	1.40202e+06	1.74351e+06	1.63702e+06	1.94844e+06
Eicosenoic acid	C20H38O2	309.28	1.84204e+06	2.64228e+06	2.79035e+06	2.26891e+06	2.07183e+06	2.29197e+06	2.16443e+06	2.28613e+06	2.49995e+06	2.13515e+06	2.0796e+06	1.36551e+06	1.28835e+06	1.97883e+06	1.77571e+06
L-palmitoylcarnitine	C23H45NO4	400.342	1.65251e+06	1.96189e+06	2.56346e+06	2.04365e+06	1.33302e+06	1781295	2.20729e+06	1.99613e+06	1.99988e+06	1.78475e+06	2.08106e+06	1.44904e+06	1.68537e+06	1.47415e+06	1.65788e+06
quinolinate	C7H5NO4	166.015	2.36324e+06	1.77824e+06	1.86801e+06	1.75726e+06	1.55957e+06	2.00026e+06	1.74703e+06	1.59679e+06	1.69887e+06	1.63667e+06	1.56717e+06	1.52587e+06	1.49954e+06	1.88931e+06	1.73054e+06
5-methoxytryptophol	C11H13NO2	192.102	1.37418e+06	2.32461e+06	2.40853e+06	2.27869e+06	1.94263e+06	1.62492e+06	1.93051e+06	1.91204e+06	1.85069e+06	1.77683e+06	1.92208e+06	1.7051e+06	1.87383e+06	865781	1.62333e+06
ATP	C10H16N5O13P3	505.988	547925	577443	725732	477766	339654	968232	1.40938e+06	944457	1.7365e+06	1.80041e+06	1.71912e+06	1.87412e+06	1.14505e+06	1.31739e+06	1.72485e+06
Folate	C19H19N7O6	442.147	1.02464e+06	1.79693e+06	2.4707e+06	1.83543e+06	1.36151e+06	1.54366e+06	1.92393e+06	1.5806e+06	1.9225e+06	1.42882e+06	1.83981e+06	1.13708e+06	1.39845e+06	1.39396e+06	1.949e+06
3(S)6(R)-dihydroxy-tetradec-8Z-enoate/3(S)6(S)-dihydroxy-tetradec-8Z-enoate	C14H26O4	257.176	1.24913e+06	1.79368e+06	2.0484e+06	1.69611e+06	1.28896e+06	1.73062e+06	1.52672e+06	1.6412e+06	2.02184e+06	1.71434e+06	1.41476e+06	1.26352e+06	1.60176e+06	1.75998e+06	1.62158e+06
Elaidic carnitine/Vaccenyl carnitine	C25H47NO4	426.358	1.39632e+06	1.55876e+06	2.15308e+06	1.64013e+06	1.32648e+06	1.73503e+06	1.79579e+06	1.50258e+06	1.73812e+06	1.6524e+06	1.75846e+06	1.17679e+06	1.60961e+06	1.36735e+06	1.42612e+06
N2-Formyl-N1-(5-phospho-D-ribosyl)glycinamide	C8H15N2O9P	313.044	148227	172037	295811	280122	136527	756586	777894	836173	801897	691088	1.68056e+06	1.23146e+06	1.33647e+06	1.42491e+06	1.58147e+06
carnosine	C9H14N4O3	225.099	1.13244e+06	1.31297e+06	1.24292e+06	1.36649e+06	1.17813e+06	1.25949e+06	1.34759e+06	1.24369e+06	1.37515e+06	1.51768e+06	1.54128e+06	1.40451e+06	1.39878e+06	1.47994e+06	1.41581e+06
4-hydroxybenzoate/Gentisate aldehyde	C7H6O3	137.024	1.5031e+06	1.43863e+06	1.34722e+06	1.31087e+06	1.04418e+06	1.59136e+06	1.36782e+06	1.41782e+06	1.394e+06	1.09124e+06	1.37805e+06	1.22332e+06	1.37382e+06	1.95405e+06	1.28289e+06
adipic acid	C6H10O4	145.051	1.55403e+06	1.58276e+06	1.3459e+06	1.10987e+06	1.77156e+06	1.42072e+06	1.03732e+06	1.21074e+06	1.87497e+06	1.16809e+06	1.27499e+06	997436	1.3621e+06	2.50916e+06	962705
C18H32O4(3)	C18H32O4	313.237	1.02474e+06	1.81583e+06	4.14795e+06	1.48701e+06	1.51924e+06	3.08803e+06	824896	2.42904e+06	1.74128e+06	1.8685e+06	1.24963e+06	1.10089e+06	2.02197e+06	1.3345e+06	1.21935e+06
ADP	C10H15N5O10P2	426.022	661234	673911	758804	747929	429232	1.24144e+06	1.10397e+06	902214	1.4431e+06	1.59794e+06	1.44319e+06	1.40846e+06	1.11105e+06	1.38497e+06	1.55838e+06
2-aminomuconate	C6H7NO4	156.03	594211	909520	1.02466e+06	956310	663778	1.02355e+06	1.14615e+06	891447	1.06159e+06	989252	1.37813e+06	1.19146e+06	1.16158e+06	1.72967e+06	1.40718e+06
UDP-D-glucuronate	C15H22N2O18P2	579.027	394470	736693	828193	683651	447465	905003	1.26148e+06	730756	1.23585e+06	1.0013e+06	1.34324e+06	1.38122e+06	1.10233e+06	1.06115e+06	1.75222e+06
9(10)-EpOME/12(13)-EpOME	C18H32O3	295.228	1.31587e+06	1.46095e+06	1.27084e+06	1.21956e+06	1.31274e+06	1.61918e+06	1.40039e+06	1.11223e+06	5.34714e+06	1.27405e+06	1.74862e+06	956478	1.04658e+06	2.02424e+06	855741
D-Glucosamine 6-phosphate	C6H14NO8P	258.038	520658	688462	599645	696598	553404	810042	670362	729440	759976	736646	1.41007e+06	1.15365e+06	1.28173e+06	1.35645e+06	1.31865e+06
Cystathionine	C7H14N2O4S	223.075	358982	274138	300650	306313	302652	314809	344763	309155	397212	443538	1.17536e+06	1.29695e+06	1.39664e+06	1.20581e+06	1.24656e+06
Hexadecanedioic acid	C16H30O4	285.207	1.04574e+06	1.36791e+06	3.29108e+06	1.24394e+06	1.23942e+06	2.32819e+06	936417	1.7689e+06	1.83232e+06	1.68545e+06	1.00591e+06	1.0404e+06	1.64269e+06	1.22842e+06	1.35743e+06
C27H44O3(5)	C27H44O3	417.336	1.09739e+06	1.62312e+06	1.93724e+06	1.48144e+06	966400	1.98861e+06	2.22755e+06	2.42035e+06	2.28476e+06	1.58095e+06	1.32098e+06	974222	1.17371e+06	1.54074e+06	1.13323e+06
Methylimidazoleacetic acid	C6H8N2O2	141.066	645004	1.08813e+06	1.10983e+06	1.10344e+06	855168	1.02164e+06	1.08601e+06	900874	1.07601e+06	981135	1.15106e+06	1.21775e+06	967905	1.64452e+06	1.04755e+06
Glycylproline/L-Prolinylglycine	C7H12N2O3	173.092	1.63842e+06	1.89899e+06	1.80166e+06	1.67128e+06	1.88273e+06	1.22958e+06	1.42505e+06	1.27618e+06	1.59632e+06	1.2096e+06	1.40043e+06	949411	1.28556e+06	1.16482e+06	1.17208e+06
2-acetamido-5-oxopentanoate	C7H11NO4	172.062	910068	1.07589e+06	1.12153e+06	1.10858e+06	791197	1.14508e+06	1.19003e+06	1.08077e+06	1.18901e+06	1.13693e+06	1.25983e+06	976184	1.07581e+06	1.1748e+06	1.14897e+06
C20H32O3(12)	C20H32O3	319.228	1.03079e+06	1.50117e+06	1.62119e+06	1.40573e+06	1.03782e+06	1.32393e+06	1.44202e+06	1.17656e+06	1.40809e+06	1.07535e+06	1.21644e+06	929618	1.10597e+06	1.17318e+06	1.07617e+06
N-acetyl-seryl-aspartate	C9H14N2O7	261.073	1.0567e+06	1.31064e+06	1.48171e+06	1.31587e+06	1.13536e+06	983442	1.10185e+06	981375	908311	1.05149e+06	1.0192e+06	907997	1.01982e+06	1.15811e+06	1.23513e+06
phytanic acid/arachidic acid	C20H40O2	311.296	818292	1.04691e+06	1.00378e+06	1.01412e+06	1.16224e+06	1.22403e+06	1.05962e+06	1.06083e+06	1.26035e+06	1.08617e+06	1.69249e+06	1.03845e+06	908467	943527	718422
5-Hydroxyisourate	C5H4N4O4	183.016	486194	682221	742386	736280	552985	599653	584601	514842	568239	606971	630622	559008	542522	566556	2.9451e+06
UDP	C9H14N2O12P2	402.995	436105	658213	853564	658761	450592	824427	1.04256e+06	747547	1.2212e+06	1.09737e+06	1.15772e+06	1.12563e+06	885007	804100	1.25108e+06
D-glycerate	C3H6O4	105.019	1.52345e+06	1.82788e+06	1.76166e+06	1.45528e+06	1.51126e+06	1.04525e+06	1.44359e+06	1.16209e+06	1.66433e+06	1.06356e+06	989709	906744	947442	1.29668e+06	979048
Phosphoenolpyruvate	C3H5O6P	166.975	846182	1.26001e+06	1.15037e+06	1.62167e+06	1.22047e+06	1.1484e+06	1.3987e+06	970901	1.69968e+06	2.40582e+06	833044	1.06944e+06	718468	1.26079e+06	1.12188e+06
N-formylanthranilate/noradrenochrome	C8H7NO3	164.035	1.15594e+06	1.20568e+06	1.2424e+06	1.05055e+06	994378	1.17631e+06	1.1802e+06	1.07913e+06	1.3987e+06	1.0866e+06	1.03722e+06	1.00383e+06	928528	997234	1.00636e+06
taurolithocholate	C26H45NO5S	482.295	698305	1.2934e+06	1.53805e+06	1.32066e+06	950876	1.01259e+06	1.05678e+06	944318	1.20992e+06	1.061e+06	990187	843507	953551	1.06168e+06	1.10152e+06
C27H46O4(3)	C27H46O4	433.332	926133	1.365e+06	2.00109e+06	1.45938e+06	905775	1.81459e+06	1.69239e+06	2.43204e+06	2.32848e+06	1.35763e+06	704615	686884	1.25605e+06	1.22402e+06	809106
4(R)-hydroxy-dodec-6Z-enoate/4(S)-hydroxy-dodec-6Z-enoate	C12H22O3	213.15	656738	622726	1.13598e+06	891942	1.21929e+06	1.01834e+06	728361	789024	1.14596e+06	878477	740590	702311	1.02591e+06	1.30862e+06	853156
CDP-ethanolamine	C11H20N4O11P2	447.068	589125	885677	849014	854898	623753	820814	1.08671e+06	774514	1.15644e+06	830328	966343	823111	765832	894727	897867
6-Phosphogluconic acid	C6H13O10P	275.017	902847	1.29839e+06	1.55389e+06	1.31062e+06	954713	1.40682e+06	1.65789e+06	1.47077e+06	1.85986e+06	2.1836e+06	974948	953280	563342	824984	947299
perillyl aldehyde	C10H14O	151.112	831290	970580	870198	794229	805144	1.17437e+06	713254	866875	1.02564e+06	932205	1.03034e+06	712836	863420	898489	751028
CMP-N-trimethyl-2-aminoethylphosphonate	C14H26N4O10P2	473.12	419083	720341	693520	674315	484818	713414	585747	563405	599747	566666	861603	761840	875909	832748	911561
3-hydroxy-isovaleryl carnitine	C12H23NO5	262.165	437898	616103	370821	433053	507294	628804	679257	651994	612012	735794	971363	847666	898428	709807	792368
L-cysteine	C3H7NO2S	122.027	400420	874876	956850	1.06345e+06	424294	187502	667088	436351	528635	796768	1.11569e+06	642696	850114	774749	801361
L-Alanyl-L-leucine	C9H18N2O3	203.139	612775	853579	1.07748e+06	961853	699825	821567	1.00219e+06	599705	867522	756781	780066	662370	782368	924322	1.03241e+06
3-oxo-10(R)-hydroxy-octadeca-6E8E12Z-trienoate/3-oxo-10(S)-hydroxy-octadeca-6E8E12Z-trienoate	C18H28O4	309.206	476636	1.00584e+06	1.99716e+06	712058	811708	1.47146e+06	580339	1.35148e+06	1.23121e+06	1.10856e+06	892492	532137	1.12757e+06	751628	815605
Sedoheptulose 7-phosphate	C7H15O10P	289.033	549638	757169	988080	845549	595076	1.24231e+06	1.14474e+06	1.08763e+06	1.1769e+06	1.08518e+06	936788	704709	740104	798256	779029
UDP-alpha-D-xylose	C14H22N2O16P2	535.037	258634	497593	671520	558805	410181	567474	684526	582997	671089	600001	853272	747107	715332	732280	874948
D-Erythrose 4-phosphate	C4H9O7P	199.001	720198	747913	949809	834193	684806	1.04504e+06	873133	924009	1.14397e+06	1.22606e+06	882945	662554	813728	473625	830386
ADP-ribose	C15H23N5O14P2	558.064	512315	574610	754583	508080	419008	690936	687141	610194	1.0594e+06	1.35898e+06	516329	914697	732082	786583	553292
IMP	C10H13N4O8P	347.04	159009	266044	387546	574203	274655	1.32952e+06	592223	578142	808450	635786	778357	636034	594524	783445	676275
Cystine	C6H12N2O4S2	241.031	8.21587e+06	6.64529e+06	7.33897e+06	7.26913e+06	8.59584e+06	1.5524e+06	2.13173e+06	2.23788e+06	4.30646e+06	2.97877e+06	977052	457552	828128	831814	347645
D-Glycerate 3-phosphate/D-Glycerate 2-phosphate	C3H7O7P	184.986	465655	615959	664934	705768	456343	641704	678774	534281	824236	1.254e+06	527949	672422	528184	894141	768029
L-fucose/L-Fuculose	C6H12O5	163.061	1.09102e+06	835870	554947	577756	844339	793288	1.09227e+06	696337	909764	827233	678228	571465	482818	866664	595873
dIMP	C10H13N4O7P	331.045	111090	264686	304218	316276	288498	172703	352493	425313	447943	471401	728063	556647	539708	680516	679644
UTP	C9H15N2O15P3	482.961	113924	183905	158540	182420	60493.3	373210	546516	332182	792626	797000	636077	743008	412638	473551	797320
stearoylcarnitine	C25H49NO4	428.373	595775	670148	1.0165e+06	730737	608564	708026	857194	960003	728786	699370	853654	698285	572592	349807	470739
3(S)10(R)-OH-octadeca-6-trans-412-cis-trienoate	C18H30O4	311.222	404732	875414	3.09371e+06	751300	698933	2.21626e+06	201197	1.74657e+06	1.17426e+06	1.29206e+06	528423	341957	1.21598e+06	464422	391579
O-Phospho-L-serine	C3H8NO6P	184.002	158517	285952	239759	310516	324272	327072	567230	545366	452041	492197	559428	584005	596114	534341	553928
2-keto-4-methylthiobutyrate	C5H8O3S	149.027	447060	746498	855311	727498	555251	618724	712949	630169	759945	572377	585729	624374	451934	521270	609459
trans-Hexadec-2-enoyl carnitine	C23H43NO4	398.326	528627	525471	705778	587005	468492	620411	636023	575325	566993	602533	526666	476450	487308	513253	526813
5-Amino-1-(5-Phospho-D-ribosyl)imidazole-4-carboxamide	C9H15N4O8P	337.055	33518.5	38788.3	44269.7	59309.1	36279.8	576817	732012	508555	623241	603224	622492	412532	396123	452397	569660
tiglyl carnitine	C12H21NO4	244.154	266704	370949	405518	348910	317365	383124	444538	345474	387935	369889	542026	443410	454111	522201	475483
naphthalene	C10H8	129.07	354631	371907	512595	416946	565206	687788	437894	438796	353583	452091	535629	365447	582528	518886	407878
trans-caffeate/3-(4-hydroxyphenyl)pyruvate	C9H8O4	179.035	343101	453542	488638	450192	430541	384017	412026	397834	493124	448888	495875	393166	393806	529660	413031
(R)-2-hydroxy-4-methylpentanoate	C6H12O3	131.071	299567	468784	359373	423661	474135	431660	465522	404810	484050	377452	423198	348207	363044	723673	360409
C20H30O4(18)	C20H30O4	333.207	555574	450096	535220	365190	804166	430650	426599	398389	549372	473204	380338	471721	398214	564708	394488
C20H32O4(21)	C20H32O4	335.223	594526	433009	575948	620092	665947	670043	758069	542757	700405	680931	497465	312061	506876	485339	399130
3-hydroxyhexadecenoylcarnitine	C23H43NO5	414.321	26183.6	248003	80995.4	72647	410102	41444.8	102917	46029.7	321658	67426	62534.9	1000	37275.2	1.90924e+06	128281
CMP	C9H14N3O8P	322.045	191105	263507	335969	304950	202862	359898	414448	309231	402616	407664	425602	427267	341021	446647	472528
cytidine	C9H13N3O5	242.078	336768	444562	541058	565844	395461	728529	543737	481325	611664	518599	688681	273278	318317	335314	381758
uridine	C9H12N2O6	243.062	373797	280908	395154	491354	356456	693854	319828	396513	488364	336400	299419	357286	491073	501424	338307
3-Hydroxy-N6N6N6-trimethyl-L-lysine	C9H20N2O3	205.155	340016	479938	531837	451077	356150	455514	475107	402149	491204	424872	453854	362177	342628	365395	375361
15(S)-Hydroxyeicosatrienoic acid	C20H34O3	321.244	246645	449012	486550	427547	236426	409427	543037	424561	549340	392120	361338	326894	369060	444983	385295
ADP-mannose/GDP-L-fucose/ADP alpha-D-glucoside	C16H25N5O15P2	588.075	100039	204168	258357	196960	123602	222862	315219	225666	319163	278968	419149	361222	322534	396776	375691
Sulfate derivative of norepinephrine	C8H11NO6S	248.023	397157	833644	852263	913992	516238	406146	754282	424861	756728	664687	325066	284946	386538	444418	372117
2-deoxycytidine	C9H13N3O4	228.098	102852	102807	125798	108501	97545.9	120936	124864	102010	144145	141785	683329	130203	155072	484170	172183
GDP-D-mannose	C16H25N5O16P2	604.07	160311	202101	322004	191150	163072	245128	317492	226600	294804	320488	299528	295253	317830	298977	368542
(4-hydroxy-3-methoxyphenyl)acetaldehyde	C9H10O3	165.056	256794	302305	360931	289566	294075	307827	313701	268140	413432	312167	313635	303062	278021	357924	324016
tetradecanoyl carnitine(myristoyl carnitine)	C21H41NO4	372.311	587218	696153	691697	731571	141665	308861	512336	601653	773194	685197	564734	214787	200971	405004	129138
Trimethylamine N-oxide	C3H9NO	76.0757	251456	322642	464107	349234	324397	331142	411524	294732	347376	415013	326275	255676	317909	335583	230704
S-Adenosyl-L-homocysteine	C14H20N6O5S	385.129	99387.1	129331	178806	158670	97173.5	186360	313766	145272	300722	227784	278770	293942	232253	296577	263669
tetradecenoyl carnitine	C21H39NO4	370.295	30948.9	272928	176874	161130	151587	107375	158255	192099	321871	201646	223198	150873	126007	701422	156796
pendtadenoyl carnitine	C22H43NO4	386.326	176067	191861	280459	200500	192057	276604	312066	229254	251848	163638	283167	161683	202717	242258	214078
Deoxyinosine	C10H12N4O4	251.079	47479.9	52068.1	38361	46985.6	54879.4	50502.9	79065.1	37370	67668.8	95993.9	518157	98724.4	102461	92593.3	124026
lauroyl carnitine	C19H37NO4	344.28	125924	133945	206385	166521	137995	166031	157336	137888	184859	181120	201648	149389	181177	145450	180512
GMP	C10H14N5O8P	362.051	59244.5	39474.7	75700.9	92250.2	54998.7	156304	100305	121946	213281	141582	169589	151898	101898	157512	202931
Linoleyl carnitine/Linoelaidyl carnitine	C25H45NO4	424.342	115321	148357	157066	147098	113474	147517	145632	155083	174805	143549	169980	112479	143318	144105	144645
octanoyl carnitine/L-Octanoylcarnitine	C15H29NO4	288.217	49245.8	62216.1	64400.3	32966.1	46513.8	52934	220655	43006	52095.8	18883.4	261053	85312	82458.3	35388.3	65460.6
heptadecanoyl carnitine	C24H47NO4	414.358	101903	154566	164813	150736	92035	125447	179937	150555	75763.6	115977	179232	95548.6	76186.6	57421.5	78087.6
glycolithocholate	C26H43NO4	432.312	91331.6	141736	197930	87579.4	116191	102441	71823.2	99986.6	104172	108632	69708	78194.6	89854.6	114877	81846.6
cholesterol sulfate	C27H46O4S	465.304	161785	123992	116140	130105	125713	140221	48270.3	103240	150091	96217.7	146499	64611.6	50341.7	100499	69308.1
estrone 3-sulfate	C18H22O5S	349.112	57295.5	127242	126027	104441	76744.5	99273.1	93264.3	91573.4	94977.2	87445.1	80526	57237.6	92273.6	61946.5	118724
dUDP	C9H14N2O11P2	387	42401.4	89931.3	169539	145714	81165.5	143349	195897	116285	202564	179666	72134.5	76929.1	67382	51387.1	100494
N1-(5-Phospho-D-ribosyl)glycinamide	C7H15N2O8P	285.049	1000	5578.09	5851.2	2831.21	1000	392758	454491	384711	464374	437997	61036	69730	46255.6	65386.5	54464.7
NADH	C21H29N7O14P2	664.118	1000	1000	1000	1000	1000	1000	52675.4	11448.5	72588.8	221252	28748.8	79606.2	31364.9	118861	35454
4-Nitrophenyl sulfate	C6H5NO6S	217.976	59803.4	53163.5	75578.2	46967.9	34631.8	61762.3	56318.3	65312.8	69367.6	44291.5	65081.3	59398.7	46743.3	47933.1	63324
xanthosine	C10H12N4O6	285.083	31608.4	135626	156247	115719	66438.4	102977	91891.2	75813.4	102435	88637.3	67640.3	35162.2	64152.7	39245.5	60601.5
25-hydroxyvitamin D3-26-23-lactone	C27H40O4	429.3	1010.94	3403.89	4142.12	6320.72	3739.46	2316.53	20464.5	1449.71	18267.1	7769.49	120016	42009.9	28318.8	49730	25038.6
N-phosphocreatinate	C4H10N3O5P	210.029	55043.8	49604.9	10000.3	41789.2	13821.2	45674.1	41379.4	40936.3	39396.7	39038.8	63855.3	19221.7	34958.3	71318.6	59371.4
bilirubin	C33H36N4O6	585.271	1000	1000	1000	1000	1000	1000	1000	1000	1000	1000	1000	1000	1000	72536.5	1000
dUMP	C9H13N2O8P	307.034	1000	30661	1000	1000	1000	268853	266395	188228	295106	322477	13561.4	1000	12542.5	1000	1000
beta-1-4-mannose-N-acetylglucosamine	C14H25NO11	384.15	1000	21064.7	28592.6	15286.2	11409.7	1000	1000	1000	24002.8	1000	1000	1000	10052.9	1000	7799.82
fructoselysine 3-phosphate	C12H25N2O10P	387.117	1000	11362.1	1000	2537.49	3775.44	1000	1000	2302.27	1000	2807.11	1000	1000	1000	4962.07	2540.57
