# Supplementary material for: l-2-Hydroxyglutarate remodeling of the epigenome and epitranscriptome creates a metabolic vulnerability in kidney cancer models
Source: J Clin Invest. 2024 May 14;134(13):e171294. doi: 10.1172/JCI171294 (PMC11213505; doi:10.1172/JCI171294)
Supplement: Supporting data values [file jci-134-171294-s022.xlsx]

## Sheet: Figure 1
Figure 1B
	Control				L2HGDH
PHGDH	0.843686	0.9452	1.08743	1.15456	1.42866	1.57178	1.72441	1.97115
PSAT1	0.940868	0.877686	1.13094	1.07048	1.41649	1.5002	1.45557	1.69074
Figure 1C
	LV-Control			LV-L2HGDH WT			LV-L2HGDH MUT
PHGDH	0.323754	0.42425	0.257874	1.13767	0.989852	0.872475	0.380669	0.631219	0.447634
ASNS	0.390292	0.377782	0.369555	0.938218	1.06746	0.994326	0.412356	0.442837	0.408831
PSAT1	0.351246	0.390476	0.514985	0.976272	1.10467	0.919061	0.434294	0.465297	0.441114
SLC1A4	0.13452	0.124101	0.105424	1.00559	1.11864	0.87577	0.293585	0.360483	0.296652
SLC1A5	0.404581	0.372912	0.383236	0.999136	1.09917	0.901694	0.589799	0.70909	0.583497
SLC3A2	0.430626	0.348553	0.363996	0.990906	1.00703	1.00206	0.569349	0.613743	0.626417
SLC7A5	0.252367	0.282314	0.295933	1.06676	1.07422	0.859014	0.483433	0.644688	0.464233
														Figure 1J
															Control			L2HGDH KO
Figure 1D														L2HGDH	0.911724	1.08666	1.00936	0.204637	0.197531	0.174212
	LV-Control			LV-L2HGDH WT			LV-L2HGDH MUT							PHGDH	1.0807	1.0452	0.8853	0.6477	0.7095	0.6619
PHGDH	0.129923	0.036601	0.139455	0.929224	0.817031	1.25375	0.326343	0.136185	0.079212					PSAT1	0.884015	1.01649	1.11286	0.514712	0.587793	0.628297
ASNS	0.245569	0.232617	0.197981	1.00441	1.01891	0.976685	0.714955	0.558388	0.622204					PSPH	0.97388	1.1473	0.894988	0.645783	0.652851	0.629615
PSAT1	0.236178	0.287503	0.21167	0.934646	0.975833	1.08952	0.712886	0.736056	0.768369					ASNS	0.99975	1.07469	0.930737	0.637493	0.70126	0.696246
SLC1A4	0.580472	0.645724	0.566097	1.06462	1.12426	0.811122	0.642325	0.522258	0.606835
SLC1A5	0.642886	0.62143	0.740571	1.03736	1.08907	0.873573	0.769757	0.707787	0.760295
SLC3A2	0.651504	0.603393	0.794888	1.01292	0.988487	0.998598	0.734698	0.756209	0.651301
SLC7A5	0.349759	0.440496	0.471925	0.963174	1.11977	0.917054	0.63253	0.547219	0.631195
Figure 1I
	Control			L2HGDH KO
L2HG	58.994	51.836	48.816	994.617	949.802	676.709
D2HG	19.485	17.009	17.066	21.567	23.628	13.202

## Sheet: Figure 2
		Figure 2E
	Control	L2HGDH		Control	L2HGDH
	0.787439	1.90208		0.96	2.43
	1.21308	1.92371		1.05	1.86
	1.04614	2.64356		0.89	2.03
				1.12	1.47
								Figure 2H
		LV-Control						LV-L2HGDH WT						LV-L2HGDH Mut
	hATF4-Luc		0.623328	1.32424	0.928304	0.834671		1.47138	1.60514	1.37774	1.99304				0.52702	0.680845	0.90824	1.19048
		LV-Control						LV-L2HGDH WT						LV-L2HGDH Mut
	hATF4-Luc		1.24	0.733	1.02			1.72	1.35	1.78					0.717	0.784	0.958

## Sheet: Figure3
Figure 3C
	769-Control	769-L2HGDH	786-Control	786-L2HGDH
	1.1	0.357143	1.09	0.322581
	0.98	0.384615	0.992	0.238095
	1.02	0.333333	1.01	0.30303
Figure 3D
	Control	L2HGDH
	0.793317	0.371216
	1.22154	0.348597
	0.987877	0.351998
	0.444091	0.39634
Figure 3J
Control	L2HGDH
1.36254	0.859725
1.50238	0.727323
1.26267	0.761499

## Sheet: Figure 4
					Figure 4C
			shC	#1	#2	shC	#1	#2	#3
			1.06253	1.51791	1.45554	1.05232	1.02403	0.988622	1.39671
			0.932157	1.19516	1.27598	1.01879	0.912264	1.33749	1.45472
			1.00601	1.19782	1.45347	0.933187	0.891165	1.32052	1.65103
				Figure 4H
				shCon	METTL3-KD
				0.749486	0.6748
				1.33425	0.24475
				1	0.2804
				Figure 4I
				Control	L2HGDH
				1.0938	0.4073
				1.0666	0.282
				0.9172	0.2498
				Figure 4J
				Control	L2HGDH
				1.0076	0.5835
				0.9925	0.4266
				1.0184	0.8843
				Figure 4L
				Scr	#1	#2
				1	1.5	1.9
				1	1.46	2.18
				1	2.1	2.39

## Sheet: Figure 5
						Figure 5A
				Control						L2HGDH
			3[13C]Serine	0.00124801	0.0012187	0.00119318	0.00115126	0.000689243	0.00115954	0.00184616	0.00197122	0.0017674	0.0018039	0.00192732	0.00201567
							Figure 5B
			Day	SerGly			None			L2HGDH with Serine and Glycine			L2HGDH w/o Serine and Glycine
			0	1	1	1	1	1	1	1	1	1	1	1	1
			2	3.12766	2.61702	3.89362	1.53191	1.85106	2.17021	1.125	2.025	1.575	1.875	2.25	1.575
			4	11.4893	11.8085	12.4468	4.27659	6.70212	7.85106	6.30006	6.15006	7.57508	5.92506	5.17505	7.42507
							Figure 5C
							Control	L2HGDH
							0.372222	0.940476
							0.567567	0.841463
							0.630769	0.980198
							Figure 5D
						LV-Control			LV-L2HGDH WT
					769P	0.197531	0.312989	0.254815	0.5	0.472727	0.369008
					786O	0.19426	0.228956	0.285714	0.336182	0.374269	0.473856
					Figure 5F
						Ser			None			PHGDH_Serine			PHGDH_No Serine
					0	0.782609	1.1087	1.1087	0.782609	1.1087	1.1087	1.09756	0.829268	1.07317	1.09756	0.829268	1.07317
					1	0.521739	0.847826	0.652174	1.1087	0.521739	1.17391	0.878049	0.926829	0.682927	0.731707	0.756098	1.02439
					2	1.82609	1.56522	1.8913	0.978261	0.782609	1.23913	1.29268	0.829268	1.14634	1.39024	1.19512	1.02439
					3	2.80435	2.47826	2.93478	0.717391	0.652174	0.847826	1.29268	2.14634	1.60976	1.70732	1.97561	1.87805
					4	5.80435	3.91304	4.04348	1.17391	1.8913	1.36956	3.09756	3.73171	3.58537	3.34146	2.70732	2.46341
					Figure 5G
						Control_Serine			Control_No Serine			Ser			None
					0	0.782609	1.1087	1.1087	0.782609	1.1087	1.1087	1.09756	0.829268	1.07317	1.09756	0.829268	1.07317
					1	0.521739	0.847826	0.652174	1.1087	0.521739	1.17391	0.878049	0.926829	0.682927	0.731707	0.756098	1.02439
					2	1.82609	1.56522	1.8913	0.978261	0.782609	1.23913	1.29268	0.829268	1.14634	1.39024	1.19512	1.02439
					3	2.80435	2.47826	2.93478	0.717391	0.652174	0.847826	1.29268	2.14634	1.60976	1.70732	1.97561	1.87805
					4	5.80435	3.91304	4.04348	1.17391	1.8913	1.36956	3.09756	3.73171	3.58537	3.34146	2.70732	2.46341
					Figure 5I
						shC			shL2HGDH #2			shPHGDH
					L-2HG	1.1238	0.972356	0.903846	3.98918	3.51683	4.07812	10.86	10.66	12.17
					D-2HG	1.03746	0.925087	1.03746	1.47648	1.18641	1.68554	2.5	2.84	2.94
					Figure 5J																Figure 5K
					Hours	shC-None				shC-SerGly											Hours	shL2HGDH #2 None				shL2HGDH #2 SerGly
					10:00:00	1	1	1	1	1	1	1	1								10:00:00	1	1	1	1	1	1	1	1
					24:00:00	2.0684	1.703	3.6421	2.175	2.4334	2.4762	1.8859	2.4258								24:00:00	2.823	2.3333	3.8598	2.3439	3.7638	3.7592	2.8219	2.9559
					36:02:37	2.634	1.9945	4.8446	2.8868	3.438	3.4445	2.5159	3.3972								36:02:37	4.2451	3.5521	5.205	3.1866	5.8346	5.7143	3.5494	4.5058
					48:03:25	8.6879	4.7796	13.6737	6.4268	6.6214	6.1483	4.869	6.1611								48:03:25	8.9696	6.7959	11.4215	7.1904	10.8561	9.3975	7.1384	7.5584
					60:02:06	8.5378	4.9473	13.3914	6.7442	8.0908	7.7516	5.8587	7.7103								60:02:06	9.4674	7.3812	10.9574	7.1322	12.9798	11.5615	8.3118	9.166
					72:01:41	9.4527	5.9184	14.6373	7.8886	10.7471	10.1851	7.7144	10.1								72:01:41	10.7717	8.4982	12.0648	8.3199	17.2655	14.9396	11.3527	11.8778
					84:01:39	12.4696	7.9221	18.1113	10.0328	15.2725	14.1409	11.0051	13.8676								84:01:39	13.4295	11.5011	15.9191	11.166	24.7888	20.8072	16.0743	16.3371
					96:01:14	16.3065	11.3465	22.9978	13.147	21.3942	19.7096	15.2669	18.9156								96:01:14	17.2968	15.8966	20.6216	14.9734	36.08	29.5756	21.9516	22.212
					108:01:13	19.87	15.2838	27.9477	16.781	30.8083	27.1251	20.5161	25.8234								108:01:13	20.3229	20.7566	25.5192	18.3186	52.4905	41.0596	29.0075	30.137
					Figure 5L
					Week	Chow: Sergly											Chow: None
					7	0	0	0	0	0	0	0	0	0	0		0	0	0	0	0	0	0	0	0	0
					14	63.7245	101.92	80.631	0	76.2805	0	0	98.6065	113.256	106.496		0	0	0	0	0	0	0	0	0	21.78
					21	181.944	119.79	171.394	298.976	115.32	173.28	32.7795	164.616	165.938	275		62.72	32	16.384	167.018	39.546	74.358	516.856	156.8	62.0125	0
					28	477.405	570.752	317.4	317.898	344.25	1030.9	399.882	353.736	419.328	113.398		202.612	165.199	189.728	0	78.65	0	279.693	300.998	156.066	80.724
					Week	Chow: Sergly											Chow: None
					28	477.405	570.752	317.4	317.898	344.25	1030.9	399.882	353.736	419.328	113.398		202.612	165.199	189.728	0	78.65	0	279.693	300.998	156.066	80.724
					Figure 5M
					days	Chow: None								Chow: SerGly
					1	119.556	145.762	46.575	95.0625	8.8305	128.547	25.92		34.4	238.425	91.287	167.305	101.866	65.025	49.7025
					4	188.922	93.025	37.9045	0	0	122.88	46.552		32.7795	275.4	99.2085	244.224	111.963	65.0375	84.672
					11	119.072	119.382	53.24	73.008	0	189.216	36.1		66.3255	234.406	102.752	298.08	196.599	115.34	113.4
					20	191.808	200.688	99.0945	67.228	0	304	103.968		117	541.018	235.468	705.6	243.648	116.614	265.696
					30	214.243	317.202	80.631	120.6	0	359.527	130.977		194.078	469.752	311.272	1068.63	321.048	131.584	345.744
					40	184.049	174.6	88	0	0	387.2	183.75		249.53	406.56	327.652	1055.75	278.842	232.75	375.584
					Chow: None							Chow: SerGly
					184.049	174.6	88	0	0	387.2	183.75	249.53	406.5	327.652	1055.75	278.842	232.75	375.584

## Sheet: Figure 6
	Figure 6D
	Gly	Ser	SerGly	None
	10.45	48.84	42.5	2.21
	27.39	55.37	49.92	2.82
	20.64	47.01	44.98	2.78
	17.55	51.85	45.18	2.59
	Figure 6E
	Ser	48.31	54.97	44.01
	Ser +500μM BSO	5.4	4.76	4.58
	Figure 6F
	Time-Interval(Hour)	BSO			wSer			noSer
	0	0	0	0	0	0	0	0	0	0
	6.00167	0.5453	0.411	0.4442	0.3351	0.3901	0.3338	0.4101	0.4371	0.4574
	12.0022	0.8184	0.669	0.7161	0.5293	0.6162	0.5201	0.6068	0.6475	0.694
	18.0014	0.9726	0.7969	0.8341	0.7963	0.8783	0.7892	0.7059	0.7653	0.784
	24.4703	0.9831	0.8154	0.8466	1.0099	1.0026	1.0069	0.6766	0.7694	0.7548
	30.4631	1.0708	0.8549	0.9671	1.2142	1.1264	1.2336	0.6288	0.686	0.6943
	40.4511	1.2405	0.975	1.2468	1.6686	1.4573	1.7467	0.5538	0.6672	0.6326
	46.4456	1.3292	0.9755	1.0899	1.9734	1.6626	2.0423	0.5677	0.6719	0.6642
	Figure 6G
		Control-None			Control-Ser			L2HGDH-None			L2HGDH-Ser
	786O	0.62593	0.646874	0.692113	0.854901	0.928813	1.21629	0.610934	0.848002	0.888777	0.662118	1.0042	1.33368
	Figure 6H
		Control-None			Control-Ser			L2HGDH-None			L2HGDH-Ser
	769P	0.18551	0.404255	0.531733	0.994507	0.922025	1.08347	0.527639	1.03885	0.644035	0.876578	1.2374	0.886026
	Figure 6I
	uM	L2HGDH WT-None			L2HGDH WT-SerGly			Control-None			Control-SerGly			L2HGDH MUT-None			L2HGDH MUT-SerGly
	1.69897	1.27124	1.21978	0.972125	0.978558	1.08711	0.934334	0.667522	0.709884	0.686778	0.966624	1.00449	1.02888	0.780469	0.750946	0.76003	1.02347	0.948524	1.02801
	Figure 6J
		Control-None			Control-SerGly			L2HGDH WT-None			L2HGDH WT-SerGly			L2HGDH MUT-None			L2HGDH MUT-SerGly			PHGDH-None			PHGDHSerGly
	100uM	0.711143	0.571573	0.541665	0.920873	0.902456	1.17667	0.885607	0.698883	0.784243	0.724859	1.28238	0.992759	0.301448	0.28508	0.591985	0.815698	1.09951	1.08479	0.525201	1.15851	0.720234	0.512346	0.967078	0.876543
	Figure 6K
	Chow: SerGly	Chow: None
	0.54821	0.574192
	0.701212	0.523672
	0.681005	0.14694
	0.549654	0.467379
	0.830275	0.354792
	0.458718
	0.529446

## Sheet: Figure 7
	Figure 7A
		High L-2HG									Low L-2HG									Normal Kidney
	L-2HG (pmol/ug)	2367.45	609.87	1326.79	1675.75	571.41	2494.88	819.93	802.76	420.84	126.24	24.68	80.47	255.607	71	136	118.76	83.33	160.32	133.32	55.39	180.85	58.77	148.08	54.54	19.55	38.68	43.1
	Figure 7B
		High L-2HG									Low L-2HG									Normal Kidney
	PHGDH	9.60605	8.11713	7.06252	7.39475	8.25962	8.17953	7.81899	8.043	7.69412	9.05208	9.17284	10.2033	8.34842	6.95783	11.5583	9.42969	9.28249	10.0149	10.2167	10.1749	10.2764	9.86572	10.5743	9.45211	10.4849	9.54224	10.1032
	Figure 7C
		High L-2HG									Low L-2HG									Normal Kidney
	PSAT1	5.77261	8.16984	8.14444	6.36859	6.974	9.44646	5.78352	9.77171	7.22056	10.1951	7.84797	9.75665	7.70177	6.10517	10.3416	8.70087	7.59437	6.74598	8.53692	10.8991	8.15741	7.96059	9.73737	7.648	11.7948	8.61775	8.56714
	Figure 7E
		LV-Control								LV-L2HGDH WT
	SerGly	1.46963	0.774631	1.05824	0.553198	1.0221	1.0253	1.30113	0.795758	0.828054	1.00107	1.19281	0.621246	0.882786	1.14014	0.84141	0.483066
	None	0.365577	0.379553	0.39271	0	0.482046	0.415018	0.415018	0.376681	0.828054	1.28633	0.681141	0.796606	0.534912	0.590693	0.386285	0.47237
	Figure 7G
			WT									L2HGDH KO
	L2HGDH		1.68102	0.926819	0.698976	0.69319	1.19939	1.42763	0.640341	1.02095	0.711685	0.035008	0.155371	0.128656	0.065736	0.009939	0.177241	0.332293	0.139524	0.026328
	Figure 7I
			WT									L2HGDH KO
	PHGDH		0.654655	0.712111	0.990589	0.934055	1.70859	0.731326	1.12426	1.86558	0.278838	0.327155	0.61867	0.243924	0.213599	1.24794	0.1983	0.887731	0.603759	0.503338
	Figure 7J
	WT							L2HGDH KO
	67.1372	66.4724	74.7368	110.039	116.992	110.918	91.0493	53.7234	59.0469	9.31472	65.0096	101.74	10.1876	49.837

## Sheet: S1
S1C
		786-O
	Control	L2HGDH-WT	L2HGDH-Mut
	0.50767	0.072376	0.203788
	0.420689	0.082566	0.256516
	0.525489	0.042682	0.308597
	0.435909	0.030719	0.270547
		769p
	Control	L2HGDH-WT	L2HGDH-Mut
	0.195736	0.066249	0.154522
	0.203296	0.048544	0.146157
	0.257475	0.062451	0.140485
	0.241559	0.06014	0.158929

## Sheet: S2
	Figure S2C
	WT							L2HGDH KO
	67.1372	66.4724	74.7368	110.039	116.992	110.918	91.0493	53.7234	59.0469	9.31472	65.0096	101.74	10.1876	49.837

## Sheet: S3
	Figure S3B
	Control	L2HGDH
	0.966426	0.269561
	0.879572	0.279252
	1.00805	0.234055

[truncated: 3 more sheets: S5, S6, S7]
